# Supplementary material for: TSS-Seq analysis of low pH-induced gene expression in intercalated cells in the renal collecting duct
Source: PLoS One. 2017 Aug 31;12(8):e0184185. doi: 10.1371/journal.pone.0184185 (PMC5578634; doi:10.1371/journal.pone.0184185)
Supplement: S1 Table — All the genes identified in IN-IC cells were listed with counts per million (CPM) calculated in the peak calling. (XLSX) [file pone.0184185.s001.xlsx]

## Sheet: Toppeaks_cpm
Gene	pH7.4_AVERAGE	pH7.4_STDEV	pH7.0_AVERAGE	pH7.0_STDEV
chrM_67_1968_+_AY172581.3	16036	3406.32	15804.2	570.594
chrM_67_644_+_AY172581.13	3507.58	1327.53	3653.7	484.42
chrM_67_644_+_AY172581.9	3507.58	1327.53	3653.7	484.42
chrM_100_2078_+_AY172581.24	16033.8	3422.71	15798.1	567.136
chrM_1701_3473_+_AY172581.14	2407.55	412.419	2239.81	276.492
chrM_1740_3473_+_ND1	1526.36	273.191	1409.42	229.814
chrM_2717_4679_+_AY172581.4	364.544	66.5963	323.003	11.7708
chrM_2854_4788_+_AY172581.15	332.829	64.7659	292.612	15.6423
chrM_2948_4788_+_Mt-nd2	327.744	64.0635	289.271	16.5556
chrM_3570_4667_-_AY172581.21	0.519839	0.00236677	0.444285	0.34006
chrM_3950_5936_+_AY172581.6	485.525	96.3772	438.738	21.9952
chrM_4408_6312_+_Mt-co1	420.286	67.3996	398.574	14.8545
chrM_4664_6044_-_AY172581.10	0.11559	0.100107	0.38882	0.245682
chrM_4664_6044_-_AY172581.18	0.11559	0.100107	0.38882	0.245682
chrM_4664_6044_-_AY172581.22	0.11559	0.100107	0.38882	0.245682
chrM_4664_6044_-_AY172581.7	0.11559	0.100107	0.38882	0.245682
chrM_5993_7941_+_AY172581.12	530.744	114.473	510.667	25.0824
chrM_6042_7502_-_AY172581.19	0	0	0.273157	0.159574
chrM_6070_7971_+_Mt-co2	512.722	113.57	491.05	26.1063
chrM_7004_8687_+_AY172581.1	510.799	126.746	468.153	27.6627
chrM_7004_8687_+_Mt-atp8	510.799	126.746	468.153	27.6627
chrM_7004_8898_+_Mt-atp6	513.224	126.694	470.1	27.328
chrM_7756_9569_+_Mt-co3	491.531	97.7471	467.649	31.6017
chrM_8441_10320_+_AY172581.5	371.294	71.3992	359.741	13.9419
chrM_8598_10320_+_ND3	365.865	71.6402	355.15	15.0447
chrM_8883_10629_+_AY172581.16	300.546	55.7657	296.132	12.5329
chrM_8883_10629_+_Mt-nd4l	300.546	55.7657	296.132	12.5329
chrM_9450_11118_+_Mt-nd4	317.226	69.8766	292.772	6.96715
chrM_10567_12501_+_AY172581.23	242.237	57.6454	212.548	9.20483
chrM_10608_12607_+_AY172581.17	227.682	57.8672	200.495	9.16115
chrM_10875_12665_+_AY172581.11	225.606	58.9389	197.763	8.33934
chrM_10875_12686_+_Mt-nd5	230.114	59.5876	202.01	8.48068
chrM_13070_14131_-_Mt-nd6	30.0977	6.13959	32.7173	1.736
chrM_13137_15004_+_Mt-cyb	227.836	30.2875	209.176	7.21245
chrM_13197_14131_-_AY172581.20	26.2279	5.20837	28.5978	1.33751
chrM_14360_15399_+_AY172581.8	161.897	18.5931	151.247	1.70722
chrM_15297_16193_-_AY172581.2	4.96946	0.723749	6.38915	0.519158
chrX_2090415_2090681_+_Uxt	81.6796	4.82172	78.4258	6.6326
chrX_2136284_2136309_+_Syn1	5.94721	0.832149	6.41562	0.951435
chrX_2161182_2161297_-_LOC102555453	8.4549	7.77687	3.48214	0.99769
chrX_2184585_2184691_-_Timp1	60.1792	5.37965	61.3196	6.49901
chrX_2206060_2206091_-_Araf	19.9812	1.39669	18.4571	4.77536
chrX_2411492_2411522_-_LOC299312	0.752765	0.72623	0.717443	0.305048
chrX_2497429_2497473_-_Usp11	18.7045	3.13104	24.7722	4.47786
chrX_2511618_2512240_-_Cdk16	29.9848	2.9067	28.7943	1.17373
chrX_2535049_2535132_-_Uba1	55.0339	5.45167	56.274	4.45087
chrX_2580037_2580498_-_Rbm10	11.8436	1.60166	12.0644	2.5298
chrX_2580269_2580715_+_Ndufb11	135.354	8.00125	134.259	5.54898
chrX_2908465_2908524_-_Rp2	15.3087	1.8616	15.6185	1.49335
chrX_3300068_3300491_-_AABR06102326.1	0.69333	0.300703	0.899162	0.106921
chrX_5731759_5731818_-_Kdm6a	4.21508	0.54057	4.43922	1.21742
chrX_6329839_6330020_+_Fundc1	18.2578	1.99469	18.9191	2.6393
chrX_6542936_123844707_-_Rpl39	130.35	15.2776	143.77	6.07368
chrX_7439096_7439137_-_Maoa	1.90556	0.164951	1.54522	0.20349
chrX_7844027_7844029_+_AABR06102499.1	0.0576894	0.099921	0.050733	0.0878722
chrX_9445221_9445239_+_AABR06102562.1	0.231481	0.200471	0.317437	0.414158
chrX_11212272_11212674_-_Ddx3x	16.234	3.91181	15.5429	2.96882
chrX_11427145_11428099_-_Usp9x	136.173	7.54877	145.799	9.25737
chrX_11570082_11570124_-_Ube2q2l	0.0575393	0.099661	0.217129	0.255849
chrX_11762261_11762589_+_Med14	21.7177	1.90081	19.9201	1.41897
chrX_11882849_11882880_+_RGD1565685	13.5196	1.70334	10.8648	1.16995
chrX_11963372_11963472_-_Atp6ap2	53.1451	4.1422	50.9515	4.40869
chrX_12446115_12446648_+_Bcor	8.83747	0.311843	9.01052	0.322284
chrX_13907623_13907801_-_Mid1ip1	17.4965	2.53424	16.7207	1.45446
chrX_15113430_15113730_-_RPGR	4.33112	0.282044	4.9259	0.692678
chrX_15278827_15278864_+_Xk	1.21362	0.303599	2.31926	0.575025
chrX_15423875_15423915_-_Dynlt3	12.8302	2.61537	11.2683	1.71377
chrX_15819253_15819323_+_Porcn	9.81825	0.940788	11.7362	1.08952
chrX_15832699_15832762_+_Ebp	23.8509	1.20786	21.6789	2.78413
chrX_15847767_15847830_+_Tbc1d25	13.4024	1.14972	11.6721	1.72973
chrX_15882032_15882769_+_Rbm3	692.636	10.537	631.129	20.6176
chrX_15896092_15896532_+_Wdr13	9.2434	0.650798	8.437	1.55793
chrX_15953559_15954114_+_RGD1565692	35.8087	4.52902	34.6342	1.74902
chrX_16006590_16006618_+_Glod5	0.230669	0.263512	0.398848	0.0975277
chrX_16242943_16243253_-_Slc35a2	4.21872	0.907496	3.85389	0.0664815
chrX_16249133_16249137_-_Pim2	2.60049	0.801392	1.77939	0.58054
chrX_16284405_16285613_-_Otud5	55.1002	2.34479	54.3946	1.7763
chrX_16334918_16334949_-_Gripap1	13.2836	1.23636	12.5939	2.76922
chrX_16367557_16369041_-_Tfe3	25.53	1.74095	22.4519	1.94942
chrX_16402232_16402355_-_Praf2	30.3376	5.68483	32.2494	2.48139
chrX_16408305_16408611_-_Wdr45	12.5897	1.01176	12.7103	1.93307
chrX_16432966_16432998_-_Gpkow	15.9991	0.847099	11.2889	1.86876
chrX_16470439_16470496_+_Plp2	60.8422	8.1463	56.7219	10.5964
chrX_16484395_16484402_-_Prickle3	0.347071	0.174922	0.251944	0.303888
chrX_16534512_16534629_+_Ccdc22	33.8438	1.4568	31.0563	2.90943
chrX_16642031_16642033_+_AABR06102847.1	17.8917	15.2748	13.199	4.57866
chrX_16737155_16737995_-_AABR06102853.1	211.864	1.12982	206.329	14.7435
chrX_16955650_16955705_+_Clcn5	7.62301	0.776764	7.04983	1.6262
chrX_17711746_17711799_-_Shroom4	6.00703	0.3613	6.70473	1.05304
chrX_17728401_17728796_+_RGD1563606	6.52732	0.875776	6.59791	1.54532
chrX_19491322_19491382_-_Ubqln2	20.9144	1.91316	20.9407	1.93171
chrX_20009313_20009370_+_Mageh1	1.67649	0.508787	1.43429	0.306898
chrX_20153335_20153525_-_AABR06103058.1	11.0283	2.26327	12.2802	0.699823
chrX_20664989_20664992_-_AABR06103102.1	0.695076	0.798574	0.348678	0.309183
chrX_20818086_20818139_-_Gnl3l	31.754	6.49798	33.1868	2.3751
chrX_20847114_20847217_+_Fgd1	5.83186	0.700514	6.50289	1.47727
chrX_20977415_20977445_-_Tsr2	22.4713	1.23308	20.8239	4.92437
chrX_21228946_21229313_+_AABR06103119.1	6.57831	2.6792	7.22278	0.604668
chrX_21735923_21736459_-_Smc1a	36.859	3.81835	30.9248	1.09315
chrX_21736555_21736630_+_Ribc1	7.86003	1.69799	7.99744	1.33106
chrX_21750091_21750401_-_Hsd17b10	33.6764	3.09484	20.1036	8.40949
chrX_22136120_22136123_+_LOC685431	21.4954	3.10271	16.9148	0.602735
chrX_22386801_22386926_-_Phf8	4.79486	0.450169	5.01443	1.30432
chrX_23566157_23566233_+_Apex2	7.91669	1.37674	5.9254	1.40122
chrX_24065998_24066208_-_Shroom2	2.82965	0.188279	2.28802	0.460199
chrX_26698827_26698893_+_Hccs	29.1012	3.58658	23.9612	2.96206
chrX_27420507_27420934_+_Msl3	24.8921	2.38739	21.4375	2.31448
chrX_27593195_123844676_-_Rpl39	99.7223	9.10914	97.2907	5.52702
chrX_28985068_28985071_+_Tmsb4x	692.905	47.9072	765.621	35.2587
chrX_29918139_29918228_+_Rab9a	43.4722	6.73584	46.4211	3.73966
chrX_29955441_29955515_+_Ofd1	16.6312	1.75615	16.9656	2.36543
chrX_30217333_30217410_-_Gemin8	9.17717	2.21334	12.9623	0.677245
chrX_31434421_31434423_+_LOC688526	5.50108	4.89513	2.0874	0.788132
chrX_31520446_31520510_+_Mospd2	26.1068	1.2381	22.5321	2.84072
chrX_31702515_31703494_+_AABR06103571.1	1.21311	0.174496	0.74223	0.11783
chrX_32341305_32341410_-_Pir	12.537	1.20478	13.2561	2.40492
chrX_32666609_32666666_+_Zrsr2	12.9324	2.0631	16.0137	1.20314
chrX_32717081_32717112_-_Ap1s2	10.8597	1.91448	10.9003	1.80165
chrX_33875299_33875388_+_Syap1	77.4115	6.11378	79.8642	2.07679
chrX_33946644_33946693_+_Txlng	17.1015	1.75288	16.0077	2.44414
chrX_34012309_34012871_-_Rbbp7	219.162	11.2534	215.016	7.57272
chrX_34641171_34641175_-_LOC688932	0.230969	0.0997409	0.130986	0.226875
chrX_37247446_37247958_-_Phka2	1.79178	0.705973	1.51627	0.492465
chrX_37574246_37574544_+_AABR06103859.2	19.2881	1.171	17.1082	3.4161
chrX_37640646_37640946_+_LOC100365902	55.8081	4.4136	64.3954	7.36113
chrX_37777133_37777187_+_Rps6ka3	15.3581	2.48845	14.566	0.998062
chrX_37884849_37884991_+_Eif1ax	103.429	6.23964	103.839	5.23835
chrX_38662358_38662439_-_RGD1562161	20.7406	2.0308	17.5784	1.13038
chrX_40569161_40569224_+_Mbtps2	29.284	0.298315	29.6249	2.41621
chrX_40674154_40674218_+_Sms	8.89681	1.74537	9.43167	1.69603
chrX_42633665_42633669_-_LOC100361934	14.2703	1.37501	14.3706	3.77631
chrX_43801309_43801640_+_Prdx4	136.339	9.53581	136.278	4.10315
chrX_43895711_43895837_-_Acot9	36.9071	0.658093	40.9576	5.62982
chrX_43930770_43931558_+_Sat1	99.7061	23.7271	86.1791	24.888
chrX_44457841_44457847_+_AABR06104153.1	12.3049	0.748172	11.9039	0.927684
chrX_45419978_45420152_-_Prkx	9.64239	1.17561	9.03232	1.2627
chrX_45645679_45645681_-_Ptges3l1	0.11559	0.100107	0.120958	0.105827
chrX_45744706_45744754_-_RGD1562200	0.749785	0.357974	1.07615	0.212342
chrX_45858995_45858999_+_RGD1563378	0.634767	0.358241	0.592316	0.553228
chrX_46028627_46028744_-_Prrg1	10.4563	1.18011	9.51196	0.601137
chrX_54503324_54503394_-_Gk	5.02228	1.06526	4.0362	0.662504
chrX_56101033_56101726_-_Atrx	6.00671	1.05426	6.74669	0.818276
chrX_56184178_56184261_-_Magt1	21.4243	1.41893	24.0268	3.30925
chrX_56184178_67497437_-_Rn50	27.4891	2.08452	31.4132	4.58431
chrX_56188314_56188326_+_Cox7b	0.810455	0.66111	0.418904	0.325246
chrX_56198914_56199054_+_Atp7a	25.8132	1.82089	30.4158	1.12869
chrX_56383334_56398355_+_Pgk1	131.589	5.76245	112.268	9.53387
chrX_56414117_56414182_-_Taf9b	6.17836	1.02898	5.28176	0.966354
chrX_60981328_60981336_+_LOC680959	0.981927	0.360143	0.995332	0.375794
chrX_63291726_63291802_-_Pola1	41.5891	1.25836	43.4328	1.74178
chrX_63496093_63496221_-_Pdk3	19.759	2.31719	18.7773	1.63038
chrX_63796090_63797170_-_Zfx	23.9614	2.86799	20.2082	0.961643
chrX_63883993_63884323_-_Eif2s3y	54.2885	1.65782	57.492	7.98675
chrX_63938563_63938630_+_Klhl15	11.4304	2.29302	9.50481	1.46154
chrX_64168052_64168271_+_Tspyl2	12.4809	1.70719	12.8415	1.40399
chrX_64277433_64277673_-_Kdm5c	38.2936	1.79377	36.5227	1.6475
chrX_64332657_64332693_-_Iqsec2	3.63902	0.178269	2.01602	0.257878
chrX_64430836_64430870_+_Apoo	15.6519	0.515205	13.8159	8.06712
chrX_64719443_64719575_-_Maged1	50.2498	0.460218	52.4182	3.48873
chrX_64868039_64868070_-_Gspt2	3.40784	0.360521	4.4829	0.984252
chrX_65122263_65122326_-_Spin4	3.69605	0.184527	3.77476	0.878912
chrX_65601589_65601656_-_Amer1	8.37821	1.59003	8.31319	2.07586
chrX_65620442_65621218_+_AABR06105049.1	150.675	6.13209	159.021	10.3986
chrX_65620442_65621218_+_LOC100361479	150.675	6.13209	159.021	10.3986
chrX_65944421_65944507_-_Las1l	18.5889	3.21343	19.4563	1.74481
chrX_66068202_66133171_+_Msn	63.9448	6.47858	62.2787	12.3834
chrX_68183393_68183491_-_Zc4h2	10.2253	2.08785	7.38733	1.03933
chrX_69500929_69500960_+_Yipf6	28.6453	2.41147	23.9274	1.18521
chrX_69627378_69627426_+_Stard8	4.679	0.524992	4.48747	0.920384
chrX_69764253_69764307_+_Efnb1	7.7345	1.73896	11.0812	2.87305
chrX_70090912_70090958_-_LOC683077	18.8304	1.02332	19.935	0.832962
chrX_71194691_71194717_+_Igbp1	18.5883	4.1009	17.2433	2.34494
chrX_71333137_71333202_-_Pdzd11	5.95124	0.72548	5.18671	0.446847
chrX_71333325_71333403_+_Kif4a	21.4267	1.6974	24.3174	0.984021
chrX_71435307_71435321_+_Gdpd2	0.23118	0.200214	0.384651	0.380566
chrX_71475045_71475085_+_Dlg3	5.60336	0.286453	4.54651	0.776314
chrX_71979305_71979416_-_Snx12	28.3004	0.611793	26.8168	2.54918
chrX_72007705_72008117_+_Foxo4	40.2418	5.35305	40.2082	6.43369
chrX_72027124_72027333_+_Med12	26.7407	1.58944	25.336	2.56143
chrX_72174885_72186155_+_Nono	78.6982	12.5753	77.6032	3.25822
chrX_72261565_72261682_+_Taf1	64.1927	12.1565	62.0089	7.00736
chrX_72390251_72390295_+_Ogt	30.0983	2.45321	26.7908	0.280104
chrX_72465951_72465971_-_Cxcr3	0.404399	0.26433	0.758711	0.420131
chrX_72805799_72805941_-_Rgag4	2.82748	1.21015	2.31525	1.32102
chrX_72849297_72849413_+_Pin4	68.8849	12.8449	64.4517	7.76815
chrX_72878382_72878514_-_Ercc6l	14.2712	2.19418	13.5764	3.09291
chrX_72920436_72920494_-_LOC100362640	21.661	0.443333	24.4566	1.91213
chrX_73211658_73211920_-_Hdac8	3.69782	1.04819	3.33881	0.0102994
chrX_73355974_73356026_-_Phka1	7.16002	0.97505	6.86408	0.191702
chrX_74211511_74211556_+_Zfp449	3.41299	1.88799	3.31819	0.743533
chrX_74294029_74394345_+_Rn50	14.9616	0.849664	15.1469	2.37819
chrX_74413783_74413786_-_LOC100363642	0.289531	0.265789	0.273157	0.159574
chrX_74428067_74428639_+_Fam127b	16.6331	0.529645	14.0415	1.57776
chrX_74862462_74862481_+_LOC100361671	1.96259	0.427685	0.908032	0.745329
chrX_74996910_74996912_+_LOC102554270	0.865675	0.344517	0.692061	0.330243
chrX_75120971_75121384_+_LOC680227	18.1311	1.72447	17.9749	1.17299
chrX_75177557_75177560_-_Rn50	0.347221	0.300707	0.217129	0.255849
chrX_75507627_75507735_-_Slc16a2	2.13711	0.360155	2.9258	1.0145
chrX_76184929_76185346_+_Uprt	14.2649	0.599085	12.56	1.67013
chrX_76364367_76364685_-_Zdhhc15	6.35182	0.778021	7.10596	1.42807
chrX_76840995_76841218_+_Pbdc1	60.708	1.31324	52.1687	4.5051
chrX_78083775_78083792_+_RGD1560821	47.9645	9.69987	45.0311	2.25255
chrX_79106347_79106349_+_AABR06105731.1	0.347071	0.174922	0.287917	0.114177
chrX_79106709_79106783_-_RGD1566265	3.98383	0.61115	4.06682	1.54923
chrX_80086911_80086954_-_Brwd3	5.94715	0.674243	6.1796	0.86708
chrX_80392392_80392583_+_Sh3bgrl	49.3817	3.39968	46.658	1.73621
chrX_83639367_83639441_+_Apool	10.1641	0.618131	11.3834	1.55983
chrX_84767418_84767439_-_Chm	3.28997	0.903278	4.01499	0.559242
chrX_88245070_88245073_-_LOC100909548	6.17908	0.68534	5.27345	1.00389
chrX_94949955_94950032_-_Nap1l3	1.5027	0.367551	1.39474	0.253705
chrX_104562245_104562357_-_Tspan6	90.3919	1.70337	86.3447	2.33538
chrX_105039898_105040035_+_Cenpi	26.8105	3.40371	28.274	1.68989
chrX_105292206_105292511_+_Rpl36a	67.0052	1.73553	57.9707	6.10281
chrX_105306677_105306761_-_Gla	9.58833	1.96886	10.6712	1.97467
chrX_105463123_105463204_+_Armcx3	36.5022	1.81471	36.7754	1.58622
chrX_105724684_105724747_-_Zmat1	5.89127	0.790265	8.90488	0.298582
chrX_106310483_106311021_-_Ngfrap1	60.2493	2.3854	60.2779	5.19736
chrX_106338504_106338668_-_Wbp5	195.496	6.26815	209.507	16.1122
chrX_106411706_106412302_+_Tceal8	27.6145	4.3222	24.7965	0.757487
chrX_106563859_106563904_+_Bex2	11.2639	2.38284	10.2907	2.15528
chrX_106599061_106599114_-_MGC109340	1.44429	0.106611	2.54529	0.391358
chrX_107254178_107254256_+_Tceal1	5.3692	0.897681	6.21329	0.158536
chrX_107426447_107426529_-_Rab9b	1.32891	0.268294	0.952906	0.693784
chrX_107512930_107513084_+_Zcchc18	5.95076	1.39603	7.78859	0.647202
chrX_107573815_107573878_+_Fam199x	34.9863	5.30852	37.0024	2.46439
chrX_109797658_109797713_+_Nrk	2.30704	1.10602	1.84376	0.477329
chrX_111225192_111225247_-_Col4a6	10.0546	1.54833	10.8224	0.860841
chrX_111680258_111680522_-_RGD1566136	22.3188	8.2749	18.9024	2.00006
chrX_111960831_111961220_+_Nxt2	5.31208	0.585248	6.04517	0.558389
chrX_112109790_112109886_-_Acsl4	10.5056	2.30765	11.1051	0.930701
chrX_112678910_112679255_-_Ammecr1	19.055	2.71875	16.471	2.17794
chrX_113721276_113721762_+_AABR06107433.1	0.808436	0.654831	1.10037	0.312201
chrX_113951171_113951176_-_LOC100361854	22.6496	2.8665	22.5037	2.93409
chrX_114015087_114015131_+_Alg13	13.1093	1.29367	11.3444	1.84257
chrX_114717054_114717436_-_Kansl2	87.7424	2.57956	79.3947	6.52835
chrX_114749914_114750039_-_Ccnt1	52.1698	6.31795	46.5746	2.73788
chrX_114794654_114794994_-_Adcy6	17.559	1.44204	15.01	3.32381
chrX_114817699_114818612_+_Cacnb3	43.9555	2.69934	41.6439	2.7824
chrX_114845913_114846005_-_Ddx23	83.8136	3.08217	78.3164	3.60512
chrX_114859445_114859504_-_Rnd1	35.9189	2.44289	45.1156	6.36112
chrX_114893538_114893601_+_Ccdc65	13.5744	0.565708	13.3178	3.23193
chrX_114911179_114911865_-_Fkbp11	43.3265	2.36535	41.7331	0.410897
chrX_114927495_114927581_-_Arf3	3.35268	1.07378	1.45137	0.928836
chrX_114975048_114975124_+_Wnt1	1.15602	0.781168	1.69325	0.762665
chrX_115016306_115017878_-_Prkag1	69.7167	0.904675	67.1474	2.95026
chrX_115066403_115067020_-_Rhebl1	57.0609	4.0216	54.5019	1.06697
chrX_115107821_115107885_-_Lmbr1l	12.9322	2.1812	15.3472	1.35033
chrX_115147550_115147646_-_Tuba1a	212.483	24.3813	243.635	22.5377
chrX_115263517_115263581_+_Troap	50.6666	4.03872	53.4976	5.20944
chrX_115276243_115276305_-_C1ql4	4.50365	0.902839	7.24115	0.870465
chrX_115286619_115286883_+_Dnajc22	62.1508	2.24158	54.8192	6.99976
chrX_115333456_115333458_+_Spats2	1.21163	0.595106	0.781778	0.544851
chrX_115423294_115423612_-_Mcrs1	26.9051	3.89804	27.4535	1.7635
chrX_115536596_115536798_-_Fmnl3	142.409	8.56008	135.91	5.02221
chrX_115557758_115558400_+_Tmbim6	487.5	57.6921	498.287	34.393
chrX_115639952_115639973_-_Bcdin3d	7.96596	1.72477	6.84988	0.458019
chrX_115811793_115811930_-_LOC100909901	93.7814	6.45172	100.521	3.49202
chrX_115860614_115861149_+_Smarcd1	87.6065	4.7074	82.0506	6.27287
chrX_115875174_115875176_+_Gpd1	0.0575393	0.099661	0.283185	0.247301
chrX_115883152_115883532_+_Cox14	552.182	41.676	530.552	28.9193
chrX_115928665_115929168_-_Cers5	119.848	3.49981	121.927	9.95611
chrX_119173282_119173355_+_Pls3	39.5015	2.00064	39.3609	2.51465
chrX_121006455_121006538_+_Wdr44	7.33564	0.210316	6.68593	0.765665
chrX_122657049_122657233_+_Dock11	14.8447	0.306773	13.947	1.1351
chrX_122873680_122873745_+_Il13ra1	7.80384	2.14776	9.03226	1.35486
chrX_122958337_122958378_+_Zcchc12	3.294	0.637735	3.32462	0.488312
chrX_123087979_123087990_+_Lonrf3	3.46668	0.53182	3.09805	0.845618
chrX_123352090_123352784_+_Pgrmc1	47.5783	5.75365	47.0527	2.26994
chrX_123455117_123455141_+_AABR06107859.1	1.5606	0.525746	1.49091	0.447816
chrX_123549649_123549705_+_Slc25a5	223.219	8.24319	233.41	18.3863
chrX_123631941_123632022_+_Ube2a	28.8378	5.31726	27.5388	0.846472
chrX_123745930_123746147_-_Sept6	5.0249	0.295421	7.50825	1.37652
chrX_123867590_123867731_-_Upf3b	18.5362	1.7611	16.8828	1.7962
chrX_123887359_123887933_+_Nkap	35.3981	2.70338	35.1375	2.90241
chrX_124602249_124602598_-_Ndufa1	93.915	20.3016	94.0642	8.17124
chrX_124602583_124602914_+_Rnf113a1	9.12794	0.983488	7.24515	0.727867
chrX_124852437_124852524_-_Lamp2	63.7707	5.4413	63.6386	9.41187
chrX_124954884_124954897_-_Cul4b	2.25161	0.336798	1.75702	0.8995
chrX_124979007_124979678_+_Mcts1	43.3968	7.87727	36.1232	2.32269
chrX_125010549_125010697_-_C1galt1c1	35.1726	1.12119	31.0871	1.13724
chrX_127123013_127123016_+_AABR06108004.1	1.90463	0.688496	1.22249	0.43904
chrX_127336362_127336364_-_AABR06108017.1	1.79018	0.260333	1.06083	0.272653
chrX_128361012_128361039_-_Thoc2	44.8134	3.21161	43.998	1.47348
chrX_128583815_128584697_+_Stag2	17.4993	0.546175	14.6212	3.77793
chrX_134814575_134814684_+_Ocrl	12.5858	1.87923	15.5901	1.221
chrX_135116837_135116914_-_Zdhhc9	8.60662	1.32512	10.4383	1.89681
chrX_135163418_135163481_+_Utp14a	14.0937	1.51587	14.049	1.64868
chrX_135414508_135414666_-_Aifm1	29.5669	2.24183	25.8292	2.41799
chrX_135420040_135420256_+_Rab33a	3.35286	1.12526	2.90571	0.517998
chrX_135541308_135541374_+_Slc25a14	10.0515	0.633187	8.35559	1.15611
chrX_135621163_135621402_+_Rbmx2	31.1237	3.50657	33.0137	4.11714
chrX_138290542_138291272_-_Rap2c	15.1273	2.47887	21.418	5.50499
chrX_139027726_139027776_-_Hs6st2	0.809009	0.265716	1.16057	0.481741
chrX_139512681_139512809_-_Gpc4	15.1906	0.0393636	11.0407	0.686849
chrX_139524290_139524295_-_AABR06108565.1	0.462149	0.100496	0.304398	0.527233
chrX_139524290_139524295_-_Ftl1l1	0.462149	0.100496	0.304398	0.527233
chrX_139993367_139993415_-_Gpc3	1.09941	0.704859	1.80663	0.666824
chrX_144654989_144655002_-_AABR06108815.1	1.73198	0.452771	1.39302	0.437039
chrX_153466090_153466154_+_Ddx26b	6.11962	1.03298	5.00553	1.76548
chrX_153610157_153610357_-_Mmgt1	40.1974	1.0295	43.4587	4.86277
chrX_153620096_153620191_+_Slc9a6	11.2037	0.507715	8.9526	0.830444
chrX_153788915_153788919_+_Fhl1	0.463173	0.36349	0.323327	0.333195
chrX_154143833_154144177_+_Htatsf1	34.7045	3.06603	32.8064	0.519015
chrX_154518141_154518197_-_Rbmx	41.6903	4.07247	36.4302	5.20047
chr1_1040929_182880378_-_Eif4g2	454.573	16.8724	375.966	25.8238
chr1_2825861_2825901_-_Raet1c	2.4839	0.437174	3.06092	0.075708
chr1_3400412_3400434_+_Lrp11	0.231692	0.266191	0.52927	0.501899
chr1_3464653_3464940_-_Pcmt1	3.64601	2.4292	1.85968	0.967139
chr1_3468444_3468715_+_Nup43	121.919	6.94261	112.577	11.0223
chr1_3492551_3492554_+_Lats1	0.463895	0.65967	0.176423	0.1673
chr1_3522878_3522971_+_Katna1	20.498	2.14538	18.234	1.16118
chr1_3582547_3582587_-_Ginm1	34.1438	3.06	39.1409	3.92728
chr1_3593915_3593987_+_Ppil4	106.396	3.35049	110.467	6.62463
chr1_3770399_3770480_-_Tab2	1.96376	0.0982711	1.69269	0.330271
chr1_4313829_4314002_-_Ust	5.48753	0.857538	7.96786	1.46487
chr1_4631390_4632026_-_Sash1	34.1904	1.83956	38.4987	2.71299
chr1_5437827_5437906_-_Samd5	2.42709	0.467315	1.60542	0.337297
chr1_5522122_5522124_-_AABR06000249.1	48.2901	19.2742	65.9429	5.5938
chr1_6314417_6314567_-_Rab32	28.9931	1.8832	20.4089	2.50154
chr1_6889813_6889898_-_AABR06000310.1	0.810666	0.876963	0.384088	0.163863
chr1_6891198_6891349_+_Shprh	27.133	4.64812	27.6697	1.87643
chr1_7018154_7018285_+_Fbxo30	31.8795	1.47646	31.837	1.82657
chr1_7100520_7100648_+_Epm2a	3.57778	1.39113	3.36419	0.621544
chr1_8607961_8609480_-_Utrn	27.5494	1.35864	26.6451	3.82409
chr1_8739526_8739805_+_Sf3b5	499.367	9.71906	513.058	29.8279
chr1_8856899_8857058_+_Plagl1	24.8301	3.50654	30.7625	2.8027
chr1_8971017_8971197_-_Ltv1	56.8541	6.58972	46.6549	7.6246
chr1_9111377_9111559_-_Phactr2	10.9088	2.64327	21.0224	8.44791
chr1_9287002_9287247_+_Fuca2	57.767	6.02651	46.7256	1.06344
chr1_9354422_9354558_-_Pex3	16.743	2.35625	17.4463	1.44484
chr1_9354585_9354655_+_Adat2	16.288	0.788656	16.1877	2.94874
chr1_9665248_9665435_-_Aig1	29.4009	3.13655	31.233	1.30744
chr1_10495519_10495559_-_Vta1	55.1608	1.3728	51.9992	7.25309
chr1_13508761_13508769_-_AABR06000596.1	5.4875	0.702796	6.37078	0.593077
chr1_14515325_14516659_+_Cited2	88.1485	3.04824	93.8212	7.80902
chr1_14869389_14869583_-_Abracl	147.409	21.6637	134.364	1.47788
chr1_15255427_15325084_+_Nhsl1	14.9609	1.48871	14.4214	1.23897
chr1_15403777_15404281_-_Hebp2	30.3786	4.38527	30.8302	4.03198
chr1_15786641_15786785_+_Perp	26.5142	1.02792	32.9698	1.47205
chr1_15964020_15964029_-_Tnfaip3	1.04055	0.305424	1.07029	0.514281
chr1_16607881_16607987_+_Ifngr1	16.3376	2.78898	17.4552	0.698138
chr1_16922988_16923052_-_Pex7	18.073	1.91481	21.7479	1.418
chr1_16938433_16938435_-_AABR06000786.1	5.42222	2.43471	7.85411	0.55208
chr1_16960414_16960438_+_Map3k5	2.54039	0.86538	3.51355	1.44719
chr1_17974793_17974847_+_Hbs1l	119.233	6.67815	118.061	4.65253
chr1_19575041_19575390_-_PTPRK	10.3356	1.11056	8.89485	0.124079
chr1_20879787_20879869_-_Arhgap18	6.87488	0.531536	6.69295	0.477807
chr1_21603244_21603774_+_LOC100360791	7.97718	2.30527	5.88939	0.103427
chr1_22211735_22211747_+_AABR06001049.1	1.09692	0.432992	1.79131	0.805505
chr1_22443157_22443196_-_Epb41l2	0.749996	0.396928	0.525102	0.234201
chr1_23005241_23005710_+_Arg1	5.94995	0.95873	7.86643	0.726446
chr1_23067317_23067401_-_Med23	19.517	3.37842	18.4605	2.01811
chr1_23228272_23228415_+_Enpp1	25.5982	3.88812	29.9611	2.88059
chr1_23333649_23334742_-_Ctgf	13.3968	1.17298	20.784	1.90231
chr1_23761926_23762008_-_Stx7	26.6279	0.318645	28.3184	1.3414
chr1_24099703_24099708_-_Vnn1	0.17343	0.173069	0.11093	0.192137
chr1_24220690_24220790_-_Slc18b1	25.5218	2.58529	22.7328	2.07371
chr1_24229956_24230303_+_LOC100359593	54.886	7.03069	53.8936	4.3099
chr1_25441829_25441973_+_Tbpl1	59.5985	3.03082	62.2618	3.57751
chr1_25520314_25520450_-_Slc2a12	3.23465	0.984078	4.31826	1.20011
chr1_25658191_25659338_-_Sgk1	2.37072	1.02313	2.40126	1.07444
chr1_29757408_29757413_+_Rnf217	0.519477	0.17199	0.712147	0.57436
chr1_30054529_30054924_-_Hddc2	23.681	0.31485	24.7765	0.326816
chr1_30817091_30817203_+_Ncoa7	5.54633	0.484524	6.50233	1.04218
chr1_30852912_30853001_+_Hint3	20.9087	0.594967	25.481	1.17836
chr1_31347806_31348208_+_Cenpw	93.6231	3.70097	86.968	8.22679
chr1_32350191_32350677_-_Echdc1	27.435	3.9754	24.9627	2.91859
chr1_32954266_32954268_-_Rpl26-ps2	7.28018	1.39162	7.07217	2.23791
chr1_32971679_32971765_-_Ccdc127	29.8002	1.48384	32.0794	2.12107
chr1_32971739_32971863_+_Sdha	308.236	10.9657	287.998	8.92145
chr1_33002336_33002442_+_Pdcd6	233.316	9.01575	195.635	2.87483
chr1_33126540_33126595_+_Exoc3	40.8845	4.7005	37.9312	1.53797
chr1_33259539_33259850_+_Cep72	63.5793	4.42883	67.6918	3.29394
chr1_33315279_33315360_-_Tppp	5.54327	2.94957	4.03282	3.1368
chr1_33391958_33392316_-_Brd9	46.5541	0.600703	37.6053	2.98026
chr1_33392092_33392456_+_Trip13	90.1573	3.96062	84.0459	4.0396
chr1_33482687_33482757_+_Nkd2	8.4906	1.99479	9.515	0.862592
chr1_33564749_33564878_-_Slc12a7	37.0387	5.99843	33.0649	2.17288
chr1_33697442_33697465_-_Tert	1.03829	0.454691	1.22719	0.73285
chr1_33721165_33722067_-_Clptm1l	4.85104	0.74798	5.19333	1.75498
chr1_33852874_33853136_-_Lpcat1	26.3925	1.13959	30.3484	1.20859
chr1_36680146_36680255_+_Ice1	12.5834	2.66771	29.8879	17.8436
chr1_37509845_37509926_-_Med10	67.2459	4.95715	59.0791	0.798407
chr1_37716856_37716933_-_Nsun2	37.8353	1.20552	34.6697	4.00734
chr1_37717454_37717505_+_Srd5a1	8.42846	2.23379	8.78922	0.565191
chr1_37796697_37796741_+_Papd7	2.25315	0.183383	3.22676	0.67208
chr1_38351039_38351283_-_AABR06001631.1	8.89772	0.931185	8.01277	0.988337
chr1_39124751_39124774_+_Mtrr	32.5253	4.03974	36.5891	2.52934
chr1_39200480_39200544_-_LOC680200	14.4515	3.94953	13.2313	1.58962
chr1_39319405_39319457_-_Zfp87	12.0109	1.57145	12.4359	2.96045
chr1_39347138_39347234_-_LOC102549842	16.3989	2.76239	18.1901	2.45613
chr1_41159967_41160749_+_Ppp1r14c	34.1897	1.48465	37.9583	0.992806
chr1_41876297_41877033_+_Mthfd1l	11.0304	1.12716	15.3478	1.73434
chr1_42162020_42162171_+_Akap12	2.48324	0.259055	2.97365	0.6233
chr1_42266917_42266919_-_Zbtb2	0.0576894	0.099921	0	0
chr1_42324948_42325103_+_RGD1305235	26.3979	2.62856	23.6278	1.58977
chr1_43797453_43798003_-_Fbxo5	42.1051	4.16922	38.1505	1.76896
chr1_43816049_43816139_-_Mtrf1l	3.1187	1.21014	1.93461	0.251558
chr1_45213864_45214004_-_Cnksr3	22.0638	4.55539	23.6874	5.37352
chr1_45264316_45264319_-_AABR06002099.1	0.28887	0.100299	0.676737	0.13479
chr1_45348341_45348655_+_Scaf8	70.7825	10.1009	69.5222	8.7743
chr1_45804669_45804808_-_Tfb1m	19.2392	2.12137	17.4121	1.19794
chr1_47644771_47645010_-_RGD1307262	37.7851	3.52329	33.3827	1.9389
chr1_47692799_47692869_+_Zdhhc14	1.73207	0.341837	2.50988	0.234172
chr1_48140334_48140601_+_Synj2	13.7938	3.65074	15.0951	0.928677
chr1_48280860_48280958_+_Gtf2h5	230.454	5.49009	225.498	14.0431
chr1_48334356_48334358_+_Tulp4	0.809793	0.61182	0.812456	0.308286
chr1_48465823_48465887_+_Tmem181	97.2433	11.7789	101.441	1.50407
chr1_48516908_48517054_-_Dynlt1	223.273	11.4829	219.99	20.6563
chr1_48634070_48634737_-_Ezr	37.7805	3.14474	33.7439	2.21377
chr1_48780406_48780849_-_Rsph3	7.79117	2.09866	8.97163	2.45325
chr1_48887911_48888535_-_AABR06002223.1	6.64746	2.0014	5.0279	1.36012
chr1_50929506_50930140_+_Agpat4	16.9181	2.38256	18.8504	1.97747
chr1_51129750_51129898_-_Map3k4	40.0849	1.31551	44.6856	3.86775
chr1_51190278_51190697_+_AABR06002285.1	5.36824	1.11337	3.40904	0.185549
chr1_51577146_51577248_-_Igf2r	26.8486	3.17543	28.5083	0.539677
chr1_51718049_51718913_-_Mrpl18	103.618	5.18716	98.3592	5.53892
chr1_51718960_51721707_+_Tcp1	276.845	8.18793	260.388	13.6402
chr1_51776559_51777025_-_Acat2	35.8064	1.41219	26.7488	2.60472
chr1_51806386_51806785_-_Wtap	168.248	2.94315	152.311	5.56806
chr1_51827232_51827436_+_Sod2	75.2561	1.32605	73.622	6.56246
chr1_52104205_52105631_+_LOC100910212	11.4937	0.417131	13.7177	2.46903
chr1_52424123_52424152_+_AABR06002341.1	1.90942	1.22403	1.8148	0.6283
chr1_54264039_54264146_-_Sft2d1	103.315	9.66583	106.32	2.52133
chr1_54286627_54286723_-_Mpc1	169.456	16.586	148.964	14.8171
chr1_54403035_54403107_-_Fgfr1op	15.0213	1.32332	12.5369	0.58208
chr1_54425064_54425248_+_Rnaset2	215.022	22.327	219.519	12.0601
chr1_54609596_54609660_+_Rps6ka2	2.0808	0.700995	2.58427	0.83933
chr1_55153368_55153374_-_AABR06002430.1	0	0	0.106198	0.0922439
chr1_58133033_58133133_+_LOC100125364	39.4902	5.61726	43.2	5.48483
chr1_58165710_58165772_-_Tcte3	3.35316	1.40907	3.04788	0.821928
chr1_58165860_58165916_+_Ermard	14.2621	2.39784	17.2888	2.44343
chr1_58418160_58418309_-_Psmb1	109.307	8.82652	98.2973	5.03606
chr1_58419934_58419996_+_Tbp	123.927	11.5632	115.179	4.73173
chr1_58447733_58448543_-_Pdcd2	67.7274	7.96236	60.4168	5.53207
chr1_58484057_58484090_-_Prdm9	2.25519	0.876915	1.84016	0.714024
chr1_58742543_58742639_-_Rgmb	34.9993	1.96799	39.3402	1.30371
chr1_60057287_60057351_+_Riok2	43.6733	8.43982	35.8833	1.16906
chr1_60310618_60311422_-_Lnpep	23.5069	0.534838	26.5867	1.10834
chr1_61020454_61020456_+_AABR06002793.1	0.404549	0.435404	0.253665	0.439361
chr1_61883804_61884020_+_Ppp2r1a	262.108	24.7938	265.333	12.2319
chr1_62626469_62626699_+_RGD1565566	16.5413	7.36016	15.37	3.27854
chr1_63119154_63119212_+_Leng1	11.838	0.903051	10.069	2.17613
chr1_63128428_63128431_-_Mir3572	0.346198	0.172528	0.33865	0.152533
chr1_63139102_63139405_-_Cnot3	70.0617	3.25839	60.1373	3.4346
chr1_63154668_63155085_-_Prpf31	62.942	6.32557	63.9963	8.33403
chr1_63154807_63155148_+_Tfpt	27.8516	3.8677	24.1917	0.908991
chr1_63167142_229588824_-_LOC684509	80.0156	6.84006	82.7749	5.29629
chr1_63438693_63438772_-_Myadm	42.8614	3.03216	49.9506	5.31141
chr1_63791216_63791247_+_Zfp54	4.91111	0.57873	4.58496	1.08485
chr1_64184506_64184842_-_AABR06002947.1	2.31315	1.02742	2.34351	0.897157
chr1_66348849_66349555_+_Ube2m	133.077	2.7392	124.059	10.6608
chr1_66351656_66353293_+_Chmp2a	157.317	16.4343	169.166	4.91661
chr1_66361512_66362603_-_Trim28	99.3837	7.33102	121.723	39.3129
chr1_66375186_66375455_+_Zbtb45	23.1074	3.24627	20.8518	1.52669
chr1_66412874_66412928_-_LOC102552463	4.67761	0.615038	3.74825	0.515097
chr1_66423384_66423443_-_Zfp324	20.2176	2.27335	17.1484	1.37845
chr1_66470057_66470255_-_RGD1561909	3.4076	0.432678	4.31409	0.732725
chr1_66475036_66475915_-_Rps5	2587.8	270.863	2428.47	34.9867
chr1_66492370_66492416_-_Zscan22	4.38709	1.45837	4.49349	0.935593
chr1_66516467_66516511_-_LOC100360337	6.58288	0.573109	5.73534	1.11102
chr1_66568111_66568415_-_Zfp110	16.0504	2.39079	18.6263	1.25718
chr1_66592641_66592968_+_Zfp329	12.8716	3.79731	12.2092	5.60392
chr1_68181078_68181080_-_Sbk1	0.346921	0.174701	1.13936	0.865556
chr1_71140534_71140559_-_Zfp772	2.65914	0.73486	2.67624	1.15189
chr1_71185525_237524697_+_Hiat1	38.9899	3.33758	36.7659	3.49354
chr1_71250432_71250492_+_Zfp954	13.1018	3.21115	14.5642	1.5759
chr1_72571737_72571930_-_Zfp28-ps1	15.5322	1.77054	14.9205	0.540159
chr1_72793042_72793955_-_Zfp444	63.6976	3.94566	65.522	6.98344
chr1_74814336_74814812_+_Leng8	100.492	8.2135	89.8481	5.1759
chr1_74826457_74827205_-_Leng9	11.4955	0.488605	13.7127	1.80627
chr1_75590883_75590916_-_Rdh13	1.03974	0.458004	1.89923	0.563829
chr1_75648582_75649140_-_Ppp1r12c	3.69488	0.592665	3.3076	1.32831
chr1_75677185_75677240_-_Dnaaf3	14.5436	3.99889	16.3151	2.0031
chr1_75690025_75690793_-_Syt5	3.92591	0.785901	3.83969	0.473279
chr1_75777553_75778033_-_Ppp6r1	26.4385	5.08829	29.7494	4.92775
chr1_75802501_75803334_-_Hspbp1	83.9184	4.9218	73.3508	4.36895
chr1_75808294_75808432_+_Brsk1	10.1485	6.3287	12.0868	0.423512
chr1_75861335_75862366_+_Suv420h2	53.7072	3.61243	52.1547	5.77283
chr1_75874391_75874406_-_Cox6b2	0.980031	0.719431	0.863752	0.342531
chr1_75896986_75897020_-_Il11	2.71385	0.523397	2.95112	1.11623
chr1_75909676_75910199_-_Tmem238	18.7145	2.29431	15.6368	0.922125
chr1_75912872_75913495_+_LOC100362069	1640.55	55.1252	1681.38	139.502
chr1_75955162_75956462_-_Ube2s	115.775	89.3604	58.4824	27.5977
chr1_76011781_76011836_-_Isoc2b	17.1512	1.5966	18.6299	2.247
chr1_76067467_76067478_+_Zfp628	0.231842	0.266142	0.050733	0.0878722
chr1_76071263_76071581_+_Nat14	8.94692	2.07958	12.3251	1.21868
chr1_76074450_76074516_+_Ssc5d	3.23194	1.04941	4.88403	0.201625
chr1_76110378_76110411_-_Sbk2	2.42495	0.617623	2.57408	1.20323
chr1_76136883_76136935_-_Zfp579	7.45048	1.12897	9.17274	0.0544107
chr1_76155301_76156798_-_Fiz1	29.8022	1.62429	28.318	2.6774
chr1_76170352_76170382_+_Zfp865	0.403887	0.263993	0.050733	0.0878722
chr1_76178939_76178950_-_Zfp865	0.0576894	0.099921	0.64606	0.292053
chr1_76179175_76179203_-_Zfp865	4.04137	0.641001	3.61786	0.753207
chr1_76195691_76197179_+_Zfp580	0.461488	0.358664	0.560511	0.237241
chr1_76200738_76201247_+_Ccdc106	23.0942	3.09676	22.3663	1.49364
chr1_76205388_76206346_+_U2af2	260.605	7.0782	214.377	8.87528
chr1_76225354_76225385_+_Epn1	0.115079	0.199322	0.0554652	0.0960685
chr1_76263638_76263998_-_Rasl2-9	5.09924	5.68953	1.55697	0.507973
chr1_76723470_76724242_-_RGD1310257	8.94867	1.6748	9.68653	1.38835
chr1_76727753_76727789_+_Lig1	1.44618	0.729344	0.83539	0.837101
chr1_79006261_79006267_+_AABR06003762.1	330.835	36.5486	307.212	5.08007
chr1_79085332_79085334_+_LOC100364427	1.50125	0.357846	1.60184	0.543178
chr1_79095081_79095083_-_AABR06003765.1	2.02368	1.23606	2.32816	0.184363
chr1_79108382_79108706_-_Gltscr2	315.094	13.4351	312.444	18.759
chr1_79130555_79130649_-_Ehd2	24.2059	2.60594	26.6166	1.13968
chr1_79260787_79261096_+_Napa	237.447	24.9049	230.191	13.9055
chr1_79282499_79282874_+_Kptn	60.2793	7.6198	60.9733	7.84662
chr1_79335381_79335745_+_Meis3	45.9195	0.611814	46.3113	2.99987
chr1_79445368_79445421_-_C5ar2	0.865736	0.296698	0.868484	0.273007
chr1_79475437_79476124_-_Prr24	31.4098	3.82472	34.3816	6.17863
chr1_79486803_79486858_-_LOC684934	5.19751	0.27829	7.05225	0.352238
chr1_79585803_79586064_-_Sae1	226.195	4.54039	224.29	16.3465
chr1_79606179_79622252_+_Zc3h4	72.5192	9.5039	67.5815	4.92834
chr1_79664973_79665946_+_Tmem160	256.711	16.7437	276.908	38.2731
chr1_79918103_79918184_+_Ap2s1	171.497	15.7507	177.945	0.707619
chr1_79957474_79957778_+_Slc1a5	154.895	31.0789	151.104	9.39625
chr1_79987503_79987713_+_Strn4	232.135	21.1913	235.356	6.25382
chr1_80014984_80015835_+_Prkd2	19.4111	2.02038	19.5041	2.05327
chr1_80048051_80048178_+_Dact3	15.1163	5.46744	19.7032	3.5565
chr1_80099192_80099975_-_Calm1	311.669	21.9017	357.701	13.869
chr1_80123683_80123745_+_Pnmal2	5.65936	0.480833	8.32243	1.53657
chr1_80180541_80180817_+_AABR06003815.2	20.4368	5.15622	22.1304	2.11512
chr1_80215767_80215850_-_Ppp5c	22.5883	1.55398	22.03	0.863159
chr1_81077667_81077707_-_Ccdc61	35.5302	3.09756	33.1314	2.54137
chr1_81159141_81159181_+_Mypop	27.3165	1.17978	26.4803	0.924731
chr1_81171528_81172281_+_Irf2bp1	106.766	10.1338	110.874	5.14284
chr1_81190879_81191031_+_Sympk	135.725	2.8725	140.069	11.6264
chr1_81250010_81250075_+_Dmwd	74.5239	16.427	102.504	37.8064
chr1_81257030_81257032_+_Dmpk	0.462361	0.400428	0.237184	0.135091
chr1_81259682_81259684_+_AABR06003872.1	0.0575393	0.099661	0.0654931	0.113437
chr1_81267418_81267935_+_Six5	35.4206	4.76914	31.4324	2.97743
chr1_81296254_81296308_+_Fbxo46	44.2903	5.68996	42.8566	1.40959
chr1_81323422_81323543_-_Qpctl	17.5598	1.12125	18.7413	2.57548
chr1_81323661_81324052_+_Snrpd2	481.467	22.0795	486.797	16.6987
chr1_81358450_81358504_+_Mir330	47.8191	1.89858	50.8958	0.520106
chr1_81452251_81453271_-_Vasp	72.8443	5.11139	74.8435	9.70443
chr1_81461867_81461917_+_Rtn2	42.7933	4.26647	41.0108	2.34017
chr1_81523010_81523614_+_Ercc1	57.826	5.07601	55.9409	0.413123
chr1_81537234_81537780_-_Cd3eap	24.5545	2.41824	22.7064	4.72094
chr1_81559876_81559920_+_Ercc2	43.4195	5.51789	42.7505	4.89109
chr1_81582103_81582146_-_Klc3	6.75778	0.91462	7.47228	1.29313
chr1_81597911_81597965_-_A930016O22Rik	2.25281	1.2477	2.66793	0.869868
chr1_81633725_81633899_-_Mark4	5.37212	0.526016	4.45451	0.581983
chr1_81683140_81683193_-_Bloc1s3	30.4868	4.27597	31.5847	2.70344
chr1_81683515_81683579_+_Trappc6a	142.869	10.6544	180.221	8.58772
chr1_81737290_81737612_-_Ppp1r37	36.211	2.35355	33.9697	2.54566
chr1_81749638_143644207_-_Gemin7	89.898	9.13377	79.1333	1.04615
chr1_81753840_81753903_+_Zfp296	6.12314	0.375601	4.7648	0.624486
chr1_81781646_81781721_-_Clasrp	17.8475	1.20654	19.4795	1.05381
chr1_81809927_81810943_-_Relb	21.6554	1.58702	23.3581	0.856959
chr1_81846212_81846268_-_Clptm1	486.305	10.2781	468.062	18.9131
chr1_81865036_81865040_-_Apoc4	0.576355	0.433611	0.641328	0.326022
chr1_81881147_81881191_-_Apoe	3.68853	2.68368	4.38068	1.48956
chr1_81895523_81895720_-_Tomm40	61.8246	8.49218	48.8774	7.34212
chr1_81931877_81931976_-_Pvrl2	58.2861	4.94033	66.9159	4.35682
chr1_81954415_81954582_-_Bcam	241.36	25.9776	242.838	20.5906
chr1_82100981_82101042_-_PVR	9.41428	0.159989	9.77043	3.94425
chr1_82186005_82186538_+_Zfp180	21.7709	3.96218	22.7505	3.80395
chr1_82351807_82351810_+_LOC100909581	2.36675	0.810806	2.38005	0.701352
chr1_82415868_82415954_-_Zfp94	12.0721	0.708774	12.8532	0.774348
chr1_82522632_82523088_+_Smg9	53.5869	4.79946	55.1907	3.6711
chr1_82587176_82587238_+_Plaur	16.0554	0.6613	17.5508	1.25384
chr1_82626201_82626211_+_Cadm4	0.751892	0.439695	0.777046	0.518587
chr1_82632938_82633811_+_Zfp428	27.9521	1.39783	29.6056	0.854317
chr1_82656145_82656404_+_Irgq	19.2294	1.8655	19.6506	1.48634
chr1_82673551_82673717_+_Xrcc1	124.813	1.89006	122.798	4.34134
chr1_82716388_82716441_+_Ethe1	94.0835	7.74653	116.527	11.7268
chr1_82733258_82734077_+_Phldb3	60.3135	4.6728	60.0003	8.59115
chr1_83098495_83099085_-_Rabac1	92.2552	5.90152	114.606	4.4964
chr1_83133841_83133889_-_Atp1a3	7.61834	2.08124	10.3908	3.89458
chr1_83206791_83207720_-_Grik5	20.1564	2.47965	23.5911	0.92514
chr1_83212022_83212450_+_Zfp574	45.7334	3.88436	42.8338	4.24426
chr1_83356479_83357516_-_Dedd2	19.3028	3.73089	16.8752	0.27518
chr1_83362536_83362538_+_Zfp526	0.28887	0.100299	0.338087	0.284482
chr1_83374316_83374723_-_Gsk3a	11.2012	1.35163	23.6475	11.225
chr1_83415408_83415494_+_Cic	27.6603	3.21719	29.9077	0.587971
chr1_83430018_83430539_-_Pafah1b3	32.513	3.34652	31.683	2.7054
chr1_83438538_83438542_+_Tmem145	0.11574	0.100236	0.352847	0.334599
chr1_83448899_83449115_+_Megf8	48.7411	2.67328	52.5904	1.19243
chr1_83605897_83605908_-_Ceacam1	4.73732	0.453816	3.92352	1.0401
chr1_83674654_83674726_+_Atp5sl	44.7168	4.42375	42.8334	2.90359
chr1_83713469_83714287_-_Bckdha	62.0275	3.71092	53.6445	2.78946
chr1_83713909_83714052_+_Exosc5	33.0538	5.4661	27.4645	1.449
chr1_83735249_83735887_+_B9d2	69.5926	2.33434	67.3628	2.2605
chr1_83741308_83742593_+_Tgfb1	197.779	4.67353	192.268	10.687
chr1_83772458_83772542_-_Ccdc97	54.299	3.31624	55.2195	1.86193
chr1_83807836_83808703_-_Hnrnpul1	86.0463	4.8967	76.8187	1.4259
chr1_83839475_83841203_-_Axl	163.175	4.43493	157.939	5.16403
chr1_83868934_83868938_-_Cyp2s1	0.0580509	0.100547	0.258397	0.314653
chr1_84692500_84692502_-_AABR06004036.1	3.28963	1.12728	1.89334	0.331949
chr1_85187174_85188620_-_Egln2	99.6858	2.66713	88.8856	4.36008
chr1_85201127_85201650_-_Rab4b	32.6377	1.30203	34.2388	1.71328
chr1_85218841_85219378_-_Snrpa	58.3314	3.98856	56.4575	4.16536
chr1_85219593_85219665_+_BC024978	21.4801	4.74555	22.0995	3.05237
chr1_85227326_85227328_+_AABR06004065.2	0.462511	0.266123	0.207664	0.231079
chr1_85251059_85251439_-_Itpkc	15.8321	2.18265	16.5158	2.22785
chr1_85255381_85255533_+_Adck4	17.3875	2.61923	17.8704	2.22456
chr1_85278773_85278903_+_Numbl	14.1469	1.8012	16.6008	1.95676
chr1_85378945_85379226_-_Shkbp1	24.4855	1.64268	22.6278	2.35453
chr1_85468791_85468900_+_Blvrb	117.293	5.86687	133.516	6.43532
chr1_85498029_85498060_+_Sertad3	22.2947	0.316646	23.1475	1.58845
chr1_85510138_85510185_+_Sertad1	78.3202	1.86938	67.967	1.99733
chr1_85529562_85529621_+_Prx	9.81705	0.780122	8.22116	1.28754
chr1_85566862_85567940_-_Pld3	63.8904	2.94766	68.8841	2.78583
chr1_85578620_85578728_+_RGD1307554	48.7491	6.24885	42.5572	2.2962
chr1_85704427_85704464_-_Map3k10	0.23133	0.101303	0.0654931	0.113437
chr1_85803621_85803737_+_RGD1565183	137.294	19.891	129.516	8.59668
chr1_86035620_86035622_-_Marcksl1	454.697	13.3605	443.704	56.5944
chr1_86203241_86203296_-_Psmc4	134.14	11.2822	130.807	5.54262
chr1_86319795_86320332_+_Fbl	442.606	28.1384	383.233	3.76903
chr1_86329121_86329188_+_Dyrk1b	66.878	3.26456	55.2901	8.19223
chr1_86515500_86515502_-_Lrfn1	0.11574	0.100236	0.0554652	0.0960685
chr1_86553419_86553422_+_Samd4b	0.346559	0.00157785	0.130986	0.226875
chr1_86583090_86583404_-_Paf1	187.411	12.6737	177.786	7.40304
chr1_86583561_86583701_+_Med29	195.344	1.57741	210.246	18.3858
chr1_86595414_86595419_+_Zfp36	8.72429	0.89578	8.58804	0.986156
chr1_86601464_86602447_+_Plekhg2	49.6575	7.23134	47.0502	2.38088
chr1_86623461_86623575_-_Rps16	1627.7	177.616	1552.27	56.9854
chr1_86651777_86652103_+_Supt5h	246.26	11.8902	247.698	4.88627
chr1_86684420_86684469_+_LOC687295	139.24	11.3296	145.429	10.5057
chr1_86702035_86702053_+_Dll3	0.693991	0.30391	0.874937	0.430245
chr1_86721245_86721296_-_Eid2b	20.3283	1.69281	23.3711	0.367573
chr1_86728318_86728629_-_Eid2	13.4372	6.83405	27.2381	8.99335
chr1_88054985_88055858_+_Fbxo27	12.4157	0.935041	13.0271	2.08204
chr1_88104651_88105129_-_Mrps12	231.287	25.8415	229.236	10.6575
chr1_88104887_88104895_+_Sars2	32.3401	3.70932	24.9124	4.83297
chr1_88129721_88129826_-_Nfkbib	28.841	6.69912	21.5917	0.882348
chr1_88129925_88130128_+_Sirt2	250.602	9.02281	272.043	4.22494
chr1_88152582_88152728_+_Rinl	1.21513	1.04547	0.515074	0.0678301
chr1_88176678_88180531_+_Hnrnpl	504.59	36.1387	482.006	17.4156
chr1_88190340_88191066_+_Ech1	53.29	7.27282	49.1525	3.20694
chr1_88327738_88327982_-_Actn4	218.502	2.90182	238.013	8.51454
chr1_88361412_88361429_+_Yif1b	1.15783	0.878407	0.905051	0.7962
chr1_88371219_88372237_-_LOC100361913	129.984	8.72773	156.549	10.2973
chr1_88402069_88402605_-_Spint2	363.382	29.3302	330.535	10.5398
chr1_88427522_88427597_+_Dpf1	6.35329	0.0730483	5.79435	0.990695
chr1_88809027_88809809_-_LOC100909892	8.31601	1.11831	7.48707	0.516959
chr1_88824125_88824197_+_Zfp84	16.4004	2.62315	16.5831	1.47677
chr1_89113313_89114175_+_Map4k1	10.0429	2.51578	10.2199	0.736899
chr1_89273686_89273979_-_Fam98c	108.655	16.4255	117.082	3.62254
chr1_89287637_89288578_-_Spred3	20.3339	2.4533	20.7015	4.90939
chr1_89288013_89288943_+_Ggn	23.9646	2.889	25.6441	3.96485
chr1_89298926_89299109_-_Psmd8	113.349	8.63187	98.6599	7.49898
chr1_90037147_90037182_-_Hcst	0.52035	0.17569	0.792963	0.036012
chr1_90039100_90039852_+_AABR06004281.2	6.81285	1.55635	8.19217	0.564341
chr1_90161641_90161987_-_Proser3	30.617	2.35425	33.6452	5.41749
chr1_90162030_90162925_+_Hspb6	47.7831	6.15012	49.5916	3.8078
chr1_90168861_90169201_-_Lin37	21.2512	1.38072	22.1799	0.205434
chr1_90171773_90172671_-_Psenen	177.403	27.9176	154.622	12.6007
chr1_90172308_90173136_+_U2af1l4	86.842	9.23467	76.7582	5.15605
chr1_90175235_90175315_+_Igflr1	3.23198	1.24091	4.03448	0.744112
chr1_90197063_90197646_-_Kmt2b	0.751469	0.361657	0.551047	0.18942
chr1_90264310_90264906_-_Rbm42	128.365	11.4623	120.275	3.76167
chr1_90279593_90280252_-_Haus5	39.2094	4.84741	44.2981	3.9695
chr1_90333888_90335030_-_Tmem147	73.884	3.4417	68.1771	1.62031
chr1_90537637_90538897_-_Usf2	27.371	3.04743	26.9625	2.28765
chr1_90554319_90555004_-_Lsr	112.222	1.63601	97.3626	6.42889
chr1_90629385_90629950_-_Fxyd5	19.8678	1.82891	23.9971	0.857439
chr1_90715322_90715349_-_Scn1b	0.230819	0.0990894	2.32888	1.88664
chr1_90740158_90740233_-_Gramd1a	20.9654	0.632512	25.0006	1.57716
chr1_91200834_91201345_-_Pdcd2l	12.3628	1.30712	12.315	1.04463
chr1_91234410_91234932_-_Gpi	295.447	22.3633	266.189	20.0616
chr1_91318637_91318694_-_RGD1308428	31.7706	2.81668	32.509	4.39882
chr1_91388443_91388734_-_Lsm14a	122.545	12.6865	115.451	7.43505
chr1_91822806_91822809_-_Chst8	0.519266	0.457657	1.09564	0.245954
chr1_92427157_92427726_-_Cebpg	101.439	5.66846	91.3476	13.164
chr1_92493858_92493899_+_Cebpa	10.2832	1.91995	15.4786	1.01209
chr1_92707965_92707992_-_Gpatch1	20.7889	2.02905	25.8521	1.28143
chr1_92716262_92716265_-_LOC100911683	95.4118	6.10428	102.924	8.86258
chr1_92723853_92723905_+_Rhpn2	7.79725	1.20859	8.9615	0.449089
chr1_92790989_92791067_-_RGD1564719	9.69993	1.26678	7.93781	1.16479
chr1_92791297_92791365_+_Cep89	58.6713	4.49502	59.8302	2.52467
chr1_92873497_92873499_+_AABR06004425.1	123.209	7.89621	125.246	5.2451
chr1_92984079_92984128_-_Rgs9bp	1.04106	0.46411	1.60184	0.543178
chr1_93199654_93200020_-_Dpy19l3	27.8936	1.60376	28.9022	2.21094
chr1_93250601_93250672_-_Zfp507	26.8086	4.82124	25.3835	3.02343
chr1_93896309_93896976_-_Tshz3	1.61597	0.524705	2.03078	0.0880747
chr1_94354424_94354426_+_RGD1562402	180.692	53.8438	217.2	32.073
chr1_95493566_95493665_-_Uri1	49.6184	1.11658	46.5344	2.84247
chr1_95583820_95584940_-_Ccne1	37.0136	3.27777	39.3738	2.53427
chr1_95701508_95701513_-_Plekhf1	0.11559	0.100107	0.116226	0.103061
chr1_95769307_95769461_-_Pop4	43.6116	3.46626	39.076	4.28269
chr1_95819087_95819089_+_Uqcrb	100.403	6.25545	91.756	3.88411
chr1_96080150_96080268_+_AABR06004551.1	6.81463	0.537278	4.88748	1.20482
chr1_99128376_99128378_-_AABR06004703.1	1.67911	1.41144	0.653077	0.68711
chr1_99516798_99517018_+_Iglon5	4.38947	0.395721	4.12231	0.293356
chr1_99563731_99563796_-_Etfb	227.207	11.0152	239.779	23.7109
chr1_100668350_100668388_+_Ctu1	10.8589	0.121485	11.8394	1.92446
chr1_100787103_100787133_+_Klk10	0.462149	0.100496	0.672005	0.0859593
chr1_100797670_100798430_+_Klk9	3.00389	0.610045	5.39252	1.20432
chr1_100831710_100831758_+_Klk6	23.5126	1.55247	36.3182	5.09286
chr1_101459425_101459646_+_Syt3	5.25261	1.90493	6.76675	1.11674
chr1_101538887_101539317_+_Josd2	72.0174	3.29236	68.8374	4.33606
chr1_101566790_101566850_-_Emc10	137.283	23.2798	150.049	5.57575
chr1_101566999_101567060_+_Fam71e1	2.02088	0.652816	2.862	1.21207
chr1_101624978_101625357_-_Nr1h2	48.5591	8.55193	55.3422	4.98386
chr1_101642894_101642918_+_Napsa	0.982288	0.266089	2.06615	0.814901
chr1_101659286_101659292_+_Kcnc3	11.7144	3.55763	15.4632	5.64407
chr1_101737033_101737052_-_Myh14	2.59754	0.95933	3.14535	0.635558
chr1_101820308_101820641_+_Vrk3	62.3079	5.66567	61.6427	0.897509
chr1_101875777_101876748_-_Atf5	42.6887	4.47871	42.5258	4.56324
chr1_101889558_101890322_+_Nup62	10.7614	6.10442	7.36783	1.31188
chr1_101909440_101910866_-_Tbc1d17	45.5766	1.72764	38.8508	3.70441
chr1_101918501_101918563_+_Pnkp	55.7291	4.39928	73.4387	2.02653
chr1_101930459_101930688_-_Ptov1	6.81219	1.54343	21.559	11.6862
chr1_101952348_101952786_-_Med25	16.1737	0.732402	20.0351	2.95325
chr1_101956485_101956624_+_Fuz	14.6689	0.909047	18.3141	1.60373
chr1_101990318_101990962_-_Ap2a1	104.547	7.84323	96.2534	4.28111
chr1_102033943_102034048_-_Cpt1c	12.3069	1.44166	13.0526	0.248413
chr1_102044784_102044939_-_Prmt1	168.454	12.1368	140.414	1.32132
chr1_102056815_102057021_+_Irf3	58.2291	5.00095	54.3289	2.03443
chr1_102072864_102073161_-_Scaf1	1.3287	0.104336	0.924513	0.535369
chr1_102077709_102077898_+_Rras	204.469	59.135	262.444	37.0897
chr1_102110958_102111289_-_Prr12	21.7149	1.51815	19.6794	1.10318
chr1_102120619_102120623_-_Prrg2	0.809009	0.265716	0.590595	0.34491
chr1_102120626_102120725_+_Nosip	66.5148	14.874	61.5827	2.40883
chr1_102150343_102151201_-_Rcn3	38.1697	3.28182	42.0116	1.36807
chr1_102160872_102161702_-_Fcgrt	128.728	8.19177	127.497	3.48778
chr1_102183492_102184355_-_Rps11	705.388	600.779	1345.69	14.7628
chr1_102188883_102189252_-_Rpl13a	95.7335	54.2887	35.525	2.25839
chr1_102196764_102196918_-_LOC102547607	17.6181	1.92441	17.0516	0.442417
chr1_102215902_102216341_-_Aldh16a1	53.3638	2.05073	41.8516	1.19329
chr1_102217563_102218237_+_Pih1d1	50.8787	4.17943	48.955	4.17345
chr1_102226166_102226298_+_Slc17a7	51.1156	20.4422	72.1902	11.7591
chr1_102267268_102267682_-_Ccdc155	2.82803	0.989185	4.10166	0.707481
chr1_102278631_102280149_+_Tead2	91.999	7.6832	77.42	6.87455
chr1_102386714_102386770_-_Trpm4	31.528	2.89951	36.6321	1.64695
chr1_102421023_102421128_-_Ppfia3	1.4454	0.820586	1.65198	0.427577
chr1_102424634_102424676_-_Lin7b	2.77112	1.55204	2.84495	0.495515
chr1_102468034_102468643_-_Snrnp70	229.538	8.51021	230.476	11.8219
chr1_102484667_102484893_+_Ntf4	27.8961	1.627	24.0921	0.710032
chr1_102506010_102506400_-_Ruvbl2	80.7857	7.70986	81.3778	4.91514
chr1_102506573_102506939_+_Gys1	50.928	5.23756	39.5787	3.29797
chr1_102528349_102528386_-_AABR06004819.1	7.64526	7.25451	3.61313	0.777829
chr1_102528349_102529027_-_Ftl1	122.766	9.96917	131.705	10.823
chr1_102535324_102536192_-_Bax	113.84	18.5355	99.4995	8.6023
chr1_102555788_102555824_-_Dhdh	8.89128	1.43827	9.99579	0.569669
chr1_102578951_102579646_-_Nucb1	95.7368	10.321	91.5498	3.56678
chr1_102593746_102593815_-_Ppp1r15a	47.7484	7.89654	42.9849	5.04552
chr1_102596482_102596693_+_Plekha4	23.3238	4.80832	27.2012	2.39376
chr1_102633371_102633408_+_Bcat2	60.02	24.2724	41.3587	22.5998
chr1_102675750_102675780_-_Fgf21	19.9227	1.88157	26.3255	4.23711
chr1_102677030_102677290_+_Fut1	7.74013	0.704703	7.71482	1.23758
chr1_102689483_102689743_+_Rasip1	5.94865	1.60495	8.01102	0.663584
chr1_102761952_102761961_+_Car11	0.923576	0.196562	1.18119	0.68982
chr1_102766546_102767760_+_Dbp	28.9895	2.36071	23.6379	2.6397
chr1_102776666_102776766_-_Sphk2	23.5075	1.55525	22.1592	3.19603
chr1_102779639_102780189_+_Rpl18	99.1359	7.2235	94.1237	10.7718
chr1_102882127_102882189_-_Cyth2	136.432	3.89338	123.195	11.6429
chr1_102897996_102898030_-_Grwd1	20.2062	5.76151	22.9889	1.55065
chr1_102938200_102939196_+_Kdelr1	207.746	14.9743	217.396	8.3185
chr1_102962649_102963672_-_Syngr4	5.9467	0.991633	6.35317	0.605216
chr1_102963019_102963425_+_Tmem143	51.047	4.11073	58.9755	8.14813
chr1_102981882_102983032_-_Emp3	129.786	1.99291	121.995	3.06029
chr1_103100381_103100533_+_Nomo1	141.151	7.61066	147.014	5.62817
chr1_103190473_103190559_-_Kcnj11	1.61669	0.193546	2.8385	0.104146
chr1_103275499_103275611_-_Abcc8	7.44943	0.598067	9.54373	2.35895
chr1_103339643_103339673_-_Ush1c	2.88864	0.562298	3.95062	0.300988
chr1_103741951_103741983_-_Sergef	15.1308	1.47678	15.2809	3.41487
chr1_103774000_103774157_-_Tph1	10.1041	1.37295	10.1344	1.43545
chr1_103923531_103923930_-_Hps5	9.69923	1.67337	8.3497	0.480253
chr1_103923942_103923979_+_Gtf2h1	52.571	4.85247	46.1066	6.74958
chr1_103975156_103976128_+_Ldha	2205.45	274.977	1899.66	281.502
chr1_104044635_104044705_-_Tsg101	195.217	3.2171	200.044	11.5029
chr1_104194239_104194446_-_Spty2d1	48.8598	1.45452	45.5767	5.60747
chr1_104238588_104238649_+_Tmem86a	15.4174	2.80366	20.0417	0.854037
chr1_105165438_105165513_+_Zdhhc13	23.5008	2.57204	24.7569	4.96177
chr1_105630512_105630565_+_Nav2	16.1036	3.68174	18.9997	0.961812
chr1_106144597_106144765_+_Htatip2	48.1914	7.5194	51.2546	5.02487
chr1_106163797_106163897_+_Prmt3	26.3926	2.02492	24.6432	0.547974
chr1_107756451_107756475_+_AABR06004992.1	2.13713	0.720301	2.00956	0.34196
chr1_107756451_107756475_+_AABR06004992.2	2.13713	0.720301	2.00956	0.34196
chr1_108274095_108274135_-_Fancf	23.3922	0.0738834	21.5808	2.9371
chr1_108415333_108415523_-_Svip	43.2739	4.71783	40.3052	1.91128
chr1_114743974_114743978_+_AABR06005255.1	10.8593	0.880035	11.9723	1.22392
chr1_115181001_115181003_+_AABR06005287.1	1.10005	1.06541	0.232452	0.206122
chr1_115193035_115193089_+_Tubgcp5	35.0511	6.5226	35.7587	1.16883
chr1_115264995_115265236_+_Cyfip1	82.2488	0.965574	80.6407	0.841739
chr1_115377987_115378526_-_Nipa2	150.773	12.4811	150.284	5.10782
chr1_115459299_115459513_+_Herc2	35.4498	4.78235	33.8466	0.812079
chr1_117746225_117746735_+_Ube3a	113.939	6.62078	109.761	11.4371
chr1_124119119_124119122_+_Ndn	0.518004	0.75232	0.759275	0.693573
chr1_124202362_124202378_-_Mkrn3	12.3049	0.748172	10.4541	1.52439
chr1_124237704_124238149_-_Peg12	19.6476	3.55956	18.3106	2.16104
chr1_126233512_126233765_+_Mtmr10	29.7959	3.35128	33.2478	2.51531
chr1_126318734_126318816_-_Fan1	8.25988	0.129805	10.7569	1.58651
chr1_126338074_126338122_-_Mphosph10	42.6852	1.29893	40.6626	4.04443
chr1_126338619_126338655_+_Mcee	26.8099	3.32654	27.6493	2.24208
chr1_127307142_127307175_-_Tjp1	0	0	0	0
chr1_127615720_127615753_+_Tarsl2	17.0425	1.34269	16.724	2.19929
chr1_128047508_128047785_+_LOC100364748	83.048	4.47145	85.8359	4.81085
chr1_128065915_128065946_+_Vimp	163.598	11.5358	127.63	3.04814
chr1_128415225_128415264_-_Aldh1a3	0.692968	0.171971	0.718006	0.304212
chr1_128674167_128674469_-_Asb7	7.50606	1.12552	10.0346	1.63134
chr1_129265342_129265344_+_Lysmd4	1.27026	0.869187	0.887977	0.461931
chr1_129406971_129407597_-_Mef2a	119.334	5.43782	113.634	2.08311
chr1_129669742_129669789_-_Lrrc28	24.2526	2.05802	27.0207	2.21754
chr1_129787750_129787780_-_Synm	0.462088	0.360106	0.802991	0.162528
chr1_129984799_129985507_+_Igf1r	86.3251	8.5503	104.186	6.145
chr1_132493334_132494717_-_Nr2f2	3.40588	1.03659	3.0774	0.499814
chr1_135741384_135741433_+_Rgma	1.09671	0.260038	1.88215	0.84385
chr1_135895394_135895467_-_Chd2	116.801	7.17839	100.097	11.7901
chr1_135911703_135911865_-_Rn50	18.14	2.07245	20.4101	2.62179
chr1_136015938_136016644_+_LOC499179	7.91091	0.686794	6.50064	0.283405
chr1_137070888_137070916_-_Slco3a1	1.15337	0.60396	0.848992	0.30577
chr1_138008164_138008534_+_Akap13	53.1096	9.68601	57.6776	4.57958
chr1_138354987_138355041_-_Klhl25	11.5508	0.351108	13.1069	1.04966
chr1_138502852_138502856_+_AABR06006433.1	0.636241	0.401518	0.692061	0.330243
chr1_141453129_141453224_-_Mrpl46	65.3128	4.85672	60.3369	8.84634
chr1_141453220_141453502_+_Mrps11	58.7596	6.20767	48.8241	5.04012
chr1_141510976_141511063_-_Det1	27.9442	3.7004	26.1946	4.14181
chr1_141559280_141559371_+_Aen	15.481	1.24122	15.7784	0.544514
chr1_141829537_141829696_-_Mfge8	194.149	7.13336	220.6	16.7796
chr1_141965608_141965641_+_Abhd2	71.5698	2.08645	68.7397	7.17419
chr1_142150492_142150585_-_Polg	3.64363	1.66894	2.86385	0.687167
chr1_142176258_142176263_+_AABR06006573.1	7.27949	0.63359	7.23642	0.730983
chr1_142179883_142179885_+_LOC100360056	5.08855	1.93586	5.54902	0.852831
chr1_142310923_142310958_-_Rhcg	0.983011	0.365854	1.49505	0.483772
chr1_142352494_142352528_+_Ticrr	34.189	2.62357	36.9	5.83663
chr1_142442439_142442513_-_Pex11a	25.7474	4.58513	26.1183	2.46625
chr1_142465189_142465207_-_Snrpep2	0	0	0.500314	0.107924
chr1_142512110_142512177_+_Mesp2	7.96782	1.28358	10.9517	2.44109
chr1_142631891_142632094_-_Arpin	25.6373	2.5553	27.1472	1.29022
chr1_142849349_142849427_-_Idh2	58.3262	6.69627	64.2146	1.99303
chr1_142884022_142884026_+_AABR06006607.1	34.1253	3.43054	31.0501	1.76243
chr1_142941078_142941096_+_Sema4b	7.74275	1.0906	8.92722	1.15057
chr1_142974840_142975035_-_Cib1	108.199	5.63829	104.157	4.23258
chr1_142989137_142989144_+_Ttll13	0.0575393	0.099661	0.267862	0.251591
chr1_143003285_143003795_+_Ngrn	65.2525	5.23197	63.5826	1.33837
chr1_143013759_143013835_+_Vps33b	17.9633	0.819778	17.9691	1.79463
chr1_143039766_143040046_+_Prc1	338.827	24.692	334.332	14.6795
chr1_143085716_143086073_-_Unc45a	31.5317	1.56624	32.8157	1.49049
chr1_143088845_143089611_+_Hddc3	49.2096	3.09114	54.4524	3.25052
chr1_143149974_143150765_-_Furin	1.44435	0.501494	1.11269	0.748996
chr1_143452306_143452389_-_Crtc3	18.7718	0.555977	16.8936	1.02771
chr1_143567307_143567435_-_Iqgap1	57.9352	3.62025	52.9288	5.28265
chr1_143672306_143672461_-_Wdr73	13.461	1.04833	13.1405	1.55333
chr1_143676187_143676223_-_Nmb	2.426	0.624191	2.34348	0.380603
chr1_143711895_143712215_-_Sec11a	194.877	1.2158	190.735	9.80758
chr1_143979826_143980449_+_Pde8a	13.1044	3.01394	13.4192	3.0684
chr1_144111861_144112357_-_Rps17	45.9253	2.72934	50.5179	5.60052
chr1_144346289_144346328_+_Whamm	1.73355	0.866495	0.333355	0.153417
chr1_144477946_144477966_-_Homer2	0.0575393	0.099661	0	0
chr1_144527184_144527413_+_Fam103a1	105.537	6.95764	103.121	2.87022
chr1_144551609_144551642_-_RGD1305713	21.3677	1.87149	21.6464	3.50961
chr1_144591214_144591261_-_Btbd1	80.4998	6.85408	91.3244	2.16855
chr1_144694508_144695176_-_Hdgfrp3	36.14	6.1645	53.5483	21.3801
chr1_144759447_144759586_-_Bnc1	2.54069	0.522751	2.25264	0.364383
chr1_145002321_145002330_+_Sh3gl3	0.751892	0.439695	3.34484	1.60035
chr1_145530391_145530431_+_Eftud1	25.0637	2.01268	25.1033	2.36562
chr1_145760195_145760242_+_Mex3b	1.09782	0.608143	0.701525	0.264736
chr1_146699129_146699180_+_Stard5	16.2238	2.28316	14.5253	1.20355
chr1_146958717_146959119_-_Mesdc1	0.865886	0.169549	0.701525	0.264736
chr1_146965986_146966309_+_Mesdc2	160.229	17.8476	163.817	8.81439
chr1_147218414_147218429_-_Abhd17c	1.04064	0.625574	4.21461	3.23879
chr1_147484848_147484877_-_Arnt2	5.82852	1.91357	5.09759	0.671237
chr1_147662849_147662924_-_Fah	2.02365	0.860806	1.8479	0.447213
chr1_147750159_147750199_-_Zfand6	6.12341	0.54551	5.8421	1.22937
chr1_148661592_148661694_-_Cetn2	29.0983	4.07531	24.6413	1.88611
chr1_148661838_148661903_+_Nsdhl	12.2518	2.31154	9.65647	2.40815
chr1_150445450_150445697_-_Fmr1	48.9238	3.18838	48.2034	6.53459
chr1_151347094_151347098_+_Rn50	0.635279	0.263877	0.384088	0.163863
chr1_151578216_151579083_-_Dkc1	81.6219	3.7378	74.5957	4.62226
chr1_151842854_151842905_+_AABR06006953.1	1.56367	1.38526	1.15111	0.231382
chr1_152015258_152015581_+_G6pd	44.8256	3.47133	49.0161	0.0999794
chr1_152059817_152059941_+_Fam3a	28.5465	4.75842	23.4064	1.78577
chr1_152076526_152076610_+_Slc10a3	23.1029	0.679831	23.9681	1.03489
chr1_152081022_152081109_+_Ubl4a	71.8956	4.78572	75.4738	5.53899
chr1_152095527_152095682_+_Lage3	72.0318	5.77729	66.6697	2.17239
chr1_152119300_152119324_-_Plxna3	9.2977	1.54454	12.253	2.48925
chr1_152139904_152139920_-_Fam50a	6.35242	0.373555	6.56487	2.11607
chr1_152147489_152147788_-_Gdi1	202.938	27.9879	222.781	18.2555
chr1_152155200_152155275_-_Atp6ap1	132.254	10.3173	115.62	4.23891
chr1_152168384_152169605_-_Taz	12.9944	0.577413	12.2943	1.96894
chr1_152168893_152169792_+_Dnase1l1	16.4644	2.32519	13.9534	1.22232
chr1_152179962_152180702_-_Rpl10	12.8779	1.77846	12.2	1.03688
chr1_152195004_152196194_-_Emd	45.2856	1.66437	42.7368	1.64629
chr1_152203764_152204327_+_Flna	292.143	20.2067	289.867	6.10001
chr1_152464283_152464446_+_Irak1	14.3763	1.90785	14.5636	1.45232
chr1_152464283_152464446_+_rno-mir-5132	14.3763	1.90785	14.5636	1.45232
chr1_152559386_152561068_+_Hcfc1	76.0396	10.2186	67.9238	1.54562
chr1_152602587_152602815_+_Renbp	45.533	6.44436	43.7298	6.74049
chr1_152611816_152611935_+_Naa10	24.4867	1.04415	26.0109	2.26015
chr1_152711304_152711692_+_Pdzd4	4.50373	0.500215	5.27339	1.52028
chr1_152747573_152747828_-_Ssr4	92.2518	4.69986	92.7169	5.71175
chr1_152747747_152747948_+_Idh3g	150.045	12.688	148.142	11.2838
chr1_152844663_152844913_-_Abcd1	6.06412	0.280105	4.99381	0.829313
chr1_152845210_152845263_+_Bcap31	113.96	11.2043	119.243	5.75206
chr1_152888649_152888693_-_Slc6a8	11.5508	2.7535	16.4306	5.08689
chr1_152921610_152921654_-_Dusp9	6.1795	0.23698	6.15193	0.695069
chr1_153080129_153080221_-_Bgn	204.569	24.2588	220.951	4.85873
chr1_153101772_153101868_+_Haus7	39.4939	4.44079	37.7566	7.39458
chr1_153220647_153220699_-_Zfp275	8.31519	1.40044	8.56113	2.94425
chr1_153316603_153316633_+_F8a1	41.2975	1.88858	33.2572	1.39182
chr1_154722771_154723290_-_Vbp1	75.28	7.08443	72.0637	6.25762
chr1_154731063_154732156_+_AABR06007110.1	97.139	3.86743	107.361	0.699878
chr1_157106488_157106599_+_Nox4	21.0132	3.92698	15.5481	3.0679
chr1_158231463_158231546_+_Ctsc	39.1497	3.74239	36.0759	3.8134
chr1_159407120_159407235_-_Tmem135	18.6498	2.29353	17.8422	1.34283
chr1_159892873_159892913_+_Fzd4	30.8872	4.59679	34.6723	6.45589
chr1_160045633_160045707_-_Prss23	18.2958	4.56235	17.9491	1.48554
chr1_160166224_160166230_+_Me3	0.346048	0.17185	0.130986	0.226875
chr1_160436214_160436216_+_AABR06007294.2	1886.96	19.5158	1741.64	115.453
chr1_160436214_160436216_+_LOC680217	1886.96	19.5158	1741.64	115.453
chr1_160474830_160474929_-_l7Rn6	101.94	3.00171	102.361	3.35081
chr1_160520140_160520907_-_Eed	68.2037	4.78165	70.985	4.21885
chr1_160681442_160681928_+_Picalm	166.667	8.75153	177.348	3.31545
chr1_162508313_162508348_+_Tmem126b	64.9364	6.75608	56.8476	3.73272
chr1_162529209_162529261_+_Tmem126a	53.2464	16.9842	41.5148	0.815553
chr1_162541543_162542372_-_Crebzf	125.076	10.2094	110.337	10.8194
chr1_163647669_163648059_+_Ccdc90b	39.4062	4.82238	41.7275	4.30806
chr1_163705681_163705762_-_Ankrd42	4.79435	0.405602	5.50646	0.515233
chr1_163737019_163738713_-_Pcf11	19.5905	3.46944	16.9376	2.56016
chr1_163943682_163943741_-_Ddias	29.2812	2.10753	30.2157	0.206592
chr1_163943795_163944774_+_Prcp	32.5685	4.46585	39.0442	7.57104
chr1_168135470_168135582_+_Nars2	15.8138	4.29313	20.5031	0.756954
chr1_168294156_168294254_+_Gab2	7.51082	0.734888	8.02104	0.844196
chr1_168548568_168548585_+_Alg8	21.3156	1.47256	22.5336	4.15298
chr1_168576172_168576373_+_Ndufc2	239.191	8.31384	231.653	9.02205
chr1_168654437_168654506_+_Ints4	50.6586	1.98253	53.2757	3.10116
chr1_168756096_168756399_+_Rsf1	62.7677	6.02048	68.7454	6.77848
chr1_168883044_168883171_+_Clns1a	110.045	4.84351	113.463	10.7936
chr1_168920134_168920426_-_Aqp11	6.06238	0.767684	8.75854	0.905417
chr1_168974664_168975076_+_Pak1	31.1452	4.40818	32.9823	2.60347
chr1_169276689_169276727_-_Myo7a	7.91085	0.861633	11.5898	2.8352
chr1_169336447_169336588_-_Capn5	31.2529	2.11862	31.8825	2.23039
chr1_169469513_169469584_-_Acer3	37.5412	0.719757	36.3098	0.961762
chr1_169535749_169535875_-_Tsku	13.1713	0.752027	14.2786	0.400243
chr1_170000875_170000884_+_Wnt11	0.115229	0.0997912	0.657245	0.260218
chr1_170303972_170304186_-_Uvrag	104.243	4.14153	109.71	7.06151
chr1_170346289_170346378_-_Dgat2	123.272	5.42275	142.002	7.99018
chr1_170407544_170407565_-_Mogat2	1.26956	0.605896	2.21137	0.694128
chr1_170429413_170430554_+_Map6	17.724	2.66522	20.2299	0.694079
chr1_170509800_170511018_-_Serpinh1	406.283	59.3367	349.142	35.7642
chr1_170627731_170627748_+_Klhl35	0.576655	0.359376	0.641328	0.326022
chr1_170643034_170643092_-_Rps3	454.482	46.4388	486.958	60.2993
chr1_170705537_170706107_+_Arrb1	31.5852	2.97419	37.5136	2.43551
chr1_171009964_171009987_+_AABR06007525.1	4.56413	0.514575	4.22206	0.427719
chr1_171017244_171017320_-_Neu3	6.34797	1.82673	7.68885	0.632509
chr1_171052296_171052371_-_Spcs2	429.086	18.3045	391.97	15.3898
chr1_171179930_171179955_-_LOC683565	1.38609	0.171153	1.62134	0.499598
chr1_171323164_171323245_-_Pold3	34.1887	3.3163	30.7865	3.94095
chr1_171371464_171372042_+_Lipt2	36.7864	2.67833	32.3698	1.48954
chr1_171438385_171438932_+_Pgm2l1	31.0656	2.94891	32.3196	1.3046
chr1_171496704_171496734_+_P4ha3	5.08271	0.526534	5.72416	0.572402
chr1_171582708_171582942_-_Ppme1	98.6211	11.1013	95.4988	11.5525
chr1_171582982_171583368_+_C2cd3	37.9342	7.10752	37.8963	1.68337
chr1_171707616_171708556_+_Ucp2	158.8	12.348	197.518	9.40988
chr1_171731353_171731383_-_Dnajb13	0.17343	0.173069	0.328623	0.130109
chr1_171750522_171750719_+_Coa4	26.4544	0.336984	28.4992	2.38285
chr1_171807579_171807650_-_Mrpl48	71.924	4.73983	64.2734	1.148
chr1_171826063_171826761_+_Rab6a	130.283	7.11652	122.047	6.7633
chr1_171881391_171881453_-_Plekhb1	6.06253	0.729862	5.74779	0.491783
chr1_171925112_171925613_+_Fam168a	63.1262	6.03368	59.3742	1.20412
chr1_172119516_172119593_-_Mir3102	0.519689	0.172184	0.581724	0.505422
chr1_172130892_172164976_-_Arhgef17	68.3275	3.34018	63.3883	2.75809
chr1_172603343_172603383_-_Atg16l2	6.58246	1.02125	5.91418	0.337184
chr1_172622610_172622843_+_Stard10	6.3514	0.693886	6.64824	1.69758
chr1_172649039_172649098_+_Arap1	37.3026	5.57675	38.2522	3.94974
chr1_172929436_172929805_+_Clpb	96.3141	9.88263	86.9651	2.04768
chr1_173101014_173102421_-_Inppl1	59.5987	5.082	50.3749	3.86808
chr1_173132348_173132400_-_Folr1	0.983011	0.365854	1.76291	0.239996
chr1_173172932_173173128_+_Anapc15	36.8519	1.21552	41.3011	1.30526
chr1_173182174_173182234_+_Lamtor1	54.7098	3.9601	48.0596	1.5977
chr1_173207834_173207971_-_Lrrc51	4.4446	0.983566	5.64745	1.2032
chr1_173266126_173267110_+_Numa1	0.289231	0.265693	0.379356	0.210066
chr1_173282307_173282938_-_Il18bp	3.5219	0.486127	3.59906	1.06792
chr1_173347264_173347612_-_Rnf121	25.6949	2.66179	26.444	2.51508
chr1_173347640_173347907_+_Trpc2	17.6163	0.945039	15.9694	1.35477
chr1_173497143_173497468_-_Nup98	105.39	8.15814	102.987	10.6021
chr1_173497590_173509458_+_Pgap2	46.1568	2.7823	46.9118	3.37593
chr1_173536272_173537085_-_Rhog	20.977	3.44686	22.8057	6.66247
chr1_173544515_173544520_-_Rn50	107.705	9.52038	127.368	23.0326
chr1_173561499_173562622_+_Stim1	34.5381	0.653231	34.1889	2.68029
chr1_173726862_173727825_+_Rrm1	526.89	42.6548	537.65	31.4987
chr1_175550081_175550102_+_Trim6	3.29198	1.21007	3.45504	0.111561
chr1_175603351_175603825_-_Trim5	48.7341	4.81035	53.0463	1.835
chr1_177245713_177245758_-_Fam160a2	21.0217	2.14846	21.6181	2.89736
chr1_177324693_177325102_-_Prkcdbp	59.4431	4.26589	54.3366	5.22943
chr1_177389525_177389927_+_Smpd1	162.178	12.7299	150.569	3.3524
chr1_177470132_177470224_-_Trim3	10.5073	1.71236	13.833	4.87339
chr1_177476851_177477065_-_Arfip2	29.7474	3.09304	28.4225	2.10956
chr1_177477060_177477170_+_Dnhd1	68.613	3.02945	69.2181	3.31636
chr1_177477060_177477170_+_Timm10b	1.32746	0.432447	1.40778	0.606899
chr1_177477078_177477108_+_Timm10b	67.2856	3.12995	67.8103	3.91563
chr1_177584486_177584605_-_Rrp8	20.6202	0.463028	20.5673	2.50675
chr1_177584661_177585026_+_Ilk	147.261	10.9753	154.567	0.864518
chr1_177591787_177592315_-_Taf10	159.466	5.43745	167.796	23.6213
chr1_177599987_177600047_-_Tpp1	100.954	4.64023	92.9655	3.85507
chr1_177658648_177659640_-_Mrpl17	65.7335	2.3371	65.5801	2.53406
chr1_180523018_180523390_+_Eif3f	751.241	30.725	751.349	29.7321
chr1_180753855_180753954_-_Lmo1	14.4462	2.15639	14.8242	3.07486
chr1_181121419_181122206_+_Rpl27a	102.21	11.5217	91.9868	26.0785
chr1_181275185_181275564_-_St5	20.8493	0.780279	17.0906	1.37448
chr1_181316213_181316578_+_Akip1	85.832	3.13933	81.6954	3.37864
chr1_181363984_181364519_-_Tmem9b	111.147	6.46965	112.678	7.18545
chr1_181396068_181396124_-_Nrip3	19.5815	1.06587	24.0964	2.96139
chr1_181572696_181572991_-_Dennd5a	6.2922	1.47472	6.00449	0.87222
chr1_181605440_181605631_-_Tmem41b	49.4143	10.0353	49.0837	3.54708
chr1_181641897_181642058_+_Ipo7	138.258	9.04809	154.788	6.11512
chr1_181702243_181702288_+_Zfp143	61.5008	7.46115	58.7114	8.48167
chr1_181767541_181768311_+_Wee1	31.4791	0.733384	28.8612	2.65956
chr1_181861267_181861364_+_Swap70	73.4784	3.46138	78.4894	8.70491
chr1_182408158_182408178_-_Sbf2	40.9501	1.55691	38.1818	3.98056
chr1_182433089_182433094_+_Adm	4.21634	0.555049	4.66406	1.27462
chr1_182645130_182645203_-_rnf141	84.1235	10.6041	94.3914	6.22516
chr1_182823642_182823938_+_Ctr9	279.833	4.34401	300.383	19.7884
chr1_183064130_183064133_-_AABR06007822.1	0.866398	0.00394462	0.743951	0.590569
chr1_183064130_183064133_-_RGD1566189	0.866398	0.00394462	0.743951	0.590569
chr1_183833957_183834324_+_Usp47	124.821	6.95808	122.987	7.99208
chr1_184227557_184227692_+_Parva	125.629	19.8453	123.553	9.98535
chr1_184473216_184473540_+_Tead1	6.87735	1.44371	6.22517	1.33564
chr1_184738949_184738978_+_AABR06007867.1	0.576655	0.359376	1.81249	0.831921
chr1_184890425_184890491_+_AABR06007876.1	6.69708	0.987199	6.13015	0.881507
chr1_185007492_185007638_+_Arntl	12.6485	1.64197	14.471	1.97634
chr1_185164314_185164354_-_Btbd10	8.84033	1.07952	7.59671	1.96086
chr1_185300037_185300039_-_AABR06007893.2	5.83367	0.262885	6.52957	0.981691
chr1_185319674_185319965_+_Far1	74.9161	2.98277	80.6644	8.76435
chr1_185978150_185978459_-_Rras2	22.5259	0.584415	24.5392	5.69955
chr1_190704507_190704797_-_Copb1	63.5401	3.31726	57.6088	0.930403
chr1_190719696_190719827_-_Psma1	240.632	21.5568	247.252	3.02365
chr1_190738496_190738498_-_LOC100360056	40.8088	10.207	33.1817	1.67505
chr1_190865351_190865355_+_Pde3b	0.115229	0.0997912	0.40358	0.256856
chr1_191078302_191078407_-_Cyp2r1	2.82929	0.350593	3.13115	0.225718
chr1_192114965_192115063_-_Nucb2	28.3167	5.19347	30.9775	3.80455
chr1_192143167_192143189_+_AABR06008395.1	11.2654	2.60771	10.3108	1.48156
chr1_192182615_192182747_+_Pik3c2a	94.9978	5.31124	84.6117	4.13116
chr1_192299115_192299626_+_Rps13	1954.01	141.708	1919.13	93.0633
chr1_192397459_192397629_+_Plekha7	12.3586	1.74992	8.8837	0.959568
chr1_192536526_192536724_-_RGD1311703	675.569	8.33462	632.888	47.5325
chr1_194720590_194720884_-_Rps15a	143.516	5.31851	148.503	6.10436
chr1_194733715_194733825_-_Arl6ip1	473.093	14.3086	530.21	19.4547
chr1_194836322_194836601_-_Smg1	43.0973	4.13639	39.4846	0.840622
chr1_195048218_195048537_-_Syt17	8.89555	0.789482	9.2766	2.42148
chr1_195089793_195090075_-_Itpripl2	25.6383	2.74812	24.2957	2.31984
chr1_195137482_195137545_-_Coq7	106.587	9.63806	93.1955	5.43887
chr1_195191690_195191723_-_Tmc7	3.52211	0.421031	5.08643	1.47329
chr1_195350161_195350261_-_Gde1	99.2832	2.91153	95.0279	4.29101
chr1_195391067_195391562_+_LOC361635	41.1959	4.54084	35.2225	2.76061
chr1_195514574_195514577_-_Knop1	0	0	0.050733	0.0878722
chr1_195655963_195656042_-_Gprc5b	4.09994	0.422919	4.69288	1.14382
chr1_196227741_196227774_+_Acsm2a	0.749996	0.396928	0.640764	0.292211
chr1_196484256_196484296_-_Eri2	15.6587	2.13811	13.7282	0.383405
chr1_196484343_196484494_+_Exnef	6.29371	0.672672	6.10004	1.36277
chr1_196600174_196600180_-_Dcun1d3	3.00146	0.842671	3.76834	0.411099
chr1_196800312_196800370_+_Tmem159	8.83521	0.654447	7.11116	1.68764
chr1_197295843_197295880_-_Thumpd1	36.5565	1.66306	36.9235	0.917568
chr1_197480573_197480683_+_Uqcrc2	209.866	11.01	233.258	7.1532
chr1_197560462_197560945_-_AABR06008596.1	5.44092	4.03915	5.3219	1.46116
chr1_197704640_197704802_+_Eef2k	12.9376	3.85578	15.4745	1.83162
chr1_197779087_197779141_+_Polr3e	20.6175	3.87837	18.3625	0.773513
chr1_197840893_197840936_-_Cdr2	1.38618	0.457513	2.24919	1.42257
chr1_197890814_197891326_+_LOC100362944	149.604	2.92506	135.453	7.80551
chr1_197890830_197890839_-_Gm9905	0.289231	0.265693	0.0554652	0.0960685
chr1_198729069_198729172_+_Gga2	156.19	4.16081	146.187	9.02649
chr1_198858741_198858796_+_Cog7	43.1489	0.951067	42.9702	2.09033
chr1_199087792_199088577_+_Ubfd1	81.5339	51.4803	45.22	45.5768
chr1_199119904_199120068_-_LOC683884	207.881	5.17431	202.329	8.34121
chr1_199151086_199151194_-_Palb2	11.0927	1.38541	11.2721	1.36835
chr1_199151278_199151358_+_Dctn5	33.4935	2.98585	30.3768	1.80292
chr1_199178231_199178326_+_Plk1	190.457	16.48	190.117	20.3695
chr1_199992675_199992997_+_Rbbp6	28.1215	2.98705	32.9252	5.27174
chr1_200135942_200136780_+_Tnrc6a	174.945	4.19374	151.819	11.0152
chr1_200386609_200387258_-_Arhgap17	36.0439	2.88845	34.6488	1.64228
chr1_200394375_200394473_+_Lcmt1	43.6419	8.1015	50.5176	1.04868
chr1_202145378_202145403_-_Snrpn	1.32804	0.195347	0.657245	0.260218
chr1_202491054_202491070_-_RGD1561206	1.50053	0.697296	1.21243	0.649032
chr1_203825828_203826121_+_Kdm8	17.6182	2.36796	20.7692	0.732007
chr1_203870426_203870480_-_Nsmce1	38.7534	3.14803	41.7942	4.5619
chr1_204082919_204083227_-_Gtf3c1	77.2864	3.84713	74.6017	3.5468
chr1_204573506_204574076_-_Xpo6	61.4552	1.03978	61.4883	4.33883
chr1_204759866_204760580_-_Spns1	63.1898	3.32989	54.6627	3.77212
chr1_204782549_204782637_-_Nfatc2ip	51.1024	4.80952	48.7713	2.00651
chr1_204795542_204795544_+_LOC100361060	120.337	11.5751	136.999	2.35878
chr1_204820032_204820453_+_Rabep2	23.5568	3.01661	23.5211	1.96613
chr1_204866018_204866472_-_Sh2b1	51.7483	1.99062	48.8873	1.73765
chr1_204882457_204882676_+_Tufm	83.1117	1.19852	95.64	7.30704
chr1_204897239_204898615_-_Atxn2l	71.4323	6.46575	66.7486	7.39727
chr1_204960977_204961505_-_Eif3c	210.069	10.165	194.202	14.772
chr1_204978088_204978092_+_Apobr	0.287847	0.359261	0.556343	0.374498
chr1_205046207_205046288_+_Ccdc101	39.2221	1.31622	35.9331	4.29664
chr1_205083057_205083120_-_Sult1a1	2.08255	1.26068	1.54995	0.292524
chr1_205098706_205099321_+_LOC100363408	379.727	26.0931	393.913	29.7892
chr1_205098976_205099093_-_Slx1b	13.8021	2.44427	15.8094	3.90239
chr1_205107855_205107888_-_Coro1a	2.31126	0.535712	2.29864	0.29071
chr1_205172688_205172821_+_Mapk3	30.439	0.137151	28.9035	1.56538
chr1_205190349_205190440_+_Ypel3	123.877	6.40003	142.855	10.6345
chr1_205205261_205205671_-_Ppp4c	146.38	6.61187	129.278	15.4854
chr1_205212120_205213097_-_Aldoa	506.727	32.4601	435.975	41.5146
chr1_205239042_205239060_+_Fam57b	0.750507	0.262435	1.28381	0.349916
chr1_205278155_205278286_-_Ino80e	79.9586	9.15094	77.9134	4.30717
chr1_205278314_205279262_+_Hirip3	245.005	9.98037	255.617	11.7911
chr1_205300192_205300891_-_Taok2	45.5882	7.52786	40.3028	2.07527
chr1_205340971_205341082_+_Kctd13	24.5372	4.04991	26.4638	1.46187
chr1_205389492_205390206_+_Cdipt	157.969	5.85206	163.574	10.7138
chr1_205428844_205428875_-_Mvp	5.37287	1.36043	4.44792	1.15766
chr1_205430752_205431584_-_RGD1305592	44.9844	4.38866	45.8913	2.43426
chr1_205435332_205435425_-_Prrt2	1.21223	0.343442	1.09035	0.295214
chr1_205439703_205440838_-_Maz	20.6766	0.481508	16.7102	4.19021
chr1_205467589_205467691_-_LOC102553262	145.857	5.39371	138.554	21.283
chr1_205632802_205633301_-_Cd2bp2	92.9841	6.93882	98.1603	14.6484
chr1_205646344_205646488_-_Tbc1d10b	20.1575	0.579977	18.6565	1.10651
chr1_205673295_205673634_+_Zfp553	40.8929	0.725095	44.1925	3.8321
chr1_205693319_205693543_+_Zfp771	0.865225	0.454624	0.676737	0.13479
chr1_205699607_205699745_-_Dctpp1	171.859	9.37278	154.853	7.64588
chr1_205714864_205714952_-_Sephs2	51.6955	3.5813	52.9216	5.77115
chr1_205793167_205794066_-_LOC102553763	38.8031	3.74392	39.953	1.45408
chr1_205830382_205830439_-_LOC102553962	4.04071	0.802162	3.87454	0.498237
chr1_205837711_205837764_-_LOC102553866	7.62271	0.597416	9.6854	1.26655
chr1_205866980_205867623_-_Zfp688	47.2364	3.4688	48.5552	1.49291
chr1_205898771_205898984_-_Zfp689	7.62114	1.32456	8.93897	1.6684
chr1_205909835_205910722_+_Prr14	44.0137	1.35425	46.994	1.91366
chr1_205933137_205933139_+_Fbrs	1.3284	0.263622	0.843697	0.0644432
chr1_206012303_206012794_+_AABR06008886.1	6.06367	1.94605	4.23381	0.53429
chr1_206059539_206059634_-_LOC691909	2.19699	0.711173	3.19535	1.19672
chr1_206059712_206060435_+_Rnf40	128.116	3.67241	111.485	2.45178
chr1_206181750_206182761_-_Bcl7c	67.3739	10.2125	76.4273	15.81
chr1_206186709_206186739_+_Ctf1	2.48348	1.0132	3.20554	0.863161
chr1_206218647_206218694_+_Fbxl19	3.29075	1.29898	3.70225	0.401368
chr1_206239766_206239914_+_Orai3	25.2502	3.32276	27.7208	2.07736
chr1_206270875_206270985_+_Hsd3b7	94.6479	7.13631	95.1572	2.70807
chr1_206309833_206310977_+_Stx4	132.526	10.4374	137.34	8.35207
chr1_206346118_206346120_+_AABR06008887.1	0.752192	0.439987	0.425357	0.422748
chr1_206363728_206363944_-_Vkorc1	96.1557	4.96535	103.423	7.20433
chr1_206374211_206374930_+_Bckdk	50.6479	4.08277	55.4938	5.68192
chr1_206383407_206383762_+_Kat8	10.5773	2.83722	10.2281	1.82406
chr1_206435542_206435578_+_Fus	544.791	8.22922	543.561	26.8882
chr1_206462081_206462088_-_Pycard	0.231842	0.266142	0.221861	0.384274
chr1_206583699_206583748_+_Itgax	1.55864	0.294089	3.81904	0.881757
chr1_206670686_206670840_-_Cox6a2	4.67822	1.20958	3.33405	1.37238
chr1_206700960_206702206_+_Armc5	46.1405	3.16208	42.5087	3.39001
chr1_206701504_206702031_-_LOC100360446	6.52278	1.31868	8.75099	1.34931
chr1_206763365_206763427_-_RGD1310127	34.6026	1.72058	40.2994	0.626988
chr1_206870537_206870605_-_Rgs10	70.7071	3.44014	79.2518	8.33181
chr1_206913017_206913344_-_Tial1	58.6107	7.83121	53.1161	7.8142
chr1_206989048_206989367_+_Bag3	49.3126	5.65638	47.6236	1.08649
chr1_207085317_207085439_+_Inpp5f	28.2952	2.81497	33.1366	2.50971
chr1_207210436_207210661_-_RGD1306730	105.369	5.54377	88.0073	2.71114
chr1_207214634_207214929_+_Sec23ip	134.97	5.3014	129.478	8.63112
chr1_207731806_207731883_-_Fgfr2	38.8011	5.18456	32.4823	4.70666
chr1_208113924_208114450_-_Ate1	86.2963	6.70194	88.7034	12.8025
chr1_208142165_208142382_-_Nsmce4a	399.582	17.7647	405.051	0.633061
chr1_208462156_208462288_+_Plekha1	43.0261	1.73834	46.0418	3.02127
chr1_208974311_208974581_-_RGD1305014	0.926134	0.704124	1.81838	0.150578
chr1_208982353_208982478_+_Pstk	24.0837	2.37569	23.4572	0.504189
chr1_209013451_209013487_-_Ikzf5	22.6385	1.02727	22.1425	3.38917
chr1_209013635_209013668_+_Acadsb	7.73703	1.08371	8.18972	1.09487
chr1_209788280_209789408_+_Wdr11	51.977	2.42675	50.1443	2.42535
chr1_209921682_209921709_+_AABR06008986.1	134.975	5.30237	117.612	14.541
chr1_210520657_210521477_+_Hmx3	8.08422	1.30541	7.65059	0.799827
chr1_211575690_211575744_-_Oat	49.0335	2.60824	45.7555	3.10099
chr1_211611467_211611569_+_Lhpp	28.4609	4.82162	36.5564	5.47328
chr1_211847979_211848443_-_Mettl10	40.1354	2.69506	40.4114	1.86677
chr1_211854583_211854602_+_Fam175b	65.2057	1.98156	62.8519	4.25143
chr1_212655625_212655670_+_Edrf1	32.5131	1.7683	33.2005	0.528981
chr1_212726233_212726278_-_Uros	4.62306	0.80173	5.23202	1.73344
chr1_212726313_212726592_+_Bccip	209.539	14.4352	187.926	16.8261
chr1_212790731_212790811_-_Dhx32	34.2422	2.95041	35.8501	1.19057
chr1_212790884_212790886_+_Fank1	0.52005	0.300511	0.7924	0.471288
chr1_213226934_213227040_-_Adam12	5.4816	2.07968	6.20971	0.853771
chr1_213838760_213838822_+_Dock1	69.3452	7.76181	65.6413	4.77543
chr1_214952288_214952656_-_Mki67	171.106	11.3348	175.106	8.07707
chr1_216161384_216161444_+_Mgmt	40.7258	2.6835	35.3557	1.55026
chr1_216673141_216673204_-_LOC100362342	12.7046	0.966376	12.9321	3.01227
chr1_216692799_216692877_+_Glrx3	106.169	6.32374	109.627	3.1247
chr1_218132395_218132668_+_Ppp2r2d	27.956	3.05256	55.069	29.9464
chr1_218191852_218191895_-_Bnip3	65.2652	1.56327	62.3811	6.0761
chr1_218446913_218446962_-_Stk32c	0.519177	0.297839	0.672005	0.0859593
chr1_218469981_218470004_+_Lrrc27	1.55741	0.750768	1.42784	0.830247
chr1_218506116_218506167_+_Pwwp2b	24.0818	2.61604	24.7896	3.42913
chr1_218656302_218656358_+_Inpp5a	9.87312	1.61612	21.9709	12.9981
chr1_219272339_219272341_-_Tubgcp2	0.696099	1.05971	0.429525	0.416649
chr1_219277482_219278347_+_Zfp511	50.6475	4.23247	55.3347	4.16433
chr1_219521186_219521236_+_Mtg1	12.8777	1.17665	12.9953	1.60773
chr1_220530980_220531866_-_Bet1l	16.0561	0.331791	13.9186	1.38682
chr1_220531085_220532153_+_Ric8a	58.9103	3.86428	59.8036	1.53045
chr1_220561050_220561588_-_Sirt3	13.2223	1.51593	13.0496	1.00755
chr1_220561145_220561674_+_Psmd13	152.196	18.7133	145.539	3.80676
chr1_220658390_220658456_+_Athl1	22.753	3.00696	22.9933	2.23291
chr1_220672055_220672616_-_Ifitm2	151.771	12.6056	146.649	12.5952
chr1_220686983_220687038_+_Ifitm1	1.61844	0.408241	2.93997	0.10781
chr1_220731830_220731930_-_Ifitm3	23.224	2.4171	21.1549	2.32186
chr1_221040268_221040335_+_Ptdss2	51.9721	4.38147	53.2382	8.29932
chr1_221076466_221076577_-_Rnh1	24.6062	1.15641	22.9951	2.9045
chr1_221099151_221099244_-_Hras	27.087	3.08396	29.0221	6.68103
chr1_221099390_221100382_+_Lrrc56	18.7718	0.555977	18.4569	2.79751
chr1_221120529_221121333_+_Rassf7	57.5794	3.73528	49.0741	4.9914
chr1_221133223_221133573_+_Phrf1	113.145	5.81587	104.482	6.30614
chr1_221170376_221170438_-_Irf7	26.9175	40.4867	39.525	32.4678
chr1_221182011_221182013_-_Cdhr5	0.11574	0.100236	0	0
chr1_221195950_221195956_+_Drd4	0.347221	0.300707	0.29265	0.125299
chr1_221234155_221235120_-_Deaf1	32.5169	1.85943	36.5518	1.54941
chr1_221234732_221235145_+_Tmem80	7.73833	1.37417	9.4919	0.374327
chr1_221245175_221245309_+_Eps8l2	30.5664	4.28442	25.4638	0.783945
chr1_221292619_221292712_+_Taldo1	324.374	21.4063	320.742	3.16594
chr1_221758103_221758263_-_Tollip	40.1638	7.02095	37.9001	4.61291
chr1_221924038_221924117_-_Mob2	21.0863	1.74573	21.7771	1.77466
chr1_222433262_222433300_-_Ifitm10	9.01035	1.372	9.7543	2.22908
chr1_222448671_222448914_-_Ctsd	169.715	16.7218	166.484	14.7484
chr1_222596179_222596342_+_Mrpl23	561.981	17.9706	544.68	19.481
chr1_222729533_222731429_-_Igf2	43.8758	7.279	48.7093	8.288
chr1_223099275_223099550_+_Cd81	1216.43	87.2173	1422.94	19.5651
chr1_223116227_223116642_+_Tssc4	48.689	6.60615	46.0093	1.76488
chr1_223154695_223154698_+_Kcnq1	0.0580509	0.100547	0.413608	0.23084
chr1_223523979_223524047_-_Cdkn1c	10.5657	2.05049	9.60105	2.69856
chr1_223537632_223537687_+_Slc22a18	7.45114	0.917712	7.54251	1.20031
chr1_223563447_223564266_-_Phlda2	19.8122	0.415552	18.326	0.220497
chr1_223611583_223611923_-_Nap1l4	121.557	8.43566	121.679	11.5623
chr1_223661773_223661834_-_Cars	117.452	10.8477	128.114	12.6017
chr1_223869677_223869722_-_Nadsyn1	3.8715	0.884123	4.08104	0.108596
chr1_223875042_223875101_+_Dhcr7	26.2744	3.13647	31.0657	2.74795
chr1_224605947_224606000_-_Fadd	48.9788	2.87293	47.4468	1.45226
chr1_224945404_224945460_+_Oraov1	19.6335	1.52349	17.0597	3.78586
chr1_224969531_224969674_-_Ccnd1	5.37416	1.07158	5.79782	1.74618
chr1_225316627_225316694_-_Tpcn2	13.1057	1.87688	13.222	0.833241
chr1_225399722_225399966_-_Ighmbp2	25.2985	2.28639	26.2202	1.54147
chr1_225399836_225400108_+_Mrpl21	168.699	7.28526	164.315	1.42453
chr1_225682596_225682688_-_Ppp6r3	67.7839	10.2304	62.6185	7.87968
chr1_225793039_225793108_-_Lrp5	26.3872	3.34597	29.667	7.27629
chr1_225819227_225819320_+_RGD1311946	40.6552	2.52301	42.7443	0.685132
chr1_225874876_225875216_+_Suv420h1	73.3388	6.46635	61.7814	7.06434
chr1_225949567_225950659_+_Chka	91.8851	6.81996	77.7744	8.30082
chr1_226009380_226009384_-_Tcirg1	0.23133	0.101303	0.352847	0.334599
chr1_226016934_226017243_-_Ndufs8	124.135	23.7371	112.103	1.2716
chr1_226038890_226039135_-_Aldh3b1	34.7655	2.85011	43.3116	3.81839
chr1_226043703_226044365_+_Unc93b1	34.8336	1.84837	41.914	3.90938
chr1_226104357_226104449_+_Acy3	49.9579	2.02476	54.8658	2.38379
chr1_226118271_226118341_+_Nudt8	38.7559	0.912855	46.0741	5.89376
chr1_226129985_226130161_-_Ndufv1	194.715	3.17672	192.352	5.04528
chr1_226164230_226164847_-_Gstp1	326.149	53.2316	368.802	6.54638
chr1_226216209_226217051_+_Cdk2ap2	255.46	3.07396	265.629	10.9552
chr1_226219317_226220294_+_Pitpnm1	53.8121	7.23613	55.2779	5.37925
chr1_226240244_226240368_-_Aip	92.3791	7.45376	82.3361	3.23018
chr1_226244575_226244838_+_Tmem134	152.168	8.99262	167.961	7.99719
chr1_226268469_226269288_+_Coro1b	260.558	14.096	271.411	9.64147
chr1_226283519_226283563_-_Rps6kb2	24.7749	1.7471	24.7629	2.99553
chr1_226309254_226309272_-_Tbc1d10c	0.0576894	0.099921	0.0554652	0.0960685
chr1_226310541_226311559_+_Ppp1ca	422.712	20.0141	402.903	26.144
chr1_226320979_226321272_-_Rad9a	40.1395	1.90843	37.9133	2.06514
chr1_226351159_226352069_+_Pold4	50.7187	2.24513	55.257	5.66816
chr1_226389490_226389619_-_Ssh3	19.5228	0.820354	19.5154	2.4664
chr1_226402762_226402810_-_Ankrd13d	9.35532	1.05697	13.1287	0.846237
chr1_226508636_226508895_-_Kdm2a	35.1015	5.48563	30.5532	5.52458
chr1_226550100_226550404_-_Rhod	25.5333	1.81585	24.223	1.32881
chr1_226587031_226587220_-_Syt12	0.982288	0.266089	1.69858	0.660233
chr1_226626826_226626850_+_Pc	15.1923	1.49333	12.94	1.18877
chr1_226719841_226720583_-_Lrfn4	40.6048	0.242506	32.8491	3.66193
chr1_226729488_226730432_-_Rce1	104.732	6.27578	103.529	3.4315
chr1_226874321_226874324_+_Rbm4b	4.79267	0.804716	6.37025	1.37939
chr1_227027415_227027429_-_Ccs	0.230307	0.263629	0.505046	0.142623
chr1_227045119_227045477_+_Ctsf	147.647	5.36307	152.57	6.75153
chr1_227067454_227067461_-_Actn3	1.61564	1.22291	2.75236	0.525113
chr1_227068229_227068273_+_Zdhhc24	23.0978	1.93056	21.954	1.5342
chr1_227120718_227120752_-_Dpp3	33.0568	6.14421	25.7507	2.74792
chr1_227134974_227135105_-_Peli3	20.628	3.12112	21.6178	2.67254
chr1_227174486_227174633_+_mrpl11	85.7181	8.01209	81.2186	4.34674
chr1_227401047_227401179_+_Yif1a	41.5899	2.92909	40.0938	3.16479
chr1_227410937_227411000_-_Cnih2	0.346348	0.299581	0.661977	0.235665
chr1_227413056_227413696_-_Rab1b	12.5803	3.76435	12.8084	0.651854
chr1_227432311_227433136_-_Klc2	137.601	12.7569	141.603	4.06687
chr1_227542136_227542139_+_AABR06009527.1	0.867271	0.304667	0.662541	0.371732
chr1_227574720_227575051_-_Pacs1	44.9837	3.54382	47.2879	2.35739
chr1_227594422_227595358_-_Sf3b2	98.6082	23.931	72.9338	8.99616
chr1_227658005_227658070_-_Cst6	6.81716	1.42255	5.50299	1.54382
chr1_227674753_227675844_-_Banf1	79.2489	2.7357	73.5847	3.94403
chr1_227675292_227675943_+_Eif1ad	93.4595	1.80071	85.6411	5.70852
chr1_227700438_227700499_-_Sart1	89.1884	3.92583	88.2483	5.99796
chr1_227735097_227735835_-_Drap1	91.6777	7.06225	94.3474	9.63942
chr1_227735202_227736090_+_Bles03	68.6367	32.5596	79.6034	1.72822
chr1_227755861_227756057_+_Fosl1	11.1493	0.608555	12.2365	1.19719
chr1_227765488_227766020_-_AABR06009537.3	20.4528	2.02504	22.9939	3.02929
chr1_227769410_227769484_+_Fibp	78.5525	0.282047	85.0463	2.58668
chr1_227777304_227777308_-_Ctsw	6.11411	2.88186	7.71761	2.76644
chr1_227782970_227784163_+_Efemp2	109.744	4.89929	95.6674	8.56235
chr1_227797099_227797912_-_Mus81	15.7104	1.10908	16.6458	1.11909
chr1_227798962_227799510_+_Cfl1	2322.46	159.015	2263.26	44.61
chr1_227820051_227820090_-_Snx32	9.12613	0.116923	11.2495	1.15533
chr1_227878383_227878461_+_Ap5b1	18.1667	10.1428	22.0673	10.45
chr1_227897664_227898057_+_Rnaseh2c	48.1109	4.10674	53.5057	4.0438
chr1_227905770_227906179_-_Kat5	165.017	1.27855	131.283	6.23927
chr1_227927791_227928197_+_Rela	97.8254	6.29619	85.2347	3.18776
chr1_227952670_227953714_-_Sipa1	140.613	11.7303	151.102	9.72214
chr1_227976831_227977385_-_Pcnxl3	49.1434	5.74841	46.3774	4.01797
chr1_227977537_227978692_+_Map3k11	38.3164	7.3046	31.9567	1.34477
chr1_227993283_227993333_+_Kcnk7	1.55988	0.178574	2.90459	0.749798
chr1_228017302_228017412_-_Ehbp1l1	10.7984	1.44146	10.07	1.39051
chr1_228019592_228020436_-_Fam89b	39.8983	4.42404	33.6614	1.87704
chr1_228022458_228022486_-_Sssca1	15.1389	2.3809	14.0138	1.82544
chr1_228032193_228033372_+_Ltbp3	33.368	5.53304	32.1474	2.28734
chr1_228062189_228062635_-_Scyl1	88.1162	8.15992	86.8018	4.37081
chr1_228166860_228166923_-_Frmd8	15.4788	1.82316	15.0981	1.36007
chr1_228170196_228170576_+_Slc25a45	6.87705	1.52269	4.46629	0.807401
chr1_228184259_228184341_-_Tigd3	8.4876	1.63186	7.73482	1.9516
chr1_228201215_228201299_-_Dpf2	198.465	5.27133	151.629	23.2628
chr1_228212686_228212715_-_Cdc42ep2	23.4471	1.13125	21.8724	2.5961
chr1_228255967_228256032_-_Pola2	59.0247	3.28378	55.2258	2.94868
chr1_228304854_228305751_-_Capn1	20.6764	3.08788	20.1096	0.449977
chr1_228344700_228346098_+_LOC100910831	74.0056	11.3006	71.5761	2.86784
chr1_228355552_228355595_-_Mrpl49	38.1879	3.02785	33.838	4.17897
chr1_228355668_228356332_+_Fau	2023.54	121.999	1913.31	162.167
chr1_228359804_228359869_+_Znhit2	22.4647	2.68766	21.1961	2.85204
chr1_228365053_228365820_-_Tm7sf2	13.8045	0.265485	15.6877	2.41961
chr1_228375918_228375994_-_Vps51	38.5427	5.78582	31.6564	1.19101
chr1_228383743_228384004_-_Zfpl1	35.9281	3.96754	28.4613	4.22611
chr1_228383817_228384159_+_Cdca5	40.4238	4.53954	39.6368	0.46639
chr1_228405355_228405387_+_Naaladl1	0.866248	0.171762	1.33812	0.575944
chr1_228420883_228420923_-_Sac3d1	12.8265	2.03901	15.1577	0.669694
chr1_228430445_228430561_-_Snx15	28.934	2.43869	27.7278	2.23031
chr1_228451077_228451144_-_Arl2	79.8963	5.84748	78.1893	7.15325
chr1_228632417_228632674_+_Ehd1	52.7176	5.54818	53.5763	4.13919
chr1_228661307_228661497_+_Cdc42bpg	6.58113	1.17485	8.74338	2.03857
chr1_228692462_228692647_+_Men1	113.955	3.2637	118.019	5.65347
chr1_228698675_228699004_+_Map4k2	8.94908	1.54455	12.0148	1.03603
chr1_228723280_228724272_+_Sf1	433.691	18.1594	397.593	15.1141
chr1_228760319_228761843_+_Rasgrp2	18.3615	2.89444	18.5355	2.02777
chr1_228863559_228864077_+_Nrxn2	6.81442	0.407033	7.06466	2.53951
chr1_229088873_229088974_-_Rps6ka4	26.3309	2.3835	27.3824	3.81117
chr1_229156141_229159041_-_Prdx5	209.905	4.96399	219.082	6.54643
chr1_229158369_229159221_+_Trmt112	350.954	7.67112	364.604	23.264
chr1_229169366_229169885_-_Esrra	30.555	1.8067	35.1612	1.85203
chr1_229188532_229188597_-_Gpr137	12.5882	1.10056	13.9971	0.74688
chr1_229188971_229189665_+_Bad	115.901	10.4131	98.9915	15.3124
chr1_229215794_229215848_-_Plcb3	55.0352	3.25406	59.7988	2.28618
chr1_229219880_229220825_+_Ppp1r14b	45.4131	5.19233	43.8534	1.82826
chr1_229224958_229225932_-_Fkbp2	171.9	21.9948	152.69	8.39498
chr1_229233421_229233479_-_Vegfb	17.7862	1.22222	43.0201	24.6447
chr1_229237721_229237871_-_Dnajc4	13.5115	1.71388	13.2136	0.554257
chr1_229241678_229241767_-_Nudt22	15.4879	3.69867	14.4207	2.13658
chr1_229241805_229241859_+_Trpt1	11.787	1.40894	13.5074	1.34936
chr1_229301662_229301840_+_Macrod1	9.07163	1.43651	10.2694	2.17852
chr1_229450500_229450529_-_Otub1	221.435	24.0701	210.149	17.6317
chr1_229459406_229459579_-_Cox8a	703.094	21.5689	730.431	24.8639
chr1_229475467_229475471_-_AABR06009569.1	3.40718	0.252888	3.03143	1.3846
chr1_229485276_229485502_-_Naa40	45.222	3.13079	49.7104	5.82787
chr1_229578254_229578620_-_Mark2	76.0137	2.95194	65.5109	3.76557
chr1_229616222_229616365_-_RGD1308106	64.161	3.46291	59.8726	6.58835
chr1_229721171_229721598_-_Rtn3	638.273	49.7739	586.558	26.1916
chr1_229733221_229733817_+_Atl3	106.355	12.7227	104.869	9.68119
chr1_229831389_229831486_+_Pla2g16	15.7088	1.54607	15.1216	1.90598
chr1_231858205_231858443_-_Slc3a2	11.2589	2.06951	16.7465	0.80739
chr1_231871384_231871849_+_Wdr74	76.8874	4.05591	70.4512	4.14548
chr1_231876929_231876984_+_1700092M07Rik	96.3975	1.56446	77.5757	1.3194
chr1_231876929_231877346_+_Stx5	110.882	5.09007	95.0492	1.13631
chr1_231895595_231895723_+_Nxf1	120.713	5.02385	105.545	6.82228
chr1_231908946_231909957_+_Tmem223	121.957	9.95443	122.188	2.08326
chr1_231912336_231913054_-_Tmem179b	67.4439	6.22431	71.6306	2.32733
chr1_231932505_231933283_-_Polr2g	329.947	12.2792	308.968	11.7478
chr1_231936290_231936624_+_Zbtb3	9.87155	1.76921	9.59092	1.61995
chr1_231952658_231953113_-_Ttc9c	53.2476	2.79483	48.4509	2.10806
chr1_231953276_231954439_+_Hnrnpul2	506.409	26.4267	495.076	32.0174
chr1_231973826_231973851_-_Gng3	0.810243	0.53386	1.27908	0.504722
chr1_232005593_232006351_+_Ubxn1	396.699	23.1156	350.093	7.74875
chr1_232014412_232014728_-_LOC690344	245.647	18.8631	208.304	15.9926
chr1_232022901_232023257_+_LOC690349	113.509	8.11852	105.05	9.12194
chr1_232029221_232029284_+_Ints5	60.4688	3.4978	57.3001	2.04918
chr1_232034177_232034282_+_Ganab	264.907	8.41935	260.144	19.792
chr1_232057661_232057881_+_B3gat3	48.0038	2.02815	41.0723	2.92354
chr1_232066299_232066725_-_Rom1	11.427	3.08527	13.4525	0.759639
chr1_232066369_232066836_+_Eml3	59.3118	2.87599	59.0917	3.50352
chr1_232078356_232079063_+_Mta2	208.257	11.347	204.002	9.5786
chr1_232088994_232089084_+_Tut1	24.9491	2.15489	26.0119	1.59528
chr1_232100800_232100994_+_Eef1g	46.5032	2.8281	48.0551	9.12941
chr1_232122475_232122675_+_Ahnak	381.422	6.06691	380.987	20.9466
chr1_232266294_232267054_-_Asrgl1	35.1132	1.97573	36.2444	1.00279
chr1_232900766_232900933_-_Incenp	49.6699	2.8649	48.6586	1.86416
chr1_232979014_232979172_+_Fth1	2089.82	203.812	2078.48	140.223
chr1_233037425_233037666_+_Fads3	169.742	15.0502	150.601	5.02446
chr1_233097183_233098149_-_Fads2	69.8238	2.40505	71.0111	2.99859
chr1_233178701_233179025_+_Fads1	141.069	13.0112	153.482	9.24771
chr1_233200502_233200804_-_Fen1	133.318	15.9469	122.34	10.5582
chr1_233237445_233237592_-_Myrf	177.56	3.59189	177.824	15.3218
chr1_233298565_233298666_-_Dagla	16.9834	2.27019	19.1597	0.310452
chr1_233306629_233306631_-_LOC686736	57.0644	1.40275	51.1123	1.44534
chr1_233518505_233519217_-_Sdhaf2	46.1012	3.38155	42.3303	1.34124
chr1_233518617_233519280_+_Cpsf7	92.0605	2.44544	77.2154	16.2908
chr1_233552391_233552455_-_Tmem216	32.6915	4.47571	29.3744	3.82078
chr1_233576659_233576982_-_Tmem138	24.7816	2.05152	21.9113	1.88791
chr1_233603337_233603415_-_Dak	10.454	2.22172	13.4214	2.03964
chr1_233603427_233604186_+_Ddb1	250.854	17.0843	284.367	23.8369
chr1_233989498_233989829_-_Tmem132a	144.815	14.1905	143.529	3.7981
chr1_234001202_234001273_-_Tmem109	32.5723	2.93145	30.0104	4.75941
chr1_234012598_234012838_+_Prpf19	489.249	29.6456	513.207	22.0415
chr1_234067048_234067794_-_Ccdc86	44.2085	7.52876	34.5943	2.49012
chr1_235210584_235210878_+_Mrpl16	86.8012	6.30605	92.6343	3.07234
chr1_235262789_235262819_-_Stx3	6.23912	1.21829	4.95657	1.0633
chr1_235401827_235402187_+_Patl1	21.0167	2.59505	21.1206	2.76178
chr1_235459913_235460428_+_Osbp	10.2814	0.215792	11.9972	1.69055
chr1_236163344_236163733_+_Fam111a	44.737	10.7331	41.2933	4.34987
chr1_236363764_236363766_-_RGD1305704	3.4082	0.271508	3.44859	0.625925
chr1_236754322_236754394_-_Cntf	0.634917	0.197609	0.29265	0.125299
chr1_236792217_236793338_-_Zfp91	70.5744	23.6713	74.7173	3.65971
chr1_238665907_238666071_-_Tle4	3.69734	0.662341	3.68693	0.168086
chr1_240263040_240263149_-_Psat1	91.7157	3.1177	102.74	14.125
chr1_240331107_240331262_-_Cep78	32.6225	3.84433	36.3936	1.49439
chr1_240497005_240497289_+_Gnaq	2.89074	1.22957	2.2072	0.10704
chr1_241769763_241769977_-_LOC499331	52.1051	2.55534	46.3912	1.98542
chr1_241804628_241804883_-_RGD1311863	28.591	0.918768	29.2104	1.28535
chr1_241849154_241849222_-_Nmrk1	12.7064	1.44283	13.2491	0.107873
chr1_242134752_242134991_+_Fam120b	27.7815	0.917304	26.7661	2.02156
chr1_242526750_242526787_-_AABR06010086.1	2.02149	1.34333	1.43072	0.505503
chr1_243128628_243129254_-_Vps13a	19.3445	2.64803	20.8543	1.97118
chr1_243339228_243339265_+_Pcsk5	0.749846	0.553611	1.28798	0.346189
chr1_243806212_243806285_-_Rfk	95.6892	6.50862	106.849	8.8144
chr1_245208891_245208984_-_Anxa1	38.1274	2.8245	30.8004	5.22015
chr1_246131047_246131680_+_Zfand5	113.542	3.99004	119.829	1.68763
chr1_246553277_246553669_-_RGD1359158	26.2175	3.9168	24.3582	1.1894
chr1_246553416_246554119_+_Abhd17b	16.3972	2.12267	17.7891	6.75351
chr1_247132731_247132743_-_AABR06010251.1	0.866759	0.17635	0.64606	0.292053
chr1_248193074_248193984_+_Klf9	45.92	3.1969	44.9784	4.42007
chr1_248331306_248331409_-_Smc5	50.4253	1.70902	46.9031	3.55636
chr1_248564079_248564105_+_AABR06010302.1	0.28917	0.264606	0.11093	0.192137
chr1_248783106_248783206_+_Ptar1	17.0366	1.25299	19.9673	2.47632
chr1_248875888_248875998_+_Apba1	0.98265	0.268674	1.21359	0.536005
chr1_249358573_249359286_-_Tjp2	32.7424	3.0419	31.0885	2.89206
chr1_249426524_249426623_-_Fxn	31.0805	2.48391	31.2736	1.94414
chr1_249646976_249647030_-_Fam122a	22.0682	2.24537	23.4017	3.2509
chr1_249714566_249714575_-_Pip5k1b	0.98265	0.268674	1.88331	0.328251
chr1_249846257_249846482_+_Tmem252	6.40551	1.9031	4.76364	0.524623
chr1_250134940_250135089_-_Cbwd1	14.8387	1.78811	16.297	1.52754
chr1_250224822_250225161_+_Dock8	16.2359	1.85527	15.7603	2.72451
chr1_250373484_250373486_-_LOC685520	13.4506	2.45333	14.442	0.596683
chr1_250737485_250737581_+_Dmrt1	2.36546	0.879906	3.79842	0.13456
chr1_250848353_250848457_+_Dmrt3	1.67393	0.493739	2.18599	0.457244
chr1_250921166_250921215_+_Dmrt2	2.36886	1.00241	4.38127	0.917742
chr1_251867306_251867395_+_Smarca2	4.55995	1.16053	4.26879	1.77421
chr1_252486620_252487396_+_Vldlr	36.4229	8.65317	33.6652	4.13792
chr1_254195247_254195461_+_Slc1a1	2.59943	0.793674	4.79905	0.195621
chr1_254323938_254323994_+_Ppapdc2	14.0296	1.93856	15.434	3.17056
chr1_254349863_254350028_+_Cdc37l1	17.0986	2.26942	17.6134	2.16353
chr1_254408222_254408455_-_Ak3	65.5627	4.80061	66.5403	1.93356
chr1_254646167_254646389_+_Jak2	2.71457	0.197433	8.67633	4.61629
chr1_254763027_254763198_-_Plgrkt	26.16	1.59068	28.4435	1.93135
chr1_254939026_254939176_+_RGD1310016	12.5827	3.26523	32.6575	19.5575
chr1_255072021_255072262_-_Ermp1	51.0739	5.46141	51.3328	3.67906
chr1_255229396_255229552_-_AABR06010494.2	1.7322	0.689167	3.89873	0.725754
chr1_255235927_255235973_-_Ranbp6	15.0224	1.77741	12.2107	2.01778
chr1_255476018_255476317_+_Uhrf2	57.5261	1.99971	54.3856	2.73994
chr1_256813612_256814119_+_Cstf2t	110.491	41.6125	117.7	0.50649
chr1_258276027_258276491_+_Minpp1	51.1691	2.21813	64.4721	3.68858
chr1_258375981_258376146_+_Papss2	8.61126	1.70634	10.1303	2.33382
chr1_258609684_258610169_-_Atad1	21.4103	8.20209	24.0492	6.10239
chr1_258651017_258651718_+_Pten	31.7587	3.08892	39.0876	15.27
chr1_259323428_259323574_-_Rnls	9.88093	2.6832	10.8577	1.44972
chr1_259812243_259812287_+_Fas	8.71935	1.01717	14.4847	2.81575
chr1_260071438_260071547_-_Lipa	37.488	1.64711	35.835	1.86196
chr1_260116104_260116223_+_Ifit2	3.98299	1.36148	3.82549	0.949015
chr1_260127796_260127801_+_Ifit3	8.37923	2.02953	6.12787	1.66627
chr1_262037901_262038663_+_Ankrd1	32.5677	2.77304	49.1442	1.58524
chr1_262076237_262076288_-_Rpp30	66.8154	4.04156	65.5528	2.3308
chr1_262240359_262240579_+_Pcgf5	7.74669	2.37512	8.46149	3.64547
chr1_262443379_262443384_+_Hectd2	0.404249	0.0995668	0.232452	0.206122
chr1_263032322_263032409_-_Fgfbp3	13.5059	3.62275	12.6471	2.54902
chr1_263317660_263317863_+_March5	68.7774	5.39588	80.2599	25.8268
chr1_263488350_263488629_-_Ide	46.1603	3.55977	41.3399	4.34947
chr1_263583820_263584234_+_Hhex	19.5795	0.463974	19.1347	2.41002
chr1_263708910_263708999_+_Exoc6	21.2484	2.64284	23.3121	0.791501
chr1_264215372_264215596_-_Myof	49.7748	7.92726	43.4819	2.4023
chr1_264225946_264226096_+_Cep55	88.302	4.08296	100.243	1.9075
chr1_264294219_264294223_-_Rbp4	1.212	0.620372	1.96055	0.280956
chr1_264394003_264394118_-_Fra10ac1	33.0406	1.63489	32.8327	3.23313
chr1_264556874_264556950_+_Slc35g1	26.6285	3.58948	23.2693	3.59672
chr1_264652711_264652909_+_Plce1	5.83162	0.795443	8.10152	3.01799
chr1_264990546_264990601_-_Noc3l	24.667	1.32456	23.6809	2.46306
chr1_265008724_265008847_+_LOC100911865	7.27735	0.958898	15.3543	8.59329
chr1_266800794_266800903_-_Pdlim1	109.539	9.28542	116.908	11.1867
chr1_267596792_267597339_+_Zfp518a	6.93139	0.308873	4.91226	1.01819
chr1_267697922_267698025_-_Blnk	6.12774	1.8624	5.67342	0.506783
chr1_267973812_267973987_-_Tm9sf3	244.353	27.7494	274.139	40.1733
chr1_268093823_268093859_-_Pik3ap1	2.77109	0.446843	2.92937	0.497948
chr1_268187749_268188349_+_Lcor	51.5675	5.39464	52.7711	3.78377
chr1_268445176_268445198_-_Slit1	0.17343	0.173069	0.473805	0.427873
chr1_268504176_268504215_-_Arhgap19	35.9905	2.52709	38.1237	5.58575
chr1_268543084_268543136_-_Frat2	6.52715	0.407921	9.47612	2.30329
chr1_268592832_268592871_-_Rrp12	9.122	1.71661	9.07531	1.78526
chr1_268610677_268610900_+_Pgam1	741.098	80.7907	668.758	23.7163
chr1_268632091_268632304_-_Exosc1	104.61	6.64931	94.0901	3.14749
chr1_268632446_268632536_+_Zdhhc16	123.246	8.21489	125.262	8.62527
chr1_268681499_268681516_-_Mms19l	24.4342	0.948087	25.3097	1.90869
chr1_268681674_268682175_+_Ubtd1	23.7319	2.6923	20.9521	0.96563
chr1_268744160_268744535_+_Hoga1	66.0117	7.45482	61.485	1.489
chr1_268785862_268785941_-_Morn4	19.7547	0.790805	18.2304	0.645021
chr1_268790030_268790091_+_Pi4k2a	8.31562	2.06365	22.8105	13.3074
chr1_268823823_268824022_-_Avpi1	128.881	6.99396	114.241	6.56296
chr1_268841814_268842124_+_Marveld1	5.83135	0.832515	9.59595	2.51609
chr1_268867635_268867770_+_Zfyve27	66.1956	1.21901	66.1525	1.29032
chr1_269122027_269122060_-_Crtac1	2.02007	0.550189	1.54995	0.292524
chr1_269205785_269205850_+_R3hcc1l	30.8516	2.73256	25.1192	3.9106
chr1_269304976_269305065_-_Loxl4	31.5969	1.8957	24.3887	4.28222
chr1_269438935_269439167_-_Pyroxd2	21.5454	2.37578	24.048	2.62612
chr1_270630611_270630622_+_Cnnm1	3.64013	0.969502	5.2617	1.21674
chr1_270714907_270714996_-_Got1	36.676	5.02977	39.0885	4.20295
chr1_270812161_270812208_+_Nkx2-3	3.34802	0.841429	3.33408	0.169613
chr1_270876561_270876807_-_Slc25a28	29.3558	14.5545	33.8104	5.71769
chr1_270893280_270893459_+_Entpd7	42.3979	0.89365	37.3426	4.28995
chr1_270956511_270956607_-_LOC100911779	86.9694	7.54088	87.9654	2.01634
chr1_270956630_270956709_+_Cutc	20.9113	1.19399	29.0519	3.57519
chr1_271207428_271207819_-_Cpn1	2.88683	0.3886	3.42079	0.464614
chr1_271290403_271290761_-_Erlin1	52.9614	1.43539	48.9328	1.70981
chr1_271329025_271329325_-_Chuk	51.9884	3.36421	45.8725	1.65569
chr1_271354975_271355255_-_Cwf19l1	32.5761	0.583222	29.6433	1.41005
chr1_271365773_271366157_-_Bloc1s2	73.1408	5.94863	67.5427	0.367558
chr1_271502269_271503265_+_LOC100912469	150.722	9.86063	146.235	14.3471
chr1_271615962_271616006_-_Scd1	1.3287	0.104336	2.33117	0.966202
chr1_271746455_271746999_-_Ndufb8	376.409	21.0164	375.742	46.3767
chr1_271752340_271752369_+_Hif1an	38.2387	0.845468	39.1599	6.14894
chr1_271946486_271946489_+_Pax2	0.17328	0.000788924	0.519806	0.190394
chr1_272113278_272113315_+_Fam178a	68.2633	4.22918	67.118	2.28663
chr1_272148902_272148907_-_LOC686080	2.02167	0.102532	1.87384	0.0787876
chr1_272184625_272184635_+_Sema4g	5.94772	0.679509	6.5472	0.425815
chr1_272197801_272198804_-_Mrpl43	109.317	6.96706	117.518	7.39249
chr1_272198016_272199044_+_Peo1	109.746	3.43788	96.4317	5.50979
chr1_272238175_272238179_-_Pdzd7	0.28902	0.100813	0.101466	0.175744
chr1_272238252_272239804_+_Sfxn3	128.761	5.38091	122.988	8.55534
chr1_272269274_272270115_+_Kazald1	6.81548	1.60624	7.37329	0.733813
chr1_272738346_272738407_-_Poll	24.1402	3.38391	31.3725	2.26923
chr1_272738427_272738474_+_Dpcd	53.5333	4.16816	61.274	0.495663
chr1_272853094_272853154_-_Fbxw4	22.0523	3.84786	22.6825	1.19927
chr1_272935530_272936324_-_Npm3	106.762	7.57566	119.81	5.84085
chr1_272971951_272971954_-_Mgea5	1.38762	0.46568	1.49922	0.379311
chr1_273191646_273191797_+_Hps6	11.7153	3.22271	11.2932	0.425471
chr1_273223059_273223152_-_Ldb1	13.2191	2.70253	12.256	1.05175
chr1_273241027_273241879_+_Pprc1	63.9923	4.71112	52.5257	3.62684
chr1_273260089_273260302_+_Nolc1	45.9464	9.21599	32.6191	3.82558
chr1_273330545_273330547_-_Pitx3	0	0	0.171691	0.02261
chr1_273334965_273335055_+_Gbf1	53.4827	3.44376	50.4541	5.41047
chr1_273482950_273483943_+_Nfkb2	25.8201	0.834136	25.8474	3.70973
chr1_273506725_273507113_+_Fbxl15	9.70564	0.93131	7.64457	0.903685
chr1_273517313_273517436_-_Cuedc2	62.6588	4.79859	63.1009	6.06383
chr1_273536040_273536099_+_Tmem180	41.0606	2.26392	46.4601	6.10329
chr1_273573439_273573508_-_Actr1a	101.865	12.0123	101.83	2.27868
chr1_273574718_273574879_+_Sufu	31.4722	2.21994	34.1957	1.91455
chr1_273686161_273687604_+_Trim8	12.2985	2.04516	11.543	3.55844
chr1_273753509_273753529_-_Arl3	0.867721	0.601989	0.444849	0.145135
chr1_273764137_273764198_+_Sfxn2	5.31145	1.11246	4.78012	0.820847
chr1_273789051_273789117_+_Wbp1l	90.7354	2.71505	93.1241	2.15563
chr1_273881049_273881372_+_RGD1311783	46.8362	2.14385	39.8642	4.28276
chr1_273961210_273961478_+_Cnnm2	14.9009	0.891318	15.5033	2.74649
chr1_274261342_274261429_-_Pcgf6	18.1947	0.377715	15.5282	1.20223
chr1_274274872_274274907_+_Taf5	25.536	2.14222	23.1415	1.62191
chr1_274297162_274297272_-_Usmg5	480.973	128.38	468.988	45.2201
chr1_274297311_274297365_+_Pdcd11	13.6304	0.307831	12.7907	1.48969
chr1_274344343_274345145_-_Calhm2	10.7428	3.03884	9.27775	1.79125
chr1_274383485_274383488_+_Neurl1	0	0	0.101466	0.175744
chr1_274748354_274748531_-_Obfc1	33.7248	3.85552	35.3006	4.15219
chr1_274792599_274793157_+_Slk	9.53739	2.38907	8.35214	1.25179
chr1_275040014_275040141_+_Gsto1	122.891	8.4253	131.276	6.8688
chr1_275051140_275051224_+_Gsto2	2.82923	0.716044	3.00906	0.884036
chr1_277912217_277912220_-_Sorcs1	0.345897	0.29841	0.101466	0.175744
chr1_280975482_280975485_+_RGD1561333	125.732	6.84698	140.041	7.62872
chr1_281171465_281171568_-_Xpnpep1	86.054	2.6406	82.2833	1.11023
chr1_281463155_281464016_+_Mxi1	4.85081	0.325311	9.08994	4.84148
chr1_281520156_281520868_-_Smndc1	70.7335	9.9414	67.4413	3.8498
chr1_281658033_281658075_+_Dusp5	0.981777	0.198964	1.11328	0.89217
chr1_281719513_281719846_+_Smc3	62.7285	2.32398	62.8915	2.225
chr1_281801431_281801580_+_Rbm20	5.83114	1.03987	6.61442	0.995243
chr1_282038140_282038326_+_Pdcd4	60.5386	5.48676	60.3848	0.658258
chr1_282076291_282077006_-_LOC100910342	66.5075	8.929	57.6778	9.56899
chr1_283412291_283412428_-_AABR06011056.1	30.6036	3.40018	40.4062	3.46069
chr1_283659780_283659943_+_Acsl5	3.98531	0.914865	3.99248	0.97246
chr1_283703331_283703386_-_Zdhhc6	0.173791	0.174154	0.0654931	0.113437
chr1_283705022_283705393_+_Vti1a	72.6031	3.77757	74.2568	3.56314
chr1_284736156_284736410_-_Dclre1a	14.837	2.36983	16.0203	2.82308
chr1_284736405_284736832_+_Nhlrc2	47.7586	2.75698	47.3238	2.58313
chr1_285205984_285206379_-_Afap1l2	3.57952	0.863716	4.60502	0.846321
chr1_285574170_285574173_+_Fam160b1	1.03917	0.168782	1.24026	0.965943
chr1_285685201_285685231_+_Trub1	38.2763	6.51813	37.7579	4.73661
chr1_287378468_287378536_-_Hspa12a	3.00402	0.367452	4.87172	1.07025
chr1_287876081_287876157_-_Pdzd8	28.2808	7.6763	24.0095	1.42925
chr1_287993082_287994224_+_Emx2	9.47606	1.26897	7.65707	1.19206
chr1_288458410_288458434_-_Rab11fip2	0.403437	0.398071	1.45209	1.33991
chr1_288730731_288730897_-_Fam204a	39.2655	3.88325	41.0351	1.23828
chr1_289205231_289205384_+_LOC100359574	7.40209	2.94963	6.32177	1.11579
chr1_289214377_289214565_-_Cacul1	3.17684	0.818028	2.10745	0.510061
chr1_289402468_289402470_+_RGD1562953	18.1375	1.40657	16.9748	1.32568
chr1_289473195_289473474_+_Nanos1	7.16071	0.762174	13.0742	5.2631
chr1_289508395_289508568_-_Eif3a	96.5692	4.5075	103.99	10.2648
chr1_289526642_289526679_+_Fam45a	37.8949	3.97128	41.6387	2.06301
chr1_289574373_289574435_-_Sfxn4	3.23667	0.715889	2.57064	0.330353
chr1_289589725_289589812_-_Prdx3	94.7644	6.37737	87.8513	3.03134
chr1_289603354_289603364_+_Grk5	0.519839	0.00236677	0.120958	0.105827
chr2_1381049_1381109_+_Erap1	59.6027	6.23758	43.506	3.81656
chr2_1529928_1530946_-_Cast	34.8342	1.83193	30.7919	4.0529
chr2_2449875_2449967_+_Ell2	36.1133	4.59824	35.7699	1.27583
chr2_2604408_2604470_+_Glrx	18.8306	1.40742	21.2654	1.47896
chr2_2681146_2681772_-_Rhobtb3	37.7673	2.5649	35.2139	3.63487
chr2_2812453_2812479_-_Gpr150	1.21193	0.341399	1.12043	0.562205
chr2_2891836_2891917_-_Arsk	13.8629	2.21396	11.7156	0.796201
chr2_4193701_4193793_-_Ankrd32	19.4611	1.59996	16.7282	2.41045
chr2_8617753_8617755_+_Arrdc3	1.5008	0.354463	0.969387	0.202201
chr2_9110273_9110283_-_AABR06011589.1	5.36902	1.18055	4.7731	0.311542
chr2_9384137_9384142_-_Gpr98	0.172768	0.172618	0.227157	0.0941233
chr2_9457720_9457794_-_Polr3g	10.1052	0.910589	10.9102	2.15583
chr2_13446880_13446988_+_Ccnh	133.154	14.1446	141.831	9.53839
chr2_13551885_13552352_-_Rasa1	24.9504	0.666598	21.486	1.57389
chr2_14555337_14555444_-_Cox7c	353.969	26.9356	354.603	23.4623
chr2_18803113_18803204_-_Xrcc4	7.27506	1.11332	6.34599	0.700842
chr2_18803290_18803415_+_Tmem167a	66.7168	6.39794	61.6552	6.43237
chr2_19699416_19699946_+_Rps23	188.915	6.12153	183.533	8.20217
chr2_20026411_20026469_-_Atg10	21.1435	1.30414	23.0685	3.33346
chr2_41137257_41137668_-_Msh3	12.6432	2.24733	14.9151	2.38715
chr2_41137388_41137865_+_Dhfr	49.0365	1.90222	46.7363	3.49797
chr2_41203826_41203854_+_Ankrd34b	0.751469	0.361657	0.539862	0.383509
chr2_41262283_41262334_-_Fam151b	0.866398	0.00394462	1.24198	0.510718
chr2_41308862_41308990_-_Zfyve16	32.1736	1.93924	33.9782	6.07504
chr2_41398785_41398884_+_Serinc5	36.3846	1.83722	46.4645	5.64429
chr2_41632698_41632765_+_Mtx3	35.2334	0.991596	31.6175	2.81441
chr2_41995450_41995954_-_Papd4	26.7437	2.2082	26.2596	1.52982
chr2_42106544_42106552_+_Homer1	3.86912	0.42635	3.7695	1.05878
chr2_42442244_42442250_-_LOC100361644	0.230608	0.264415	0.38882	0.245682
chr2_43112070_43112262_-_Scamp1	33.8504	1.51376	36.8568	1.81896
chr2_43195149_43195228_+_Ap3b1	49.4563	4.86355	57.3221	0.780272
chr2_43827381_43827422_+_Wdr41	12.0128	1.43775	9.83644	0.808119
chr2_44199208_44199667_+_Zbed3	41.5772	3.51033	39.8668	1.92259
chr2_44253821_44253906_-_Aggf1	37.7799	1.9928	35.821	3.38088
chr2_44391153_44391310_-_F2rl1	16.1185	1.87538	19.8159	1.87261
chr2_45222694_45222706_+_AABR06012154.1	27.7171	2.85702	28.8582	4.54176
chr2_45256893_45257748_-_F2r	1.27254	0.614882	2.05027	0.193886
chr2_45569243_45569380_-_Iqgap2	9.87537	1.49571	15.0644	0.804239
chr2_45600786_45600788_+_Ndufs6	1.96476	0.957136	2.48092	0.451999
chr2_46226176_46227239_+_Arhgef26	29.2864	0.881417	31.6471	6.2962
chr2_46477533_46478435_-_Polk	27.3683	4.51579	29.9302	1.25641
chr2_46477605_46477822_+_Col4a3bp	69.5895	5.0803	70.0123	6.48075
chr2_46614270_46614369_-_Hmgcr	35.2719	6.31685	28.4316	9.49573
chr2_47059931_47060073_-_Nsa2	207.249	22.2359	177.477	9.10561
chr2_47114693_47115047_-_Hexb	160.291	8.36074	151.017	7.20966
chr2_47159892_47160079_+_Enc1	27.1575	3.63447	28.8598	7.36403
chr2_47472074_47472174_-_Utp15	84.8852	10.5126	80.1539	1.27754
chr2_47525493_47525781_-_Btf3	44.9373	0.317851	34.8631	2.71926
chr2_47560934_47560978_+_Foxd1	5.83156	0.696249	5.92408	1.66437
chr2_47899297_47899712_-_Tmem171	6.30114	1.8022	7.90369	0.520344
chr2_48035554_48035635_+_Zcchc9	0.346048	0.17185	0.217129	0.255849
chr2_48211811_48211936_-_Fcho2	46.2145	3.70785	47.3795	8.8266
chr2_48302900_48303185_-_Tnpo1	22.6969	0.869783	20.3956	1.77969
chr2_48760115_48760389_+_Mrps27	60.8224	0.972719	58.8552	5.3743
chr2_48760244_48760248_-_Ptcd2	6.12169	0.845859	6.11884	0.764383
chr2_48930350_48930429_-_Map1b	10.3312	2.6136	11.878	1.82634
chr2_49404599_49404676_-_Mccc2	121.21	12.3852	102.7	2.83629
chr2_49499357_49499427_-_Bdp1	19.7465	4.156	18.763	3.23919
chr2_49504911_49505235_+_Serf1	18.142	2.4112	16.1358	1.12082
chr2_49519255_49519361_+_Smn1	169.105	8.21836	165.6	14.4564
chr2_49682047_49682111_-_Gtf2h2	51.7621	6.71193	56.8312	1.7084
chr2_49736642_49736914_-_Ocln	8.02515	1.53944	5.98613	0.22281
chr2_49793446_49793781_-_Marveld2	17.8408	3.15769	20.6307	1.26019
chr2_49823705_49824287_-_Rad17	40.713	3.8886	39.4478	3.48768
chr2_49823808_49824324_+_Ak6	390.431	16.3241	393.192	22.8062
chr2_49823808_49827112_+_TAF9	391.242	16.1337	393.672	23.0088
chr2_49893979_49894110_-_Cdk7	65.3192	3.42169	55.1795	3.62802
chr2_49906938_49907008_-_Mrps36	61.8868	9.1519	54.2594	1.44634
chr2_49937694_49937827_-_Cenph	82.3689	1.60759	83.1243	5.562
chr2_49948115_49948882_-_Ccnb1	267.527	17.5268	235.399	21.7704
chr2_50004649_50004896_-_Slc30a5	27.491	1.31621	31.2678	1.67002
chr2_52583617_52583620_-_Mast4	0.231842	0.266142	0.0554652	0.0960685
chr2_53080840_53080843_-_Erbb2ip	0.23118	0.200214	0.27789	0.0719186
chr2_53314035_53314142_-_Nln	32.1032	4.33604	33.0183	2.62907
chr2_53314256_53314309_+_Sgtb	15.4832	2.55989	16.5956	1.52454
chr2_53383201_53383273_-_Trappc13	29.9105	5.28391	26.2178	5.89949
chr2_53383581_53383634_+_Trim23	34.0683	3.16013	34.0801	2.5636
chr2_53441957_53442001_-_Ppwd1	41.7522	2.58948	39.9453	3.00645
chr2_53442096_53442154_+_Cenpk	51.4096	1.81424	48.8308	1.87491
chr2_53548479_53548482_-_LOC680639	0.231692	0.266191	0.267862	0.251591
chr2_54048590_54048856_-_Cwc27	38.1922	4.82799	37.7493	2.87689
chr2_57226993_57227075_+_Dimt1	41.5984	4.27987	36.2838	0.631263
chr2_57302929_57302980_-_Kif2a	2.94684	0.530156	2.11632	0.445313
chr2_58399530_58399590_+_Smim15	40.1673	14.5996	42.3273	2.15249
chr2_58518958_58518976_+_Ercc8	46.82	8.19559	48.573	3.90856
chr2_59075271_59075363_+_Depdc1b	53.5942	2.09071	63.5056	5.44764
chr2_60273833_60273860_+_Pde4d	0.461999	0.263947	1.06083	0.272653
chr2_60970290_60970664_+_Plk2	68.6321	5.14985	77.7424	6.00263
chr2_63816098_63816164_-_Skiv2l2	0.752192	0.439987	0.814177	0.412606
chr2_63827034_63827330_+_Dhx29	37.3042	3.47027	38.1035	2.45486
chr2_63944562_63944832_-_Gpx8	25.8151	5.07283	24.5251	0.823334
chr2_64512582_64512664_-_Snx18	25.127	1.68861	26.9489	1.67176
chr2_65515198_65515274_-_Ndufs4	229.038	27.1439	214.404	10.3183
chr2_68054368_68054587_+_Emb	202.716	17.1424	210.611	18.6024
chr2_69423985_69424226_-_Mrps30	53.3084	1.07598	46.9766	1.93474
chr2_70643995_70644573_-_Nnt	63.2508	1.63985	56.9003	6.14894
chr2_70662817_70663592_+_Paip1	50.8575	12.4786	64.8731	16.2788
chr2_70696621_70696685_+_RGD1306227	57.249	3.66545	51.811	2.61339
chr2_70894751_70895718_-_Zfp131	26.1632	4.34742	22.3466	5.52538
chr2_71520165_71520245_+_Mocs2	36.2763	1.30383	36.0035	1.89183
chr2_71809581_71810428_-_Pelo	107.595	4.43768	107.31	5.31421
chr2_71822838_71823190_-_Itga1	7.22105	1.16401	8.7266	1.31539
chr2_72843613_72843661_-_Fbxo4	9.70155	0.716889	8.17513	1.05346
chr2_72859892_72859946_-_RGD1305938	48.8014	5.85742	42.712	1.88042
chr2_72891337_72891788_+_Oxct1	39.2169	0.720011	39.3872	3.19219
chr2_73848979_73849057_-_Card6	11.784	1.66047	10.4948	1.71203
chr2_73857425_73857434_+_Rpl37	5.71961	0.485309	5.70824	0.222536
chr2_73857449_73857508_+_Rpl37	18.8951	3.70556	16.72	1.51165
chr2_73881786_73882099_+_Prkaa1	84.657	6.20318	76.7692	6.90637
chr2_73921777_73922012_+_Ttc33	38.4015	3.48035	38.0397	6.03264
chr2_73987250_73987273_-_Ptger4	0.346048	0.17185	0.524538	0.344505
chr2_74622905_74623059_-_Pla2g12a	6.75667	0.432588	8.4685	2.86798
chr2_74665975_74666617_+_Gar1	115.631	4.78032	109.449	7.17425
chr2_75489354_75489419_+_Dab2	1.62004	1.02459	1.01482	0.418247
chr2_77203833_77203880_-_Wdr70	48.8523	5.57876	47.1121	2.02434
chr2_77213897_77214034_+_Nup155	110.868	10.5261	118.641	8.667
chr2_77550376_77550562_+_Nadk2	2.48186	0.647451	4.4411	2.43826
chr2_77621639_77621859_-_Skp2	21.0259	1.66986	21.1413	3.05403
chr2_77621866_77621977_+_Lmbrd2	114.449	13.6321	99.615	1.54003
chr2_79070594_79070620_-_Nipbl	0.23118	0.200214	0.130986	0.226875
chr2_79422691_79422705_-_Slc1a3	3.69758	0.375164	4.39907	0.663594
chr2_81795568_81795571_-_Drosha	0.23133	0.101303	0.156931	0.15242
chr2_81805194_81805248_+_RGD1306502	28.2961	2.95276	28.9096	1.52746
chr2_82131614_82131684_+_AABR06013533.1	134.715	12.9168	148.732	40.3336
chr2_82131614_82131684_+_LOC100363177	134.715	12.9168	148.732	40.3336
chr2_82327743_82327848_-_Golph3	69.0238	3.27749	74.5644	8.44516
chr2_82452778_82452916_-_Mtmr12	33.4473	1.57288	30.7252	4.09297
chr2_82538961_82539620_-_Zfr	66.2989	3.59032	58.6798	1.65683
chr2_82656093_82656159_+_Sub1	482.67	27.8448	525.286	12.8751
chr2_83279708_83279794_+_Tars	64.4112	7.76336	63.4013	1.98589
chr2_83650224_83650381_-_Adamts12	9.69077	4.32715	10.8972	2.08951
chr2_83735169_83735248_-_Amacr	3.34973	0.851901	3.22848	0.771542
chr2_83834956_83834965_+_AABR06013576.1	0.405122	0.26693	0.161663	0.166597
chr2_84212572_84212685_-_Rad1	25.5216	2.65598	26.6097	2.1311
chr2_84212782_84212906_+_Brix1	91.4348	1.87403	85.0044	7.56363
chr2_97311242_97311281_-_AABR06014093.1	3.53144	2.70799	1.57474	0.552
chr2_97504908_97505193_-_LOC310177	1.96491	0.823229	1.61773	0.643536
chr2_97588967_97589216_+_Myo10	14.3867	1.5471	15.3719	1.07257
chr2_97821318_97821489_+_Fam134b	15.5973	0.823035	13.9235	0.997541
chr2_97886486_97886489_+_AABR06014115.1	4.45216	1.75811	4.78846	0.504742
chr2_97928431_97928574_+_AABR06014118.1	9.77444	4.50668	5.2899	0.576957
chr2_97978494_97978587_+_Zfp622	49.4344	5.03632	51.7519	4.02369
chr2_99796454_99796600_+_Ankh	2.7713	0.447342	3.7507	0.914227
chr2_99958000_99958241_-_Otulin	46.8553	4.28355	44.3305	3.25443
chr2_100070923_100071006_-_Fam105a	5.77583	0.526373	6.59622	0.414576
chr2_100436270_100436310_-_Trio	4.10096	0.360691	3.80203	0.919921
chr2_103949867_103949997_+_Dap	47.2408	2.15603	51.7791	2.64677
chr2_104110344_104110417_-_Ankrd33b	7.79653	1.20028	9.51086	1.4849
chr2_104204344_104204480_-_Ropn1l	1.09746	0.720222	1.41953	0.222033
chr2_104281701_104281937_-_March6	99.9008	8.43045	95.4481	7.15631
chr2_104351374_104352255_-_Cct5	500.459	30.9638	494.84	43.5887
chr2_104351617_104352109_+_Fam173b	39.7228	5.18087	46.5357	1.11056
chr2_106640483_106640517_+_Zfp458	2.25357	0.630437	1.84906	0.240254
chr2_106665502_106665572_+_Zfp455	9.06372	2.6901	12.0256	3.17097
chr2_107909288_107909290_-_Car3	0.865947	0.51742	0.919217	0.256699
chr2_108086108_108086196_-_Car13	11.4343	1.9752	13.6379	2.6592
chr2_108114902_108114995_+_RGD1565641	12.537	3.30376	10.0375	2.38581
chr2_108184354_108184470_-_Lrrcc1	27.3916	4.78356	28.7207	0.684082
chr2_113278408_113278511_+_Snx16	4.56329	1.11437	6.10712	1.20483
chr2_113397361_113397461_-_Chmp4c	27.7214	1.86323	27.2335	3.36202
chr2_113412450_113412453_+_Zfand1	37.2499	1.54022	46.7646	1.41282
chr2_113425088_113425090_+_Slc10a5	0.923576	0.196562	0.495582	0.231816
chr2_113430689_113430968_+_Impa1	128.79	12.3636	126.612	10.3412
chr2_113738799_113738834_-_Fabp5	8.08377	1.03165	9.58797	3.10558
chr2_114131615_114131617_+_Zfp704	0.750747	0.555993	1.3175	0.378709
chr2_114751957_114752003_+_Tpd52	3.05981	0.516491	2.94053	0.538942
chr2_114823233_114823261_+_Mrps28	0.116102	0.201094	0.0554652	0.0960685
chr2_115774425_115774506_-_Psmb6	2.36895	0.443275	1.23953	0.798473
chr2_116261480_116261549_-_Zc2hc1a	13.2265	1.14449	11.0148	0.742575
chr2_116411713_116411749_-_Pkia	1.27224	0.563706	1.03601	0.759851
chr2_117991331_117991724_+_Pex2	39.4402	4.06158	43.1669	3.45458
chr2_120415507_120416121_+_Ythdf3	186.298	8.57849	170.681	13.1762
chr2_123701582_123701676_-_Armc1	36.4476	0.630368	31.0081	0.726487
chr2_124467341_124467564_+_Cp	10.0449	2.24239	10.388	1.73102
chr2_124551465_124551513_-_Hps3	9.87357	1.20889	9.62818	0.70091
chr2_124574530_124574624_+_Hltf	126.213	4.51953	126.309	6.45035
chr2_124729557_124730093_-_LOC682402	24.8997	2.29366	22.0809	1.80821
chr2_132589784_132589881_+_Nceh1	82.2614	7.2763	90.6335	5.02824
chr2_133061267_133061373_-_Fndc3b	7.04984	1.07741	5.13353	0.900261
chr2_133400557_133400628_+_Pld1	5.83424	0.706576	8.26584	0.887818
chr2_133688920_133689114_+_Tnik	6.70145	0.555748	7.12423	1.58008
chr2_135034633_135034740_+_Eif5a2	19.7033	2.51808	18.0281	1.48379
chr2_135060122_135060145_+_Rpl22l1	759.135	80.9419	718.822	79.5644
chr2_135584925_135584927_-_Skil	0.347582	0.348308	0.237184	0.135091
chr2_135697684_135697849_-_Prkci	203.81	7.42365	195.05	17.7977
chr2_135857733_135857738_-_Gpr160	0.577317	0.399321	0.510342	0.154068
chr2_136107676_136108259_-_Mynn	23.6225	0.336903	21.4734	5.06817
chr2_136110335_136110338_+_Actrt3	0.230819	0.0990894	0.474369	0.270182
chr2_138411681_138411989_-_Zmat3	7.79632	0.947481	8.42452	2.10991
chr2_138763866_138764605_+_Actl6a	234.584	11.7708	214.119	7.46271
chr2_138790791_138791279_-_AABR06015766.1	17.6838	3.40269	14.0512	3.70232
chr2_138790791_138791279_-_Mrpl47	17.6838	3.40269	14.0512	3.70232
chr2_138791027_138791120_+_Ndufb5	207.172	15.9393	181.061	1.96114
chr2_139921731_139921821_+_Ttc14	32.3367	3.2256	31.9115	2.51623
chr2_139971412_139971488_-_Ccdc39	10.3405	0.813634	12.0007	0.569824
chr2_140149939_140150046_+_Dnajc19	209.159	4.86135	191.088	13.0129
chr2_141656209_141656214_+_Rn50	1.26818	0.982913	1.61071	0.313224
chr2_142274611_142274633_-_Dcun1d1	0.403437	0.398071	0.258397	0.314653
chr2_142317806_142317903_-_Mccc1	19.2402	2.13388	18.8629	1.19471
chr2_142407553_142408011_+_Acad9	35.9719	4.0231	34.4092	2.37347
chr2_142502445_142502522_+_Arse	12.883	1.29135	13.7134	1.13651
chr2_142808266_142808427_-_Anxa5	256.331	5.03457	236.8	15.9266
chr2_142879793_142879849_+_Exosc9	76.8563	6.96929	84.8267	3.48296
chr2_142896395_142897444_-_Ccna2	102.149	8.90589	108.24	0.378715
chr2_142938323_142938404_-_Bbs7	29.2321	2.00474	27.2386	4.31178
chr2_143689691_143689779_+_Fgf2	3.98254	1.37645	6.95568	1.981
chr2_143757682_143757845_-_Nudt6	10.7978	2.53508	14.4686	1.93348
chr2_143758078_143758466_+_Spata5	19.8687	0.198925	22.1563	2.05943
chr2_144010367_144010421_+_Spry1	19.2343	0.380009	20.9919	3.32232
chr2_147063941_147063971_+_Intu	5.14428	1.24147	5.92709	0.874833
chr2_147289952_147290687_+_Plk4	78.5431	4.27136	78.408	2.42974
chr2_147374040_147374123_+_LOC499602	7.0471	1.32423	8.11066	1.81072
chr2_147446253_147446440_+_Larp1b	4.85306	0.479363	7.20931	1.60579
chr2_147603472_147603563_-_Pgrmc2	187.947	10.6834	204.395	7.80797
chr2_148061315_148061684_+_Jade1	14.1447	2.0779	15.9496	1.6098
chr2_148271644_148271732_-_Sclt1	23.1633	1.64858	22.1462	1.15616
chr2_148271778_148271831_+_RGD1359508	35.4098	2.75457	34.9736	2.66784
chr2_158315625_158315708_-_Pcdh18	4.56022	1.5623	4.98894	1.37631
chr2_159004713_159004886_-_Slc7a11	34.071	6.80464	31.9995	3.99382
chr2_159759732_159759736_+_Ccrn4l	1.90463	0.688496	3.39087	1.74259
chr2_159807145_159807355_-_Elf2	43.9052	3.0358	39.1075	2.4776
chr2_159928017_159928076_-_Mgarp	45.2715	3.88047	47.4198	4.06761
chr2_159939487_159939538_-_Ndufc1	91.7836	3.28662	79.5232	4.25687
chr2_159946530_159946636_+_Naa15	71.9071	1.1309	69.2534	3.04212
chr2_160016600_160016958_+_Rab33b	43.0199	4.0321	48.0219	0.338696
chr2_160093289_160093996_-_Setd7	42.4607	2.8407	40.1395	4.33566
chr2_160180752_160180889_+_Mgst2	18.7212	2.67111	24.6725	1.22847
chr2_160330755_160331280_-_Alg5	41.9888	1.76787	40.955	3.98883
chr2_160330876_160331351_+_Exosc8	175.727	7.95148	146.418	6.25219
chr2_160370474_160370775_-_Supt20	45.0603	3.45931	47.2519	1.4677
chr2_160527400_160527403_+_Dusp14l1	0.52035	0.17569	0.302677	0.248443
chr2_161139960_161140406_+_Foxo1	26.2285	2.02424	30.0079	1.70973
chr2_161920985_161921022_-_Cog6	32.5759	0.877	34.0807	3.33285
chr2_161947909_161947980_+_Lhfp	13.8136	3.05134	15.0741	3.37337
chr2_162369553_162369888_-_Nhlrc3	23.0991	1.61727	22.8536	1.58535
chr2_162369931_162370197_+_Proser1	33.9576	1.65774	33.3411	4.60699
chr2_162568929_162569015_-_Frem2	3.06107	0.653903	3.12757	0.503981
chr2_162787895_162787952_-_Ufm1	46.5645	4.45717	37.5661	3.3639
chr2_163331245_163331248_+_Postn	1.73147	0.593397	2.24089	0.818942
chr2_163635115_163635191_-_Rfxap	21.7209	1.15916	21.7771	1.77466
chr2_163938826_163938910_+_Spg20	54.9232	4.88067	64.5214	8.71178
chr2_164277075_164277263_+_Dclk1	10.6257	1.61815	12.5771	1.13004
chr2_166801774_166801822_-_Tm4sf1	5.02553	0.605667	7.50716	1.07567
chr2_167101348_167101616_-_Wwtr1	57.8646	3.80493	63.1982	3.29776
chr2_167187090_167187347_-_Commd2	34.0186	1.51208	30.2829	0.614037
chr2_167226846_167226850_-_Ankub1	80.7406	6.55363	74.8184	7.11512
chr2_167261763_167261830_+_Rnf13	50.1351	0.683387	44.9262	3.14334
chr2_167365393_167365437_-_Pfn2	7.27684	1.02811	9.77694	1.23481
chr2_167673310_167673506_+_AABR06016850.1	22.4099	0.92274	27.1701	0.18835
chr2_168024581_168024891_+_Tsc22d2	16.3427	1.72074	19.3733	1.60986
chr2_168139501_168139888_-_Serp1	59.3654	3.96838	57.9459	2.22673
chr2_168139896_168140014_+_Eif2a	57.9608	37.103	72.6431	3.62373
chr2_168183412_168183506_+_Selt	258.67	11.6979	249.017	17.9921
chr2_168309812_168310158_-_Siah2	8.95032	1.10077	11.5677	2.29711
chr2_168632565_168633475_+_Med12l	1.44356	0.261493	1.24728	0.224056
chr2_170175203_170175539_+_Mbnl1	8.72853	2.3032	4.94066	0.540525
chr2_171096549_171096641_+_Rap2b	13.5742	2.78691	10.545	2.8741
chr2_172217746_172217994_-_Dhx36	69.4633	7.82946	89.1349	30.7354
chr2_173892710_173892723_-_RGD1565059	9.76066	1.20589	8.47009	0.884646
chr2_173925503_173926853_-_Slc33a1	36.9574	3.10117	44.5455	1.97113
chr2_173939728_173939852_+_Gmps	150.884	13.6349	146.124	14.6156
chr2_174676431_174676536_+_LOC102549890	119.462	13.6482	121.061	9.85129
chr2_175411006_175411107_-_Ssr3	280.618	39.0158	311.893	6.00274
chr2_176821660_176821700_+_Lekr1	2.65658	0.258634	3.83913	0.11252
chr2_177126252_177126574_-_LOC100909712	7.50474	1.97422	7.4594	0.540618
chr2_183492082_183492093_+_Rsrc1	0.230969	0.0997409	0.166959	0.154331
chr2_183898735_183898816_+_Mlf1	9.65235	2.61495	11.2908	0.691758
chr2_183950889_183951071_+_Gfm1	62.9604	1.00918	59.5012	4.17616
chr2_183983774_183983966_-_Lxn	29.2983	5.30876	25.3318	2.02501
chr2_184095457_184095512_+_Mfsd1	144.542	12.7961	155.177	17.4747
chr2_184961829_184962232_-_Ift80	73.5929	5.39771	70.5223	5.52495
chr2_184961965_184962439_+_Smc4	139.285	10.5592	140.387	9.8582
chr2_184966779_184966781_+_Mir15b	2.48081	1.28987	2.39895	0.310472
chr2_184966779_184966781_+_Mir16	2.48081	1.28987	2.39895	0.310472
chr2_185002699_185002906_-_Trim59	71.3858	4.74155	64.6593	1.84582
chr2_185101046_185101333_-_Kpna4	118.346	7.28333	122.969	6.00597
chr2_185613037_185613566_-_B3galnt1	14.4357	1.51766	16.5831	0.240223
chr2_185676256_185676711_-_AABR06018038.1	3.06414	1.30825	2.01774	0.946568
chr2_185688357_185688359_-_AABR06018038.2	0.173641	0.174155	0.106198	0.0922439
chr2_185759103_185759161_+_Nmd3	73.5217	1.86549	77.7367	5.41335
chr2_193348002_193348661_-_Pdcd10	124.166	7.43339	119.369	7.68566
chr2_193348709_193348767_+_Serpini1	6.47087	0.820498	6.18439	2.43239
chr2_193748649_193749438_-_Golim4	26.633	2.34384	30.568	0.7672
chr2_196990699_196990704_+_AABR06018433.1	1.38864	0.801578	1.81252	0.600413
chr2_197670357_197670436_-_Fnip2	1.73228	0.165717	2.2108	1.12927
chr2_197690205_197690312_+_Ppid	80.1286	8.68787	70.7086	2.95158
chr2_197724904_197725210_-_Etfdh	28.7621	2.81953	30.3049	0.95484
chr2_197725424_197725471_+_RGD1560010	85.7069	3.02075	98.5683	5.98788
chr2_198276875_198276878_+_LOC365828	0.0580509	0.100547	0.181719	0.198135
chr2_200743286_200743444_+_Map9	4.21643	1.17743	4.69113	0.598424
chr2_200809759_200809761_-_AABR06018540.1	8.66566	0.659703	9.70247	2.4654
chr2_201449648_201449721_-_Fgb	3.92816	0.704284	4.93004	0.238554
chr2_201454924_201455004_+_Plrg1	114.189	3.67501	112.405	6.65436
chr2_202258686_202258732_-_Tlr2	2.59751	0.613858	3.49574	0.156322
chr2_202443595_202443649_-_LOC679811	14.1517	1.16471	18.2759	2.89286
chr2_202896043_202897120_-_Fhdc1	19.3517	2.79077	17.9762	1.00961
chr2_202990851_202991162_-_Arfip1	38.4137	1.28995	43.5768	1.76557
chr2_203993405_203993416_+_Pet112l	19.4027	1.47461	20.3644	1.45394
chr2_204835313_204835713_-_Rps3a	138.574	10.0445	149.887	15.1756
chr2_205643687_205644111_-_Dclk2	8.14267	0.730273	9.6901	0.863937
chr2_205732151_205732244_-_Cd1d1	18.543	0.83555	21.8266	1.8236
chr2_206385095_206385729_+_Arhgef11	1.68013	1.72099	0.794684	0.672121
chr2_206507088_206679299_+_Hdgf	35.2337	0.690534	55.9329	24.5029
chr2_206539041_206539300_-_Pear1	26.0397	3.50173	26.8738	2.84034
chr2_206565327_206565382_-_Ntrk1	1.73192	0.293335	2.48923	0.739959
chr2_206661685_206662262_-_Prcc	105.939	3.12788	94.1912	10.9635
chr2_206691476_206691755_+_mrpl24	52.434	5.83958	47.3345	2.05166
chr2_206704908_206705057_-_Rrnad1	15.5932	1.64552	17.2999	2.21785
chr2_206705082_206705451_+_Isg20l2	103.903	5.08785	95.7079	3.36224
chr2_206818256_206818302_+_Gpatch4	27.2117	2.52976	23.326	3.92714
chr2_206829135_206829419_-_Apoa1bp	182.283	6.52289	204.77	21.7475
chr2_206850460_206850509_+_Iqgap3	106.303	16.2877	116.178	1.5833
chr2_206914759_206915410_+_Mef2d	27.8923	1.8346	57.7713	31.6159
chr2_207071702_207071794_-_Tsacc	0.868144	0.605551	1.64139	0.16553
chr2_207071943_207072067_+_Cct3	337.545	20.5947	333.058	17.8913
chr2_207100437_207100498_+_RGD1303130	361.893	11.3251	336.007	15.934
chr2_207111164_207111204_+_Smg5	80.7581	3.85708	68.3923	7.96712
chr2_207140674_207141503_+_Paqr6	112.724	8.60657	91.2176	7.40591
chr2_207174045_207174423_-_Pmf1	66.1244	3.43245	64.5903	8.86658
chr2_207189168_207189341_-_Slc25a44	12.0765	1.6184	10.1226	3.84449
chr2_207219031_207220625_-_Sema4a	22.704	1.68236	23.2019	2.2618
chr2_207265349_207266278_-_Lmna	490.349	32.8294	492.135	50.1585
chr2_207295121_207296295_+_Mex3a	36.7775	7.33609	34.8338	2.34966
chr2_207316804_207318023_-_Lamtor2	162.553	6.2927	156.356	13.6817
chr2_207317460_207318477_+_Ubqln4	280.466	31.3943	251.756	7.82
chr2_207354092_207354417_+_Ssr2	413.981	14.2452	405.91	23.6373
chr2_207396346_207396752_+_Arhgef2	100.543	5.51786	90.6365	7.1218
chr2_207453949_207453980_+_RGD1565775	82.6287	8.50108	75.5926	7.65913
chr2_207537282_207537370_-_Syt11	18.3012	2.87938	20.8133	1.78716
chr2_207615632_207615736_-_Msto1	29.7377	4.34686	28.75	2.06366
chr2_207652102_207652987_-_Dap3	51.7414	3.94581	52.0426	5.90983
chr2_207652212_207652558_+_Ash1l	6.69817	0.671912	6.23923	0.504679
chr2_207825060_207826321_-_Fdps	75.9607	3.60049	71.8665	3.67121
chr2_207865959_207866013_+_Pklr	0.809431	0.438933	0.977694	0.898877
chr2_207895636_207895673_+_Clk2	1.73346	0.305345	1.36407	0.317678
chr2_207905588_207905819_+_Scamp3	140.555	10.2901	135.478	11.4209
chr2_207911004_207911916_+_Fam189b	20.5571	3.42843	26.3212	1.34389
chr2_207930329_207931036_+_Gba	59.6457	7.60097	57.9353	6.23632
chr2_207942082_207942194_-_Mtx1	76.2783	8.24103	72.1059	1.94112
chr2_207943402_207943457_+_Thbs3	41.8619	4.74919	48.4106	3.16363
chr2_207971402_207974888_-_Trim46	2.77356	0.529603	3.57014	0.671377
chr2_207974884_207975909_+_Krtcap2	352.78	15.282	345.032	24.4399
chr2_207996982_207997067_+_LOC100910177	113.906	3.19251	122.77	6.67842
chr2_208000768_208001342_-_Slc50a1	71.3323	1.19621	78.8431	9.90335
chr2_208009462_208009540_-_Efna1	36.6661	4.69146	32.9166	1.58752
chr2_208055680_208055756_-_Efna3	32.2772	3.34678	36.4263	4.42866
chr2_208069838_208070263_-_Efna4	9.00455	1.95982	10.6589	2.38546
chr2_208082450_208083010_-_Adam15	36.2672	2.33508	41.703	0.918379
chr2_208121666_208121674_-_Zbtb7b	0.172768	0.172618	0.166959	0.154331
chr2_208150744_208150792_-_Flad1	16.2949	3.09649	14.9677	1.25818
chr2_208159088_208159589_-_Cks1b	82.525	9.96977	74.1887	3.62776
chr2_208159686_208163327_+_Shc1	293.875	19.9655	317.21	17.2507
chr2_208171583_208172055_+_Pygo2	158.073	5.81113	150.895	4.82015
chr2_208198057_208198231_+_Pmvk	42.5133	3.994	43.3145	5.08405
chr2_208485052_208485280_+_Adar	17.4441	0.64007	16.4671	3.49477
chr2_208528628_208529274_+_Ube2q1	9.41927	1.95363	14.9396	2.66222
chr2_208677876_208677935_-_Il6r	12.6492	0.291864	9.81354	1.31892
chr2_208729036_208729103_-_Atp8b2	4.44839	0.414376	4.10696	0.99458
chr2_208764732_208765616_-_Hax1	202.791	7.51447	191.657	11.3758
chr2_208832316_208832839_-_Ubap2l	74.9769	2.18459	79.713	11.9022
chr2_208833013_208833121_+_LOC361985	172.472	23.2674	174.554	4.76203
chr2_208862934_208863268_+_Tpm3	545.536	37.9643	584.94	37.1654
chr2_209005870_209006096_-_Rps27	17.8379	3.30547	18.8462	6.2046
chr2_209014038_209014584_+_Rab13	107.151	2.91442	109.89	5.32827
chr2_209024409_209024995_+_Jtb	106.472	9.24501	92.2621	5.28343
chr2_209042570_209043507_+_Slc39a1	150.902	8.88972	158.73	5.55457
chr2_209048804_209049000_+_Crtc2	50.0758	0.749268	45.595	5.8493
chr2_209060370_209060654_+_Dennd4b	3.06026	0.426473	4.70877	0.534006
chr2_209087539_209087577_+_Gatad2b	1.67444	0.355732	2.01072	0.392863
chr2_209248435_209249220_-_Ints3	21.3719	3.10412	22.3792	1.48364
chr2_209286938_209287492_-_Npr1	20.7341	0.464845	18.3943	2.40557
chr2_209311341_209311651_-_Snapin	91.0113	6.43201	92.8299	5.11839
chr2_209329359_211763533_-_Chtop	68.4135	8.9732	57.5868	2.5472
chr2_209335822_209336515_+_S100a13	77.4575	5.1901	79.9141	7.0937
chr2_209356061_209356232_+_S100a16	79.3669	2.26865	67.9233	9.26929
chr2_209431352_209432278_+_S100a4	30.9797	7.44424	30.3663	2.48402
chr2_209441024_209441944_+_S100a6	1362.62	128.149	1642.81	268.313
chr2_210974483_210975031_-_S100a10	241.284	25.4915	244.801	31.8186
chr2_211004334_211004434_-_S100a11	804.797	180.533	725.82	50.6631
chr2_215034537_215034569_-_RGD1563451	0.809159	0.436395	0.853724	0.166569
chr2_215034622_215034825_+_Them4	20.0471	1.65796	21.7544	1.78258
chr2_215130600_215130664_+_Tdrkh	91.5398	3.41824	93.3198	12.1739
chr2_215163431_215163454_+_mrpl9	75.1693	8.39523	86.3842	6.07895
chr2_215300037_215300326_-_Snx27	50.7101	4.96008	49.0169	4.72091
chr2_215386061_215386116_-_Tuft1	38.7474	2.97632	41.5412	5.8572
chr2_215419282_215419307_+_Ndufs5	15.882	1.00314	16.6781	0.53404
chr2_215538797_215539690_-_Psmb4	117.48	21.1961	124.938	12.4272
chr2_215615229_215615611_+_Rfx5	49.2032	2.50362	49.7059	3.69925
chr2_215634391_215634671_+_Pi4kb	74.3804	7.12509	78.5864	6.27126
chr2_215702184_215702265_-_Psmd4	158.174	13.3762	147.464	12.0867
chr2_215765038_215765393_-_Pip5k1a	86.6918	1.91843	80.909	2.25716
chr2_215772259_215772339_+_Vps72	261.053	16.2434	239.353	19.3444
chr2_215789292_215789366_+_Tmod4	0.808347	0.0967731	1.4095	0.0998916
chr2_215798440_215798743_-_Scnm1	60.874	1.73171	61.5196	4.91776
chr2_215798768_215799033_+_Lysmd1	22.0021	3.33321	26.5997	2.83216
chr2_215899017_215899516_-_Mllt11	15.3019	1.72521	17.5235	2.87313
chr2_215953340_215953621_-_Prune	20.334	0.947824	21.1586	2.02453
chr2_215985672_215986158_+_Cers2	141.976	8.0019	122.708	15.9388
chr2_216025321_216025679_-_LOC100911180	19.4586	2.08421	19.7878	3.07267
chr2_216092497_216092831_+_Arnt	96.3157	22.3024	102.107	28.4062
chr2_217239469_217239999_+_Ensa	126.571	12.4868	111.922	18.3036
chr2_217305087_217305352_-_Adamtsl4	6.8143	1.89705	9.70123	2.78359
chr2_217350445_217350527_-_Ecm1	24.6055	2.90954	28.1878	1.07214
chr2_217368093_217368129_-_Tars2	26.741	3.46175	25.6787	2.45821
chr2_217426625_217427334_-_Rprd2	20.1019	1.75668	19.7326	0.961165
chr2_217462139_217462303_-_Prpf3	43.9454	4.37714	39.2294	3.0777
chr2_217473649_217473731_-_Mrps21	91.3621	15.4451	83.3133	6.22813
chr2_217482001_217482054_-_Ciart	21.2551	1.85969	16.8374	1.00293
chr2_217492746_217492832_-_AABR06019397.2	11.3263	1.82485	10.803	2.35575
chr2_217496399_217497343_+_Aph1a	196.991	17.0591	188.099	8.15262
chr2_217507436_217507440_-_Car14	0.231692	0.266191	0.495582	0.231816
chr2_217530701_217531351_+_Anp32e	542.526	8.58909	516.494	48.1471
chr2_217609869_217609950_-_Plekho1	9.93444	1.4696	11.0784	0.709178
chr2_217674260_217674340_-_Vps45	14.9649	1.75377	13.1424	2.72794
chr2_217720820_217721107_+_Otud7b	64.2275	2.40929	56.8256	4.63961
chr2_217790034_217790701_+_Mtmr11	40.302	4.73985	48.3739	19.8033
chr2_217799579_217799647_+_Sf3b4	432.559	15.8454	407.403	17.9291
chr2_217825685_217826208_-_Bola1	91.4487	5.91847	80.2222	14.0269
[truncated: 7,964 more rows]

## Sheet: Bottompeaks_cpm
Gene	pH7.4_AVERAGE	pH7.4_STDEV	pH7.0_AVERAGE	pH7.0_STDEV
chrM_67_1786_+_AY172581.3	11302.2	2515.68	11118.3	321.528
chrM_67_2078_+_AY172581.24	11380.4	2561.82	11175.7	324.511
chrM_67_645_+_AY172581.13	2724.26	973.61	2838.57	360.477
chrM_67_645_+_AY172581.9	2724.26	973.61	2838.57	360.477
chrM_1783_3145_+_AY172581.14	962.603	188.087	881.815	147.631
chrM_1783_3145_+_ND1	962.603	188.087	881.815	147.631
chrM_2738_4679_+_AY172581.4	251.43	47.6473	223.068	11.2195
chrM_2860_4730_+_AY172581.15	230.384	45.97	204.172	12.7468
chrM_2983_4730_+_Mt-nd2	227.259	45.6555	202.261	12.6928
chrM_3570_3621_-_AY172581.21	0.640859	0.178939	0.35193	0.196448
chrM_3949_5936_+_AY172581.6	348.361	68.4146	316.875	16.2291
chrM_4397_6390_+_Mt-co1	343.366	49.4013	333.467	8.83685
chrM_5991_7941_+_AY172581.12	405.128	91.3714	387.424	14.2397
chrM_5991_7969_+_Mt-co2	407.352	91.9005	389.24	13.8571
chrM_7002_8687_+_AY172581.1	405.127	100.942	370.308	17.3959
chrM_7002_8687_+_Mt-atp6	405.127	100.942	370.308	17.3959
chrM_7002_8687_+_Mt-atp8	405.127	100.942	370.308	17.3959
chrM_7754_9454_+_Mt-co3	351.512	77.4608	331.599	22.0989
chrM_8441_10267_+_AY172581.5	263.47	55.6179	253.775	11.4822
chrM_8598_10267_+_ND3	259.933	55.7424	250.788	12.217
chrM_8935_10610_+_AY172581.16	213.815	43.0339	208.778	11.8604
chrM_8935_10610_+_Mt-nd4l	213.815	43.0339	208.778	11.8604
chrM_9450_11293_+_Mt-nd4	249.549	54.8355	229.315	9.85342
chrM_10560_12501_+_AY172581.23	161.344	36.3508	140.45	5.7367
chrM_10560_12576_+_AY172581.17	166.284	37.6298	145.186	6.39761
chrM_10875_12666_+_AY172581.11	143.926	36.4172	126.86	4.34912
chrM_10875_12666_+_Mt-nd5	143.926	36.4172	126.86	4.34912
chrM_13070_13944_-_Mt-nd6	26.1968	4.57305	29.4114	1.62816
chrM_13277_13944_-_AY172581.20	23.6755	3.9495	26.7317	0.546567
chrM_13310_15007_+_Mt-cyb	217.322	29.5653	202.122	9.78227
chrM_14428_15007_+_AY172581.8	128.091	16.7713	120.435	2.88386
chrM_16001_16196_-_AY172581.2	7.94716	1.08237	9.325	1.46519
chrX_2090404_2090520_+_Uxt	80.3223	4.4106	79.8395	2.79418
chrX_2161182_2161297_-_LOC102555453	5.53073	5.12383	2.2655	0.647787
chrX_2184566_2184712_-_Timp1	95.3221	5.16393	102.003	8.14179
chrX_2206056_2206093_-_Araf	21.1378	1.01058	19.2139	4.91363
chrX_2411492_2411561_-_LOC299312	0.871455	0.831597	0.631767	0.367538
chrX_2497417_2497491_-_Usp11	13.0805	1.70535	17.7058	3.3814
chrX_2511618_2512233_-_Cdk16	54.6351	3.13109	51.6154	2.38846
chrX_2535049_2535133_-_Uba1	37.4945	3.67209	38.2197	3.12211
chrX_2580005_2580498_-_Rbm10	28.464	3.69752	29.5705	4.49082
chrX_2580284_2580715_+_Ndufb11	111.369	9.88239	109.951	4.25842
chrX_2908435_2908575_-_Rp2	20.3882	1.1757	21.1454	0.970231
chrX_5731714_5731867_-_Kdm6a	9.28986	0.554043	8.37735	1.11128
chrX_6329851_6330050_+_Fundc1	28.9693	0.448187	32.9854	3.46969
chrX_7439077_7439213_-_Maoa	4.93535	1.0679	5.11922	0.636564
chrX_11212272_11212672_-_Ddx3x	16.0739	4.305	17.845	3.33736
chrX_11427341_11428102_-_Usp9x	129.313	6.2883	136.846	5.02271
chrX_11570082_11570149_-_Ube2q2l	0.603174	0.179395	0.837359	0.494002
chrX_11762252_11762602_+_Med14	18.5122	0.95514	17.2999	1.46089
chrX_11882849_11882881_+_RGD1565685	8.81155	1.16457	7.1131	0.832051
chrX_11963365_11963510_-_Atp6ap2	73.1162	2.8226	70.0443	4.9987
chrX_12446117_12446642_+_Bcor	5.45703	0.273092	5.6529	0.221626
chrX_13907623_13907798_-_Mid1ip1	20.3495	0.744125	18.3197	0.349803
chrX_15113670_15113727_-_RPGR	2.85522	0.594648	3.47114	0.345769
chrX_15423864_15423941_-_Dynlt3	15.9455	4.12612	15.8687	1.16378
chrX_15819237_15819330_+_Porcn	6.88386	0.564824	8.48716	0.699555
chrX_15832699_15832785_+_Ebp	20.4338	0.647674	18.317	2.47883
chrX_15847685_15847865_+_Tbc1d25	10.0532	1.10019	8.84914	0.99161
chrX_15882019_15882769_+_Rbm3	673.149	20.7652	623.382	23.0345
chrX_15896091_15896279_+_Wdr13	5.79689	0.567798	5.48925	1.00797
chrX_15953560_15954115_+_RGD1565692	24.9784	3.21704	23.5309	0.867955
chrX_16242939_16242986_-_Slc35a2	4.85725	0.924144	4.2203	0.361252
chrX_16284406_16285613_-_Otud5	66.8132	2.03446	65.3311	2.73377
chrX_16334886_16334997_-_Gripap1	21.3618	1.47949	19.7079	2.6613
chrX_16367558_16368918_-_Tfe3	17.8395	1.54563	14.956	1.60761
chrX_16402235_16402361_-_Praf2	20.267	3.86479	21.4041	1.456
chrX_16408293_16408611_-_Wdr45	11.5126	0.353075	11.9788	0.664958
chrX_16432955_16433063_-_Gpkow	21.7888	1.96543	17.6027	2.6151
chrX_16470391_16470519_+_Plp2	57.7972	6.19423	53.9371	8.1027
chrX_16534512_16534630_+_Ccdc22	29.4395	2.95517	26.9263	2.09474
chrX_16642013_16642033_+_AABR06102847.1	12.0424	10.4674	8.84275	2.94617
chrX_16737128_16737995_-_AABR06102853.1	142.653	3.68405	136.78	9.13265
chrX_16955649_16955791_+_Clcn5	5.37554	0.71806	4.78802	1.29476
chrX_17711668_17711848_-_Shroom4	5.37933	0.185129	5.80163	0.704305
chrX_17728400_17728449_+_RGD1563606	3.87534	0.358004	3.55767	0.936274
chrX_19491292_19491414_-_Ubqln2	33.9024	0.734802	31.8639	1.875
chrX_20009294_20009370_+_Mageh1	1.16863	0.29832	1.00252	0.143813
chrX_20818078_20818163_-_Gnl3l	28.798	7.26332	26.6876	4.55053
chrX_20847104_20847217_+_Fgd1	4.09882	0.479781	4.55054	1.04235
chrX_20977343_20977445_-_Tsr2	22.0499	0.21508	19.5759	2.6303
chrX_21229274_21229316_+_AABR06103119.1	3.34077	1.28849	2.96178	0.2475
chrX_21736364_21736478_-_Smc1a	50.9884	7.00959	43.7612	0.53937
chrX_21736488_21736652_+_Ribc1	5.61196	0.797026	5.88744	0.997575
chrX_21750065_21750443_-_Hsd17b10	64.6017	3.21322	30.1757	29.6901
chrX_22136118_22136124_+_LOC685431	15.2129	1.68135	11.9538	0.289172
chrX_22386798_22386926_-_Phf8	3.19933	0.256252	3.26356	0.852688
chrX_23566098_23566233_+_Apex2	11.5211	1.08942	9.88156	1.18722
chrX_24066142_24066269_-_Shroom2	3.23279	0.732688	3.05158	0.711012
chrX_26698806_26698925_+_Hccs	27.15	2.65226	23.7458	2.02033
chrX_27420488_27420945_+_Msl3	21.5953	1.6942	18.1134	2.4494
chrX_28985066_28985146_+_Tmsb4x	525.497	37.3382	582.477	25.3829
chrX_29918124_29918228_+_Rab9a	39.2049	5.13599	41.3701	2.89882
chrX_29955441_29955576_+_Ofd1	14.9329	0.649503	14.734	1.87576
chrX_30217306_30217438_-_Gemin8	12.9754	1.36341	15.0887	1.8912
chrX_31434419_31434423_+_LOC688526	3.7497	3.39476	1.35796	0.511863
chrX_31520442_31520555_+_Mospd2	18.1744	1.22995	15.4299	1.83514
chrX_31703474_31703494_+_AABR06103571.1	0.677511	0.114199	0.56111	0.389903
chrX_32341305_32341465_-_Pir	8.88563	0.83319	9.33768	1.41432
chrX_32666593_32666698_+_Zrsr2	17.6004	1.82366	19.0079	0.263092
chrX_32717024_32717195_-_Ap1s2	11.5546	1.8263	11.0682	2.58323
chrX_33875290_33875468_+_Syap1	56.1282	4.48771	56.251	1.85301
chrX_33946609_33946748_+_Txlng	14.614	2.04946	13.5152	2.46888
chrX_34012300_34012873_-_Rbbp7	406.48	24.0969	387.352	7.67226
chrX_37247934_37247944_-_Phka2	0.602973	0.238945	0.519563	0.17054
chrX_37574246_37574318_+_AABR06103859.2	12.7497	0.6707	11.17	2.25422
chrX_37640643_37640747_+_LOC100365902	54.5394	3.31768	57.6408	4.77029
chrX_37777037_37777220_+_Rps6ka3	13.5619	2.99239	14.1453	0.95003
chrX_37884821_37885014_+_Eif1ax	86.4456	2.84012	88.0566	6.25515
chrX_38662303_38662486_-_RGD1562161	25.1774	1.42779	22.9229	0.308182
chrX_40569145_40569335_+_Mbtps2	29.8358	0.480877	27.4299	2.08251
chrX_40674020_40674218_+_Sms	7.94161	1.70421	8.14616	1.29627
chrX_42633521_42633669_-_LOC100361934	9.41386	1.06697	9.34932	2.44881
chrX_43801309_43801501_+_Prdx4	127.591	10.4899	126.91	2.34995
chrX_43895655_43895852_-_Acot9	29.2316	0.64888	32.5738	4.66219
chrX_43930819_43931015_+_Sat1	67.2456	16.0069	57.6283	16.1694
chrX_44457838_44457856_+_AABR06104153.1	8.62068	0.785591	8.4461	0.591119
chrX_45419975_45420169_-_Prkx	20.0799	1.84907	21.303	2.2053
chrX_46028571_46028758_-_Prrg1	8.02076	1.31973	7.49254	1.15117
chrX_54503222_54503391_-_Gk	4.06113	0.369375	3.10182	0.809358
chrX_56101680_56101774_-_Atrx	3.83915	0.322008	4.42804	0.465123
chrX_56184150_56184315_-_Magt1	18.4702	0.480658	20.1784	3.31571
chrX_56184150_65575839_-_Rn50	97.6401	2.57847	107.29	10.0063
chrX_56198919_56199054_+_Atp7a	22.7114	1.95608	25.1065	1.77651
chrX_56383317_56398355_+_Pgk1	126.996	5.00015	110.33	9.91214
chrX_56414115_56414307_-_Taf9b	14.8251	0.571104	12.6964	1.93795
chrX_63291641_63291842_-_Pola1	47.0232	1.04648	47.9566	3.18241
chrX_63496027_63496221_-_Pdk3	13.9673	1.63502	13.0426	0.878811
chrX_63796063_63797170_-_Zfx	23.3844	2.39137	21.2613	2.37896
chrX_63883984_63884323_-_Eif2s3y	55.0406	0.631969	60.6112	7.47669
chrX_63938563_63938647_+_Klhl15	8.22883	1.86471	6.49042	0.902156
chrX_64168051_64168111_+_Tspyl2	8.36098	1.11085	8.28046	0.92232
chrX_64277401_64277478_-_Kdm5c	48.0738	1.45648	43.5491	1.8981
chrX_64332657_64332705_-_Iqsec2	2.67239	0.192669	1.69625	0.157954
chrX_64430725_64430871_+_Apoo	10.7626	0.317614	9.4273	5.17302
chrX_64719401_64719591_-_Maged1	45.0812	1.36623	47.4617	1.13644
chrX_64868037_64868080_-_Gspt2	2.82106	0.285037	3.83423	0.578503
chrX_65122215_65122358_-_Spin4	8.01337	0.108902	6.47774	1.08485
chrX_65601576_65601657_-_Amer1	5.87654	1.13691	5.72682	1.22174
chrX_65620442_65621218_+_AABR06105049.1	164.388	4.42462	169.28	9.0128
chrX_65620442_65621218_+_LOC100361479	164.388	4.42462	169.28	9.0128
chrX_65944354_65944510_-_Las1l	23.9123	2.77728	25.4657	3.24369
chrX_66068308_66068486_+_Msn	75.3888	5.41458	76.2374	14.2066
chrX_68183311_68183491_-_Zc4h2	7.60195	1.14295	5.43758	0.589601
chrX_69500902_69500969_+_Yipf6	21.5253	1.31326	18.3595	1.29875
chrX_69627378_69627428_+_Stard8	3.08578	0.288651	3.02534	0.564633
chrX_69764244_69764384_+_Efnb1	7.89147	1.42042	10.2032	2.56334
chrX_70090888_70090966_-_LOC683077	28.9638	1.36207	31.0473	1.82902
chrX_71194691_71194726_+_Igbp1	14.3552	2.85202	13.6657	1.69605
chrX_71333138_71333266_-_Pdzd11	11.3727	1.29483	12.9225	0.999312
chrX_71333264_71333425_+_Kif4a	18.4287	1.75337	20.3749	0.954251
chrX_71475014_71475132_+_Dlg3	4.66577	0.0712825	3.72466	0.416139
chrX_71979296_71979443_-_Snx12	29.6444	0.983363	27.8712	1.52349
chrX_72007705_72008119_+_Foxo4	29.3599	3.31155	29.1743	4.10097
chrX_72027154_72027344_+_Med12	20.5756	0.855008	18.2815	1.13215
chrX_72174995_72175092_+_Nono	82.9107	8.84642	78.8375	4.20495
chrX_72261561_72261682_+_Taf1	51.0624	9.46557	50.2379	4.55445
chrX_72390237_72390316_+_Ogt	21.9046	1.66174	19.6549	0.389471
chrX_72805841_72805961_-_Rgag4	1.76135	0.932534	1.32758	0.516303
chrX_72849297_72849474_+_Pin4	98.3702	17.3021	90.208	9.56683
chrX_72878380_72878514_-_Ercc6l	16.0737	1.83831	16.3104	2.50577
chrX_72920381_72920523_-_LOC100362640	46.9315	2.4784	48.1421	3.46085
chrX_73211636_73211945_-_Hdac8	8.49904	0.673685	8.21004	0.99852
chrX_73355973_73356026_-_Phka1	4.73744	0.552174	4.46656	0.128109
chrX_74211511_74211575_+_Zfp449	2.34252	1.34268	2.23089	0.604004
chrX_74294029_74394348_+_Rn50	11.8573	0.724212	11.7377	1.55403
chrX_74428051_74428190_+_Fam127b	11.9279	0.159375	10.3813	1.3408
chrX_74862462_74862486_+_LOC100361671	1.87613	0.670984	1.02541	0.458493
chrX_75120966_75121384_+_LOC680227	13.2352	1.16534	13.3428	0.757249
chrX_75507606_75507746_-_Slc16a2	2.22002	0.172418	2.82302	0.879415
chrX_76184929_76185341_+_Uprt	12.3367	0.58387	10.6728	1.09057
chrX_76364367_76364428_-_Zdhhc15	3.42114	0.436277	4.23306	1.00996
chrX_76840969_76841053_+_Pbdc1	41.5085	1.46456	35.7044	3.74115
chrX_78083774_78083798_+_RGD1560821	36.4029	8.26478	33.5757	1.92087
chrX_79106343_79106349_+_AABR06105731.1	0.302204	0.175436	0.263091	0.141044
chrX_79106617_79106784_-_RGD1566265	9.639	0.96518	8.00908	1.41069
chrX_80086874_80086979_-_Brwd3	4.70142	0.504139	5.11619	0.733802
chrX_80392392_80392585_+_Sh3bgrl	42.5476	3.02795	40.3533	2.26832
chrX_83639357_83639473_+_Apool	8.01403	0.436801	8.92969	1.0423
chrX_84767417_84767452_-_Chm	8.91525	0.655865	9.42206	0.644505
chrX_88245070_88245073_-_LOC100909548	4.02405	0.430003	3.43094	0.648983
chrX_104562245_104562387_-_Tspan6	132.986	5.06158	132.55	1.33441
chrX_105039855_105040049_+_Cenpi	23.7623	2.74071	24.8384	2.39938
chrX_105292187_105292285_+_Rpl36a	50.3073	0.390422	43.5875	6.39006
chrX_105306677_105306779_-_Gla	7.33514	1.25054	7.62205	1.32207
chrX_105463123_105463213_+_Armcx3	38.6691	1.50834	38.4115	2.1015
chrX_105724678_105724748_-_Zmat1	3.98809	0.561383	5.83066	0.160541
chrX_106310484_106311026_-_Ngfrap1	60.2419	0.910314	62.5752	5.08945
chrX_106338504_106338695_-_Wbp5	232.44	10.8682	242.292	15.8074
chrX_106411688_106411832_+_Tceal8	42.9643	7.21189	40.6764	0.707698
chrX_106563854_106563969_+_Bex2	7.63877	1.67031	7.06246	1.53206
chrX_106599060_106599129_-_MGC109340	1.09137	0.0697905	2.02729	0.312251
chrX_107254178_107254227_+_Tceal1	3.38216	0.552408	3.72769	0.329318
chrX_107512929_107513099_+_Zcchc18	4.02861	0.814656	5.30153	0.527306
chrX_107573791_107573917_+_Fam199x	40.1475	4.78649	40.9661	1.17465
chrX_109797638_109797713_+_Nrk	1.64993	0.737407	1.26856	0.363423
chrX_111225189_111225260_-_Col4a6	7.6858	1.36735	8.06769	0.556796
chrX_111680258_111680523_-_RGD1566136	55.0143	15.6359	44.753	4.97326
chrX_111960831_111961217_+_Nxt2	3.38302	0.48255	3.93384	0.367004
chrX_112109787_112109912_-_Acsl4	12.2249	0.431551	13.4061	1.39194
chrX_112679214_112679313_-_Ammecr1	26.0169	2.93635	22.5058	1.89754
chrX_113721266_113721285_+_AABR06107433.1	0.450044	0.489798	0.594685	0.0862373
chrX_113951171_113951177_-_LOC100361854	15.0275	2.0384	14.9714	1.9206
chrX_114015051_114015156_+_Alg13	11.3224	1.10314	9.36934	1.11139
chrX_114717054_114717458_-_Kansl2	118.094	1.61769	108.335	6.22166
chrX_114749895_114750040_-_Ccnt1	82.7251	4.70802	72.1725	2.23855
chrX_114794650_114795003_-_Adcy6	24.0728	0.978135	20.5473	1.96741
chrX_114817696_114818612_+_Cacnb3	32.2816	2.30459	30.7102	2.2876
chrX_114845913_114846081_-_Ddx23	271.169	11.887	237.046	5.35826
chrX_114859445_114859505_-_Rnd1	24.7489	1.21264	30.3918	4.21742
chrX_114893533_114893613_+_Ccdc65	9.48341	0.363278	9.10043	2.24428
chrX_114911179_114911861_-_Fkbp11	59.8586	0.363767	58.7499	0.679088
chrX_114927499_114927581_-_Arf3	2.07321	0.643343	0.944062	0.603981
chrX_114974957_114975124_+_Wnt1	1.16777	0.458305	1.65471	0.695974
chrX_115016899_115017097_-_Prkag1	96.7555	3.45599	97.729	4.40112
chrX_115066486_115067020_-_Rhebl1	52.3685	1.43324	51.5436	2.65071
chrX_115107738_115107886_-_Lmbr1l	39.2061	2.57448	39.7872	1.95582
chrX_115147548_115147649_-_Tuba1a	323.136	35.6618	361.222	35.376
chrX_115263499_115263607_+_Troap	41.6012	3.51355	42.5962	3.97975
chrX_115276188_115276320_-_C1ql4	7.04198	0.815456	9.48203	0.435023
chrX_115286620_115286891_+_Dnajc22	52.8314	1.30336	45.6734	5.16243
chrX_115423294_115423618_-_Mcrs1	67.3081	10.9492	60.4965	3.84137
chrX_115536596_115536787_-_Fmnl3	133.736	7.73966	134.313	5.16462
chrX_115557758_115558400_+_Tmbim6	425.232	43.2474	433.714	28.1017
chrX_115639942_115639985_-_Bcdin3d	6.65089	1.42772	5.88656	0.459129
chrX_115811791_115811935_-_LOC100909901	246.09	7.95825	263.06	8.70443
chrX_115860620_115861164_+_Smarcd1	88.8561	7.0432	85.0805	6.59949
chrX_115883152_115883529_+_Cox14	581.345	31.0982	583.375	28.5209
chrX_115928667_115929190_-_Cers5	215.49	3.12477	222.984	8.15767
chrX_119173240_119173393_+_Pls3	31.7535	1.26115	31.2945	1.66978
chrX_121006455_121006625_+_Wdr44	5.23023	0.34596	4.7393	0.329681
chrX_122657077_122657263_+_Dock11	12.0356	0.813564	11.1287	1.09126
chrX_122873616_122873765_+_Il13ra1	6.40661	1.53016	7.82414	0.971661
chrX_122958244_122958378_+_Zcchc12	2.22248	0.472186	2.1635	0.3191
chrX_123087968_123088001_+_Lonrf3	2.63344	0.161192	2.31781	0.464908
chrX_123352092_123352804_+_Pgrmc1	35.8281	4.2259	36.6875	1.41959
chrX_123455117_123455141_+_AABR06107859.1	1.01786	0.348873	0.969981	0.290765
chrX_123549598_123549836_+_Slc25a5	169.807	5.21655	177.09	12.9398
chrX_123631928_123632044_+_Ube2a	20.7238	3.92886	20.4599	0.799844
chrX_123745930_123746162_-_Sept6	3.64831	0.54155	5.22194	1.17872
chrX_123844603_123844707_-_Rpl39	186.832	18.1107	201.419	5.04289
chrX_123867567_123867685_-_Upf3b	32.9355	3.18064	30.0388	2.83689
chrX_123887335_123887496_+_Nkap	29.5195	2.19803	30.7432	1.9057
chrX_124602430_124602598_-_Ndufa1	157.497	32.4537	155.033	18.6713
chrX_124602574_124602752_+_Rnf113a1	6.32535	0.73545	5.04298	0.473127
chrX_124852381_124852531_-_Lamp2	224.581	6.59807	219.708	19.7273
chrX_124979001_124979157_+_Mcts1	32.8399	4.25549	26.7656	1.89262
chrX_125010541_125010722_-_C1galt1c1	36.3779	0.848053	32.5396	1.89186
chrX_127123013_127123024_+_AABR06108004.1	1.35209	0.44231	0.828268	0.289905
chrX_128361011_128361088_-_Thoc2	32.7263	1.70763	31.028	1.82553
chrX_128583815_128584699_+_Stag2	8.64857	0.795708	7.40545	2.12105
chrX_134814587_134814686_+_Ocrl	8.45592	1.28521	10.145	0.801876
chrX_135116779_135116939_-_Zdhhc9	6.36151	0.675528	7.58664	1.48681
chrX_135163400_135163503_+_Utp14a	10.1593	1.51211	9.9673	1.14686
chrX_135414493_135414681_-_Aifm1	33.8072	2.62154	28.7779	2.90091
chrX_135420055_135420258_+_Rab33a	1.99734	0.488749	1.70032	0.417963
chrX_135541306_135541374_+_Slc25a14	6.66165	0.444969	5.46947	0.762173
chrX_135621163_135621402_+_Rbmx2	32.2674	2.91399	32.1099	3.0388
chrX_138290517_138291278_-_Rap2c	10.225	1.4122	14.7981	3.74544
chrX_139512646_139512809_-_Gpc4	18.5096	0.303213	14.8846	0.562927
chrX_144654989_144654999_-_AABR06108815.1	1.01556	0.221912	0.535273	0.235467
chrX_153466102_153466150_+_Ddx26b	3.41778	0.797015	2.8507	0.693946
chrX_153610146_153610339_-_Mmgt1	51.4253	1.06496	54.1002	4.79921
chrX_153620084_153620210_+_Slc9a6	7.52415	0.16779	5.98968	0.462072
chrX_153788890_153788919_+_Fhl1	0.454038	0.344317	0.466688	0.197968
chrX_154143824_154144177_+_Htatsf1	30.6484	2.34174	28.3722	0.521132
chrX_154518134_154518237_-_Rbmx	41.4328	4.26534	34.5786	3.38293
chr1_1040927_182880384_-_Eif4g2	444.404	15.3822	392.694	13.1684
chr1_2825860_2825901_-_Raet1c	10.1615	0.677628	10.6183	0.774949
chr1_3468444_3468713_+_Nup43	124.841	6.66724	118.828	10.4895
chr1_3522863_3522971_+_Katna1	35.0591	0.968064	32.1853	0.956059
chr1_3582493_3582615_-_Ginm1	43.5699	5.02604	46.373	2.9578
chr1_3593901_3593998_+_Ppil4	96.3751	3.7658	98.4067	5.01679
chr1_3770399_3770487_-_Tab2	1.35399	0.10253	1.17063	0.20734
chr1_4313829_4314002_-_Ust	3.5755	0.564562	5.18534	0.957403
chr1_4631390_4631637_-_Sash1	24.1535	0.8888	27.5	2.32861
chr1_5522114_5522126_-_AABR06000249.1	47.8016	13.2856	64.8959	11.3192
chr1_6314386_6314587_-_Rab32	30.5147	1.62109	20.92	2.20583
chr1_6891157_6891357_+_Shprh	22.099	3.2375	21.4065	1.2458
chr1_7018132_7018299_+_Fbxo30	41.9876	0.273709	42.2026	2.71286
chr1_7100516_7100671_+_Epm2a	2.47801	0.794279	2.49095	0.384731
chr1_8607929_8609356_-_Utrn	35.1944	3.4501	34.9119	4.73336
chr1_8739526_8739725_+_Sf3b5	465.514	3.27015	485.501	23.3116
chr1_8856878_8857068_+_Plagl1	18.4622	2.4138	22.3641	2.14326
chr1_8971011_8971199_-_Ltv1	60.2154	7.00805	47.5771	7.81371
chr1_9111373_9111567_-_Phactr2	8.11566	1.61919	15.6527	5.86329
chr1_9286999_9287177_+_Fuca2	60.3058	6.97226	51.2513	2.26099
chr1_9354382_9354558_-_Pex3	26.7009	2.35335	25.1565	1.03078
chr1_9354575_9354674_+_Adat2	16.8301	1.53075	16.0668	2.21606
chr1_9665236_9665438_-_Aig1	31.3444	1.43539	34.2765	2.95729
chr1_10495410_10495614_-_Vta1	170.337	4.15959	162.841	10.598
chr1_13508760_13508771_-_AABR06000596.1	4.43954	0.654441	4.7637	0.429657
chr1_14515589_14516655_+_Cited2	65.7523	2.99522	69.1978	5.6436
chr1_14869389_14869574_-_Abracl	169.007	19.3049	162.594	6.24308
chr1_15255403_15325084_+_Nhsl1	10.2731	1.15218	10.3006	0.783901
chr1_15404151_15404321_-_Hebp2	51.8366	2.62777	54.323	3.73249
chr1_15786621_15786835_+_Perp	20.7717	0.514515	25.3798	2.22463
chr1_15964020_15964029_-_Tnfaip3	0.678775	0.204407	0.696204	0.333682
chr1_16607868_16607991_+_Ifngr1	14.4037	0.915272	14.434	0.805255
chr1_16922988_16923070_-_Pex7	12.4469	1.00587	15.1016	0.789684
chr1_16938427_16938437_-_AABR06000786.1	7.3556	2.46814	10.3629	2.15154
chr1_16960400_16960460_+_Map3k5	2.21858	0.556176	3.12662	1.23367
chr1_17974793_17974866_+_Hbs1l	91.7942	3.61754	91.3253	3.47786
chr1_19575027_19575171_-_PTPRK	13.9475	1.49931	13.6856	0.293105
chr1_20879741_20879897_-_Arhgap18	12.0752	0.39806	14.5024	2.08502
chr1_21603244_21603782_+_LOC100360791	5.58163	1.80791	3.94397	0.0721789
chr1_22211735_22211747_+_AABR06001049.1	0.714193	0.279489	1.16545	0.52338
chr1_23005241_23005758_+_Arg1	5.33802	0.921544	6.3369	0.533669
chr1_23067294_23067401_-_Med23	29.6347	3.64662	28.7217	0.816124
chr1_23228261_23228442_+_Enpp1	20.9033	2.84749	24.2193	1.79754
chr1_23334624_23334762_-_Ctgf	22.8362	0.870114	35.5739	6.14626
chr1_23761836_23762023_-_Stx7	42.7647	2.53987	44.9518	1.96313
chr1_24220690_24220790_-_Slc18b1	20.1548	1.70338	18.4897	0.862214
chr1_24229948_24230112_+_LOC100359593	55.0188	6.63084	53.397	2.9394
chr1_25441803_25442017_+_Tbpl1	51.5381	1.57235	50.6171	2.52788
chr1_25520271_25520450_-_Slc2a12	2.8958	0.706482	3.28261	0.848847
chr1_25658075_25658254_-_Sgk1	4.25235	0.10495	5.59293	0.469577
chr1_30054516_30054943_-_Hddc2	28.8894	1.1398	30.3489	1.0002
chr1_30817068_30817252_+_Ncoa7	6.47446	0.459481	7.14165	1.33346
chr1_30852912_30853015_+_Hint3	17.5249	1.24936	20.9279	1.11543
chr1_31347786_31347930_+_Cenpw	95.1158	2.73192	85.2017	7.9191
chr1_32350191_32350677_-_Echdc1	58.3455	2.82267	56.6034	3.13601
chr1_32954260_32954271_-_Rpl26-ps2	16.2431	3.9197	15.7708	4.02931
chr1_32971638_32971748_-_Ccdc127	42.8364	2.91681	48.8568	3.19799
chr1_32971735_32971880_+_Sdha	254.997	11.822	237.9	5.28432
chr1_33002314_33002444_+_Pdcd6	268.92	11.755	226.692	8.62093
chr1_33126540_33126608_+_Exoc3	44.4669	2.91006	43.2333	3.6461
chr1_33259524_33259645_+_Cep72	51.7984	1.4833	56.1489	2.70325
chr1_33315273_33315350_-_Tppp	3.64786	1.85275	2.35959	2.17237
chr1_33391987_33392326_-_Brd9	71.1134	4.99071	61.1207	3.88818
chr1_33392100_33392476_+_Trip13	69.0752	2.41289	63.6264	3.64055
chr1_33482680_33482757_+_Nkd2	5.56876	1.27729	6.37853	0.497653
chr1_33564708_33564901_-_Slc12a7	55.5547	2.806	50.7816	1.33561
chr1_33721811_33722101_-_Clptm1l	5.67568	0.757071	8.11474	2.75377
chr1_33853023_33853173_-_Lpcat1	61.1272	5.11507	63.5914	4.26917
chr1_36680125_36680255_+_Ice1	9.20177	2.14503	21.1959	12.8748
chr1_37509828_37509927_-_Med10	111.372	6.23703	101.806	2.47754
chr1_37716777_37716946_-_Nsun2	120.538	2.45903	119.483	7.75921
chr1_37717454_37717531_+_Srd5a1	8.37903	1.65178	7.78091	0.652109
chr1_37796697_37796769_+_Papd7	2.18207	0.358853	2.59558	0.378887
chr1_38351215_38351283_-_AABR06001631.1	5.42224	0.557161	4.97942	0.467686
chr1_39124707_39124806_+_Mtrr	32.07	5.27275	34.6181	3.69721
chr1_39200463_39200545_-_LOC680200	10.5159	2.47958	9.78324	1.00692
chr1_39319387_39319457_-_Zfp87	16.3565	3.37323	16.6871	2.78397
chr1_39347142_39347244_-_LOC102549842	14.4005	1.59655	16.8961	2.23855
chr1_41159965_41160749_+_Ppp1r14c	27.011	1.18147	30.1231	0.690136
chr1_41876269_41877074_+_Mthfd1l	11.8092	0.668756	15.8834	0.71039
chr1_42162021_42162171_+_Akap12	1.76864	0.344386	2.0796	0.357494
chr1_42324917_42325104_+_RGD1305235	20.4758	1.66054	19.3353	0.905323
chr1_43797439_43798003_-_Fbxo5	39.3591	2.34892	37.6189	3.10779
chr1_43816087_43816139_-_Mtrf1l	1.76758	0.615993	1.15691	0.225061
chr1_45213834_45214031_-_Cnksr3	18.5196	2.9969	20.7232	4.23808
chr1_45348341_45348658_+_Scaf8	53.6399	6.72246	52.1602	6.53537
chr1_45804669_45804809_-_Tfb1m	17.1667	1.279	15.7049	1.64622
chr1_47644737_47644805_-_RGD1307262	45.0338	4.57412	39.9024	2.90273
chr1_47692779_47692869_+_Zdhhc14	1.12759	0.217462	1.74801	0.23079
chr1_48140334_48140601_+_Synj2	8.97511	2.3262	9.82239	0.602552
chr1_48280842_48280985_+_Gtf2h5	338.033	10.2787	331.976	16.5004
chr1_48465809_48465956_+_Tmem181	90.1496	10.2016	92.7471	1.41019
chr1_48516908_48517060_-_Dynlt1	288.187	12.2433	296.039	21.7728
chr1_48634066_48634188_-_Ezr	167.484	4.63187	159.996	9.49299
chr1_48780372_48780532_-_Rsph3	4.39416	1.04417	5.22689	1.72638
chr1_50929962_50930182_+_Agpat4	17.341	0.872453	19.1433	3.13094
chr1_51129722_51129916_-_Map3k4	33.7746	2.32994	37.5746	1.32984
chr1_51577141_51577254_-_Igf2r	30.6107	2.1485	34.7485	4.63425
chr1_51718541_51718855_-_Mrpl18	327.688	20.2554	317.359	15.6851
chr1_51718938_51719109_+_Tcp1	307.09	4.51777	288.901	6.96602
chr1_51776557_51777033_-_Acat2	62.5416	5.03954	47.5292	3.60849
chr1_51806410_51806773_-_Wtap	158.602	4.62746	146.349	7.99498
chr1_51827232_51827436_+_Sod2	74.5866	3.32235	74.4597	3.29802
chr1_52104211_52105664_+_LOC100910212	5.56885	0.0769176	6.59026	1.16482
chr1_54264034_54264164_-_Sft2d1	227.844	9.98225	223.709	2.20581
chr1_54286628_54286751_-_Mpc1	244.073	24.8556	217.923	15.759
chr1_54403020_54403142_-_Fgfr1op	19.1876	0.733943	16.9707	1.22942
chr1_54425064_54425237_+_Rnaset2	285.183	25.6631	293.088	10.936
chr1_54609587_54609672_+_Rps6ka2	1.65812	0.591354	1.84546	0.656382
chr1_58133031_58133169_+_LOC100125364	42.9776	4.14094	45.831	4.54119
chr1_58165685_58165772_-_Tcte3	2.33827	0.962866	2.16095	0.632107
chr1_58165838_58165963_+_Ermard	10.342	1.48267	12.7143	1.65368
chr1_58418160_58418316_-_Psmb1	250.873	13.3011	220.011	9.15356
chr1_58419913_58419996_+_Tbp	95.5519	7.97627	88.749	1.8931
chr1_58448254_58448569_-_Pdcd2	201.008	15.2428	192.674	5.96392
chr1_58484057_58484125_-_Prdm9	1.77241	0.596562	1.88669	0.158924
chr1_58742469_58742639_-_Rgmb	35.9748	1.24012	39.2879	1.27077
chr1_60057249_60057356_+_Riok2	71.0079	6.53398	67.2926	1.95875
chr1_60310616_60311388_-_Lnpep	35.7713	1.54785	38.4275	3.56862
chr1_61883800_61883991_+_Ppp2r1a	220.176	19.3394	223.276	13.5606
chr1_62626445_62626479_+_RGD1565566	12.3791	4.97477	12.5971	2.26402
chr1_63119128_63119242_+_Leng1	47.3515	3.96237	43.0688	5.75637
chr1_63139083_63139419_-_Cnot3	112.097	2.44143	98.8641	6.59568
chr1_63154665_63155085_-_Prpf31	60.1564	6.25939	60.1862	7.21828
chr1_63154782_63155150_+_Tfpt	20.865	2.71133	17.7862	1.11083
chr1_63438682_63438778_-_Myadm	124.073	18.0501	137.395	7.70965
chr1_63791205_63791280_+_Zfp54	4.02804	0.282666	3.81326	1.17155
chr1_64184840_64184844_-_AABR06002947.1	1.65226	0.51661	2.65348	0.963581
chr1_66348851_66349525_+_Ube2m	112.125	2.67404	105.393	6.06992
chr1_66351650_66352633_+_Chmp2a	171.221	21.0003	185.105	10.3555
chr1_66361997_66362604_-_Trim28	74.6852	5.51834	89.2886	27.6255
chr1_66375186_66375455_+_Zbtb45	27.4766	3.85835	25.4067	2.21459
chr1_66412874_66412920_-_LOC102552463	2.85771	0.3765	2.32754	0.332646
chr1_66423295_66423476_-_Zfp324	23.8943	0.910884	19.9724	0.726158
chr1_66470084_66470255_-_RGD1561909	1.91928	0.300586	2.6951	0.484789
chr1_66475010_66475927_-_Rps5	1970.56	199.758	1868.09	30.1086
chr1_66492363_66492431_-_Zscan22	3.30725	0.933872	3.32185	0.533945
chr1_66516456_66516527_-_LOC100360337	15.2007	0.902671	14.8022	0.766864
chr1_66568101_66568415_-_Zfp110	12.4815	1.33655	14.326	0.922027
chr1_66592640_66592737_+_Zfp329	8.82238	2.87469	8.02437	3.57163
chr1_71140536_71140559_-_Zfp772	1.62184	0.528664	1.55765	0.654489
chr1_71185525_237524697_+_Hiat1	26.8338	2.61577	25.2614	2.2638
chr1_71250422_71250492_+_Zfp954	8.56358	1.97477	9.63858	1.20936
chr1_72571769_72571962_-_Zfp28-ps1	12.1064	1.3042	11.5627	0.101773
chr1_72793041_72793953_-_Zfp444	79.8748	5.9485	84.1572	2.4785
chr1_74814310_74814812_+_Leng8	75.1667	4.73944	67.6248	4.21558
chr1_74826649_74827214_-_Leng9	17.04	0.742226	18.6037	1.7008
chr1_75590883_75590916_-_Rdh13	0.677541	0.298361	1.23554	0.36532
chr1_75677185_75677250_-_Dnaaf3	12.587	2.39295	13.9863	1.9048
chr1_75690454_75690810_-_Syt5	3.45989	0.402785	3.40407	0.409182
chr1_75777955_75778046_-_Ppp6r1	21.5658	4.04696	23.8757	3.58901
chr1_75803042_75803204_-_Hspbp1	100.185	4.12552	84.4279	4.95906
chr1_75808258_75808432_+_Brsk1	7.19256	4.54127	8.44307	0.566872
chr1_75861339_75862366_+_Suv420h2	44.2566	3.88613	42.7489	3.63577
chr1_75896986_75897020_-_Il11	2.8171	0.660316	2.65013	0.936909
chr1_75910074_75910199_-_Tmem238	27.0085	1.11901	23.9522	0.856573
chr1_75912864_75913495_+_LOC100362069	1284.46	41.3059	1325.51	100.356
chr1_75955131_75956462_-_Ube2s	123.863	62.1735	90.224	22.7301
chr1_76011729_76011887_-_Isoc2b	27.0174	0.444137	27.7644	2.2385
chr1_76071504_76071598_+_Nat14	6.27222	1.57891	8.57322	0.986387
chr1_76074440_76074532_+_Ssc5d	2.44136	0.670203	3.44123	0.242416
chr1_76110373_76110411_-_Sbk2	1.76828	0.28079	1.8461	0.907026
chr1_76136863_76136937_-_Zfp579	5.15379	0.43484	6.14957	0.0124898
chr1_76155303_76156795_-_Fiz1	35.4415	0.21441	29.9591	3.74074
chr1_76179169_76179255_-_Zfp865	4.77949	0.172509	5.08206	0.430261
chr1_76195615_76195692_+_Zfp580	4.17898	0.864203	4.09126	0.477988
chr1_76200737_76201247_+_Ccdc106	15.1072	2.35954	14.3607	0.797926
chr1_76205257_76206329_+_U2af2	358.667	8.0661	285.754	11.0038
chr1_76723409_76723779_-_RGD1310257	8.64846	1.13808	9.13791	1.52338
chr1_79006260_79006267_+_AABR06003762.1	216.687	25.7622	201.005	3.30137
chr1_79095081_79095085_-_AABR06003765.1	2.37438	0.70067	2.73227	0.387387
chr1_79108405_79108718_-_Gltscr2	292.755	10.5411	292.109	14.4138
chr1_79130527_79130649_-_Ehd2	19.3444	1.14209	21.5731	0.707478
chr1_79260787_79261095_+_Napa	223.429	23.8067	220.817	8.78692
chr1_79282494_79282874_+_Kptn	46.2078	5.34187	47.2132	5.73491
chr1_79335381_79335710_+_Meis3	38.7145	1.04798	37.7229	2.78898
chr1_79475426_79476124_-_Prr24	40.5424	7.19067	47.5617	8.97609
chr1_79486802_79486858_-_LOC684934	5.11601	0.635712	5.66965	0.0538761
chr1_79585878_79586064_-_Sae1	259.244	8.5221	252.641	24.6941
chr1_79606295_79607555_+_Zc3h4	55.8752	9.86816	53.6261	2.91406
chr1_79665093_79665946_+_Tmem160	208.325	13.6812	224.635	25.5899
chr1_79918091_79918187_+_Ap2s1	124.406	7.78925	128.216	0.969082
chr1_79957462_79957523_+_Slc1a5	104.027	19.7124	101.967	6.05211
chr1_79987476_79987703_+_Strn4	194.037	15.8827	195.216	3.9097
chr1_80014977_80015183_+_Prkd2	25.5501	0.867209	24.5847	3.2227
chr1_80048049_80048178_+_Dact3	10.355	3.89031	13.2759	2.48349
chr1_80099214_80099400_-_Calm1	439.231	26.4895	516.325	18.0916
chr1_80123675_80123748_+_Pnmal2	4.02618	0.175942	5.90188	0.826452
chr1_80180627_80180803_+_AABR06003815.2	11.9846	3.13299	13.1992	1.21859
chr1_80215718_80215872_-_Ppp5c	89.4539	7.54081	87.2015	1.28659
chr1_81077595_81077723_-_Ccdc61	58.1044	6.44389	59.1615	2.21926
chr1_81159125_81159188_+_Mypop	22.2377	0.190396	21.3949	0.553302
chr1_81171919_81172283_+_Irf2bp1	78.8361	8.29948	81.077	3.24561
chr1_81190804_81190984_+_Sympk	125.697	1.57194	127.02	9.55695
chr1_81249993_81250076_+_Dmwd	65.2296	12.5619	93.3107	35.1349
chr1_81267418_81267935_+_Six5	30.3902	3.70616	26.4211	1.61659
chr1_81296241_81296333_+_Fbxo46	40.0176	4.37799	36.6252	0.684575
chr1_81323369_81323560_-_Qpctl	21.1754	1.42241	20.8342	3.155
chr1_81323657_81324084_+_Snrpd2	429.946	23.9348	425.759	9.28992
chr1_81358437_81358518_+_Mir330	35.6554	1.76375	39.062	1.2226
chr1_81452251_81453271_-_Vasp	95.4235	6.30419	96.1476	8.90155
chr1_81461827_81461939_+_Rtn2	36.3298	3.53603	35.4897	3.45667
chr1_81523010_81523528_+_Ercc1	62.4717	3.66575	60.6863	3.02657
chr1_81537215_81537780_-_Cd3eap	30.0523	4.90118	27.3282	4.98347
chr1_81559850_81559920_+_Ercc2	42.8683	3.18121	42.7315	4.91694
chr1_81582103_81582146_-_Klc3	4.40205	0.591646	4.86283	0.845826
chr1_81597911_81597965_-_A930016O22Rik	1.46744	0.80988	1.73645	0.567527
chr1_81633724_81633899_-_Mark4	6.927	0.600222	6.49561	1.13309
chr1_81683126_81683210_-_Bloc1s3	27.1932	2.26315	28.4723	2.16416
chr1_81683484_81683605_+_Trappc6a	118.534	6.9214	150	7.5637
chr1_81737279_81737613_-_Ppp1r37	65.621	4.65477	68.8872	1.16338
chr1_81749625_143644211_-_Gemin7	98.8204	7.84698	89.1507	3.72956
chr1_81753840_81753903_+_Zfp296	3.98949	0.259342	3.10047	0.406246
chr1_81781642_81781755_-_Clasrp	58.9231	4.6885	63.0355	7.60725
chr1_81809927_81810943_-_Relb	26.1419	1.95656	25.5513	1.49842
chr1_81846188_81846294_-_Clptm1	398.303	5.7563	384.627	14.716
chr1_81865029_81865040_-_Apoc4	0.711264	0.501836	0.778506	0.1897
chr1_81895507_81895720_-_Tomm40	96.1313	6.73281	79.3438	5.18552
chr1_81931858_81931989_-_Pvrl2	112.65	9.08028	126.96	0.784763
chr1_81954415_81954584_-_Bcam	217.14	20.5854	219.6	15.6728
chr1_82100964_82101047_-_PVR	62.2842	3.31839	63.9537	0.525249
chr1_82185985_82186548_+_Zfp180	22.8415	0.820663	24.2488	2.80138
chr1_82351807_82351810_+_LOC100909581	1.54064	0.521161	1.5484	0.455007
chr1_82415833_82415961_-_Zfp94	18.1788	1.32271	18.8152	1.88412
chr1_82522632_82522771_+_Smg9	56.668	4.86719	55.9082	4.50957
chr1_82587169_82587254_+_Plaur	13.2509	0.907605	14.4386	0.604082
chr1_82632938_82633814_+_Zfp428	22.186	1.68873	21.9731	0.930346
chr1_82656145_82656379_+_Irgq	11.8137	0.688068	12.5785	0.311864
chr1_82673549_82673737_+_Xrcc1	107.191	0.352226	103.837	4.97144
chr1_82716381_82716496_+_Ethe1	71.1722	6.60254	86.7558	8.43643
chr1_82733259_82734088_+_Phldb3	51.0549	4.67537	50.7203	6.28612
chr1_83098495_83099118_-_Rabac1	144.55	7.50004	187.118	1.9998
chr1_83133777_83133889_-_Atp1a3	5.21951	1.47012	6.98646	2.5393
chr1_83207243_83207691_-_Grik5	13.3124	1.76873	15.0522	0.983172
chr1_83212003_83212213_+_Zfp574	37.6385	3.14741	34.6164	2.54439
chr1_83356618_83357539_-_Dedd2	17.5062	1.3861	16.9133	1.15792
chr1_83374360_83374746_-_Gsk3a	8.75133	2.18075	19.0681	9.43529
chr1_83415406_83415495_+_Cic	19.3228	2.29282	20.6407	0.753334
chr1_83430019_83430542_-_Pafah1b3	33.8726	4.14904	32.2645	2.92562
chr1_83448881_83449058_+_Megf8	40.3585	1.89194	44.0026	2.49665
chr1_83605897_83605926_-_Ceacam1	3.99265	0.604258	3.41484	0.374052
chr1_83674644_83674734_+_Atp5sl	31.6992	2.68354	30.5475	1.94516
chr1_83713469_83713608_-_Bckdha	65.1935	3.46116	59.459	2.19994
chr1_83713909_83714075_+_Exosc5	43.7704	6.59793	34.7989	2.27931
chr1_83735238_83735361_+_B9d2	73.3214	1.61499	68.394	4.47177
chr1_83741346_83742306_+_Tgfb1	178.333	1.24233	180.164	12.3631
chr1_83772453_83772557_-_Ccdc97	51.1099	4.8177	50.7471	0.495527
chr1_83808030_83808646_-_Hnrnpul1	87.4411	5.02242	78.6072	1.95839
chr1_83839488_83841203_-_Axl	185.438	12.5848	175.182	5.78785
chr1_85187174_85188620_-_Egln2	113.587	5.34581	102.421	4.60309
chr1_85201121_85201650_-_Rab4b	43.2233	1.02705	43.2833	3.58395
chr1_85218841_85219404_-_Snrpa	96.1307	8.90416	86.6818	3.62713
chr1_85219592_85219666_+_BC024978	15.6803	3.28218	16.1892	1.50541
chr1_85251059_85251446_-_Itpkc	17.6542	1.09962	17.6006	1.74842
chr1_85255382_85255582_+_Adck4	15.0185	2.58687	15.1473	0.679577
chr1_85278757_85278904_+_Numbl	9.43803	1.12576	11.4941	1.01223
chr1_85378942_85379248_-_Shkbp1	30.9646	1.15553	30.7943	2.61135
chr1_85468791_85468891_+_Blvrb	93.4008	2.88629	107.925	4.69367
chr1_85497990_85498060_+_Sertad3	24.2248	1.29467	24.6574	1.42738
chr1_85510128_85510189_+_Sertad1	52.1463	1.10059	45.3626	1.39001
chr1_85529561_85529622_+_Prx	6.4684	0.440079	5.42474	0.774175
chr1_85566854_85567961_-_Pld3	66.6662	4.27158	69.0151	4.31531
chr1_85578620_85578734_+_RGD1307554	44.7736	6.47647	38.1171	1.74319
chr1_85803620_85803737_+_RGD1565183	97.1875	15.0918	92.0281	7.09402
chr1_86035620_86035625_-_Marcksl1	359.428	15.4958	353.116	37.8401
chr1_86203234_86203296_-_Psmc4	260.704	25.0433	257.664	18.3915
chr1_86319770_86320332_+_Fbl	367.577	15.7366	319.424	5.13357
chr1_86329113_86329209_+_Dyrk1b	75.4293	3.76587	63.0981	7.05071
chr1_86583160_86583433_-_Paf1	216.445	11.1441	204.801	4.21075
chr1_86583561_86583720_+_Med29	163.23	2.11522	168.823	15.5376
chr1_86595411_86595421_+_Zfp36	5.95085	0.798347	5.92963	0.484009
chr1_86601458_86602447_+_Plekhg2	37.9075	3.89984	37.0522	2.41492
chr1_86623461_86623603_-_Rps16	1806.62	206.329	1726.19	83.0329
chr1_86651777_86652019_+_Supt5h	253.131	13.5598	258.305	5.5863
chr1_86684400_86684470_+_LOC687295	242.706	17.3512	260.687	12.0681
chr1_86721235_86721298_-_Eid2b	14.1405	1.3058	16.1284	0.0160709
chr1_86728503_86728631_-_Eid2	16.8689	8.15758	35.1535	13.2944
chr1_88055825_88055858_+_Fbxo27	6.12845	0.696304	6.37917	1.25286
chr1_88104625_88105149_-_Mrps12	316.325	35.9579	305.207	15.8207
chr1_88104833_88104912_+_Sars2	44.9517	4.02392	37.187	0.551451
chr1_88129698_88129826_-_Nfkbib	33.4079	4.63912	25.2537	1.48088
chr1_88129974_88130152_+_Sirt2	219.546	7.08193	237.037	1.53929
chr1_88176674_88180511_+_Hnrnpl	365.378	24.345	350.189	14.2756
chr1_88190326_88190452_+_Ech1	37.3202	5.49371	33.3315	2.74963
chr1_88327819_88328014_-_Actn4	512.941	7.98185	534.952	10.5873
chr1_88371221_88372245_-_LOC100361913	177.962	9.21903	212.305	14.8835
chr1_88402165_88402602_-_Spint2	462.448	20.8056	433.342	16.3951
chr1_88427527_88427603_+_Dpf1	6.09086	1.15104	5.45903	1.11837
chr1_88809768_88809809_-_LOC100909892	5.04237	0.474457	4.62199	0.28706
chr1_88824095_88824222_+_Zfp84	15.4597	1.32881	14.8285	1.14309
chr1_89114026_89114181_+_Map4k1	5.93497	1.28649	6.91907	0.640023
chr1_89273686_89273984_-_Fam98c	104.249	11.9564	113.391	2.86693
chr1_89287637_89288584_-_Spred3	14.4494	1.3355	14.7463	3.18741
chr1_89288026_89288933_+_Ggn	16.5865	1.92012	16.794	3.16568
chr1_89298916_89299112_-_Psmd8	145.157	10.1676	131.432	9.54303
chr1_90039074_90039846_+_AABR06004281.2	4.58614	0.944678	5.54476	0.306323
chr1_90161826_90161987_-_Proser3	27.6328	2.63037	28.243	4.25528
chr1_90162001_90162925_+_Hspb6	41.1872	4.40154	40.5187	1.58529
chr1_90168861_90169227_-_Lin37	22.9467	0.766127	23.0675	1.24872
chr1_90171770_90172687_-_Psenen	223.331	24.0776	198.571	13.9902
chr1_90172298_90172832_+_U2af1l4	78.0733	9.73349	68.2138	6.82019
chr1_90175235_90175301_+_Igflr1	2.1032	0.797098	2.59199	0.528737
chr1_90264698_90264916_-_Rbm42	211.526	6.15726	205.91	3.99004
chr1_90279506_90279671_-_Haus5	68.0804	9.02741	72.2834	5.42589
chr1_90333888_90334798_-_Tmem147	94.7274	4.21268	95.5026	2.0698
chr1_90537634_90538659_-_Usf2	20.7592	1.28631	18.8664	1.82959
chr1_90554363_90554656_-_Lsr	148.487	2.52728	131.961	5.80552
chr1_90629673_90629768_-_Fxyd5	27.0301	3.60266	33.1899	1.68197
chr1_90715308_90715378_-_Scn1b	1.08927	0.250148	5.93066	4.50336
chr1_90740133_90740264_-_Gramd1a	38.4877	0.354543	44.6957	1.25648
chr1_91200812_91201364_-_Pdcd2l	59.3528	3.06576	57.8615	0.782198
chr1_91234407_91234960_-_Gpi	549.254	23.224	480.321	29.7784
chr1_91318622_91318702_-_RGD1308428	24.4199	2.16954	24.6493	2.73784
chr1_91388443_91388734_-_Lsm14a	169.636	13.6729	157.271	8.25768
chr1_91822806_91822861_-_Chst8	0.977417	0.229692	1.65255	0.381084
chr1_92427153_92427723_-_Cebpg	185.043	6.70708	171.438	18.3643
chr1_92707963_92708002_-_Gpatch1	35.7129	5.07324	40.6582	5.24528
chr1_92716262_92716267_-_LOC100911683	62.6398	3.75952	67.4031	5.59894
chr1_92723791_92723904_+_Rhpn2	5.60544	0.907336	6.62894	0.256768
chr1_92790989_92791085_-_RGD1564719	13.5337	2.99491	11.7019	0.528718
chr1_92791274_92791380_+_Cep89	56.232	4.62151	57.8762	2.41941
chr1_92873496_92873499_+_AABR06004425.1	80.3141	5.48356	81.6071	3.30878
chr1_93199654_93200020_-_Dpy19l3	28.3329	0.300871	28.8545	2.40568
chr1_93250571_93250678_-_Zfp507	34.4558	4.6933	30.8976	2.52603
chr1_94354423_94354426_+_RGD1562402	120.266	34.0692	144.337	21.8056
chr1_95493532_95493665_-_Uri1	86.3932	1.63799	82.2771	6.15475
chr1_95584276_95584536_-_Ccne1	43.407	1.6067	47.6789	4.7759
chr1_95769387_95769473_-_Pop4	112.524	3.35549	99.0367	2.50381
chr1_95819078_95819104_+_Uqcrb	264.14	28.4083	247.924	10.5454
chr1_96080150_96080276_+_AABR06004551.1	4.62768	0.328363	3.6205	0.769197
chr1_99516965_99517018_+_Iglon5	1.99358	0.319268	1.95272	0.193362
chr1_99563679_99563797_-_Etfb	235.789	11.6811	244.792	24.473
chr1_100668339_100668395_+_Ctu1	9.40694	0.109052	9.54471	1.1898
chr1_100831681_100831823_+_Klk6	18.1133	2.05067	28.143	3.90946
chr1_101459425_101459615_+_Syt3	2.7423	0.828795	3.33915	0.323261
chr1_101538949_101539114_+_Josd2	57.3042	1.33888	57.289	2.55045
chr1_101566762_101566908_-_Emc10	163.981	28.4691	180.533	7.08354
chr1_101566997_101567106_+_Fam71e1	1.6516	0.542536	2.18128	0.869095
chr1_101625269_101625364_-_Nr1h2	115.724	14.1325	123.542	8.39008
chr1_101642860_101642918_+_Napsa	0.940364	0.0579203	1.611	0.60465
chr1_101659283_101659333_+_Kcnc3	9.83617	2.83028	12.878	4.85256
chr1_101820300_101820646_+_Vrk3	48.1711	3.89908	48.5155	0.699244
chr1_101875777_101876757_-_Atf5	183.832	10.3896	169.678	8.38118
chr1_101889558_101889828_+_Nup62	7.14475	4.39335	4.89672	1.3283
chr1_101909440_101910879_-_Tbc1d17	57.4477	4.18144	49.007	5.46979
chr1_101918501_101918563_+_Pnkp	39.0431	2.42421	50.4771	1.90418
chr1_101930459_101930688_-_Ptov1	8.93909	2.09698	25.0325	13.6756
chr1_101952425_101952498_-_Med25	22.5092	1.76716	26.0369	2.04044
chr1_101956457_101956629_+_Fuz	14.8185	1.18814	16.7554	2.36691
chr1_101990744_101990924_-_Ap2a1	135.488	10.1777	124.966	2.75538
chr1_102033943_102034058_-_Cpt1c	17.1618	0.821921	17.7717	0.213435
chr1_102044781_102044877_-_Prmt1	275.447	11.5328	229.585	13.2037
chr1_102056845_102057020_+_Irf3	48.4443	4.18071	44.6535	2.25587
chr1_102077723_102077887_+_Rras	171.363	49.0054	225.182	31.754
chr1_102110958_102111289_-_Prr12	20.988	0.96013	19.1729	0.579158
chr1_102120624_102120728_+_Nosip	53.3151	12.1413	50.03	0.741052
chr1_102150343_102151201_-_Rcn3	50.0874	4.0323	55.3078	1.65743
chr1_102161073_102161716_-_Fcgrt	169.423	5.51903	163.328	6.57103
chr1_102183490_102184368_-_Rps11	842.05	493.938	1354.21	5.52402
chr1_102188848_102189010_-_Rpl13a	69.0855	35.9575	28.8019	1.14183
chr1_102196762_102196922_-_LOC102547607	16.0406	2.08978	15.4494	1.10329
chr1_102215969_102216316_-_Aldh16a1	55.1901	0.760636	45.6878	1.01001
chr1_102217529_102217677_+_Pih1d1	53.9798	3.1257	53.3315	1.49949
chr1_102226142_102226298_+_Slc17a7	38.3414	15.2085	53.5964	7.61604
chr1_102267268_102267312_-_Ccdc155	1.16407	0.444953	1.86333	0.271736
chr1_102278621_102280242_+_Tead2	78.6766	5.49249	65.02	4.92947
chr1_102386703_102386771_-_Trpm4	25.9796	2.53361	29.9552	0.664248
chr1_102424632_102424698_-_Lin7b	3.19543	1.11673	4.3904	1.22418
chr1_102468034_102468630_-_Snrnp70	371.242	15.5911	373.476	11.4066
chr1_102484665_102484746_+_Ntf4	20.2735	2.31718	17.8871	0.123594
chr1_102506028_102506404_-_Ruvbl2	193.723	21.121	208.329	3.41558
chr1_102506604_102506727_+_Gys1	39.3358	2.67887	31.841	1.9363
chr1_102528351_102528386_-_AABR06004819.1	4.96398	4.71278	2.24572	0.441701
chr1_102528351_102529063_-_Ftl1	117.711	8.41734	121.564	7.42231
chr1_102535717_102536193_-_Bax	130.767	17.4489	116.489	10.3821
chr1_102555783_102555824_-_Dhdh	5.86442	0.839498	6.60669	0.320929
chr1_102579487_102579646_-_Nucb1	165.4	10.9207	158.26	7.32626
chr1_102593729_102593821_-_Ppp1r15a	153.883	12.8097	142.342	18.0489
chr1_102596451_102596694_+_Plekha4	19.0923	3.69852	22.2547	1.17872
chr1_102633361_102633425_+_Bcat2	40.5065	14.8872	28.565	14.1039
chr1_102675724_102675809_-_Fgf21	17.2679	0.689836	21.4126	3.50914
chr1_102677066_102677290_+_Fut1	5.04357	0.302621	4.64065	0.665556
chr1_102689411_102689743_+_Rasip1	5.2299	1.16782	7.43863	0.801403
chr1_102761952_102762008_+_Car11	1.01387	0.289971	1.39712	0.0944947
chr1_102766666_102767717_+_Dbp	22.9816	1.45827	17.6769	2.26751
chr1_102776641_102776766_-_Sphk2	25.3919	0.873805	22.6491	3.44775
chr1_102779616_102779801_+_Rpl18	81.9846	4.90079	76.4266	8.22715
chr1_102882105_102882191_-_Cyth2	228.636	8.68662	212.164	11.7264
chr1_102897992_102898030_-_Grwd1	47.3744	10.0883	48.7603	1.06731
chr1_102938193_102938565_+_Kdelr1	229.352	15.0908	246.463	16.2153
chr1_102962669_102963672_-_Syngr4	4.54919	0.82014	4.68292	0.509298
chr1_102963022_102963350_+_Tmem143	43.1713	2.9331	48.9577	4.66035
chr1_102982220_102983032_-_Emp3	159.622	9.33049	149.669	2.99723
chr1_103100381_103100555_+_Nomo1	159.655	5.91696	168.136	7.92737
chr1_103190453_103190571_-_Kcnj11	1.84031	0.43682	3.30311	0.361058
chr1_103275499_103275616_-_Abcc8	7.40374	1.09525	8.71565	2.38753
chr1_103339643_103339695_-_Ush1c	3.01291	0.380922	4.45141	0.498933
chr1_103741849_103741988_-_Sergef	21.7037	1.06288	20.7646	2.82745
chr1_103774000_103774174_-_Tph1	11.2831	0.578156	11.3959	1.51757
chr1_103923523_103923937_-_Hps5	14.9659	1.33036	13.8291	1.04202
chr1_103923938_103924013_+_Gtf2h1	54.1862	5.78144	49.3614	7.23561
chr1_103975155_103976088_+_Ldha	1534.84	177.148	1314.26	186.734
chr1_104044608_104044718_-_Tsg101	340.623	10.1634	347.874	18.6292
chr1_104194239_104194420_-_Spty2d1	57.5939	2.41923	53.9419	4.67036
chr1_104238523_104238701_+_Tmem86a	16.0168	2.37946	19.4225	1.69244
chr1_105165433_105165549_+_Zdhhc13	16.3559	1.66322	17.0417	3.34143
chr1_105630477_105630596_+_Nav2	11.5671	2.81102	13.7116	0.906325
chr1_106144589_106144765_+_Htatip2	35.0665	5.33657	37.5118	3.90374
chr1_106163790_106163897_+_Prmt3	20.3829	1.6412	19.3933	0.845109
chr1_108274007_108274139_-_Fancf	16.2538	0.0699739	14.9509	2.23511
chr1_108415325_108415522_-_Svip	45.444	4.03881	41.2872	2.47368
chr1_114743974_114743978_+_AABR06005255.1	7.07464	0.579847	7.78984	0.787761
chr1_115193018_115193130_+_Tubgcp5	34.1428	4.67281	34.578	2.93235
chr1_115265009_115265239_+_Cyfip1	64.6073	0.882706	63.7019	1.69109
chr1_115378201_115378293_-_Nipa2	138.527	11.0595	137.952	4.48788
chr1_115459281_115459442_+_Herc2	29.4451	2.87408	28.3675	0.315852
chr1_117746171_117746323_+_Ube3a	96.8594	4.12029	91.2907	10.0135
chr1_124119073_124119122_+_Ndn	0.864794	0.504295	1.11887	0.523974
chr1_124202357_124202398_-_Mkrn3	8.69568	0.608031	7.50051	1.50062
chr1_124237803_124238146_-_Peg12	27.11	4.36821	26.0723	1.16754
chr1_126233512_126233765_+_Mtmr10	24.8598	2.11099	27.0651	1.83534
chr1_126318734_126318819_-_Fan1	6.17076	0.128734	7.73267	1.3953
chr1_126338069_126338201_-_Mphosph10	45.331	1.07261	43.968	4.52735
chr1_126338593_126338655_+_Mcee	28.2709	1.95804	30.0997	2.04049
chr1_127615695_127615763_+_Tarsl2	13.0238	1.10933	13.2552	1.38259
chr1_128047508_128047806_+_LOC100364748	134.544	7.38794	134.623	7.38502
chr1_128065892_128065968_+_Vimp	129.645	9.81306	101.401	2.70812
chr1_128674316_128674470_-_Asb7	14.4398	1.44803	15.5194	3.42656
chr1_129265274_129265373_+_Lysmd4	27.9511	0.68242	26.2301	0.561941
chr1_129406916_129407596_-_Mef2a	110.381	4.39399	103.636	0.880307
chr1_129669723_129669876_-_Lrrc28	17.8239	1.35348	20.0584	1.4536
chr1_129984865_129985437_+_Igf1r	67.7618	5.03761	81.4427	4.61389
chr1_132494669_132494851_-_Nr2f2	11.2381	1.57629	11.4919	1.39382
chr1_135741384_135741389_+_Rgma	0.414056	0.0666082	0.518527	0.468421
chr1_135895375_135895494_-_Chd2	99.9683	6.8538	86.5572	8.50663
chr1_135911692_135911865_-_Rn50	24.0019	0.853563	26.0742	5.66539
chr1_136016274_136016644_+_LOC499179	4.17468	0.357701	3.60519	0.249294
chr1_138008164_138008534_+_Akap13	39.4177	6.72858	43.289	4.56008
chr1_138354946_138355056_-_Klhl25	19.2998	0.295676	21.6804	1.36246
chr1_141453086_141453229_-_Mrpl46	60.2914	2.85531	56.8011	6.42328
chr1_141453212_141453502_+_Mrps11	47.1196	6.62034	39.9993	4.29017
chr1_141510972_141511069_-_Det1	18.6833	2.1475	17.6478	2.49203
chr1_141559278_141559377_+_Aen	13.0963	0.592337	13.4839	0.700686
chr1_141829537_141829720_-_Mfge8	260.313	13.2244	288.048	19.242
chr1_141965575_141965644_+_Abhd2	75.4506	2.28313	74.9197	0.702513
chr1_142150488_142150667_-_Polg	80.2135	3.62991	82.6884	1.99473
chr1_142176259_142176263_+_AABR06006573.1	4.7441	0.44702	4.52191	0.352372
chr1_142352457_142352595_+_Ticrr	44.2461	2.46053	48.1304	4.9122
chr1_142442390_142442558_-_Pex11a	26.7329	2.53254	27.6779	0.307997
chr1_142512110_142512177_+_Mesp2	5.41342	0.862559	7.4325	1.68898
chr1_142631945_142632153_-_Arpin	34.1901	1.87363	36.6586	2.2624
chr1_142849285_142849465_-_Idh2	101.45	4.45989	109.489	2.10794
chr1_142884022_142884026_+_AABR06006607.1	22.2206	2.08756	20.2042	1.13933
chr1_142940926_142941150_+_Sema4b	8.5024	0.155692	9.16431	0.774971
chr1_142974838_142975031_-_Cib1	134.529	3.28632	133.888	6.09413
chr1_143003273_143003360_+_Ngrn	52.8077	3.1319	50.9393	1.47987
chr1_143013751_143013878_+_Vps33b	16.1389	1.02093	15.5826	1.18334
chr1_143039901_143040083_+_Prc1	316.118	28.5969	309.217	14.2026
chr1_143085716_143086075_-_Unc45a	59.3081	1.65146	55.2553	3.00474
chr1_143088820_143088958_+_Hddc3	52.8226	4.56765	59.1908	1.61623
chr1_143452306_143452408_-_Crtc3	29.6508	0.328741	25.4006	1.29611
chr1_143567264_143567463_-_Iqgap1	161.579	2.63639	159.168	5.88187
chr1_143672306_143672481_-_Wdr73	17.3525	1.22783	16.9053	0.92461
chr1_143711893_143712194_-_Sec11a	332.567	12.6257	325.197	15.6747
chr1_143979787_143980449_+_Pde8a	10.2244	2.51051	10.8641	2.07987
chr1_144112214_144112386_-_Rps17	74.3062	4.57897	77.1735	4.02983
chr1_144527184_144527411_+_Fam103a1	93.2304	9.52047	89.8892	3.22856
chr1_144551601_144551670_-_RGD1305713	29.4014	2.28804	31.1724	2.76709
chr1_144591160_144591267_-_Btbd1	88.4648	9.08418	100.229	2.91345
chr1_144694484_144695176_-_Hdgfrp3	27.5485	4.11219	44.5868	20.5349
chr1_144759473_144759510_-_Bnc1	1.24133	0.221461	0.880583	0.174327
chr1_145002295_145002474_+_Sh3gl3	6.35971	0.443833	15.4121	7.51445
chr1_145530362_145530437_+_Eftud1	22.418	0.903709	22.5714	0.927569
chr1_145760187_145760242_+_Mex3b	1.46977	0.499694	1.12334	0.286754
chr1_146699098_146699198_+_Stard5	11.2015	1.60926	9.96156	0.686791
chr1_146958717_146959327_-_Mesdc1	14.83	0.843631	16.6153	1.10549
chr1_146965986_146966309_+_Mesdc2	183.978	20.7827	191.215	6.64674
chr1_147484848_147484877_-_Arnt2	4.88232	1.2799	4.28872	0.525125
chr1_147750158_147750199_-_Zfand6	4.55188	0.492885	4.35993	0.729791
chr1_148661593_148661722_-_Cetn2	61.9658	5.34446	59.6894	4.24559
chr1_148661779_148661947_+_Nsdhl	10.3259	2.18394	7.46327	1.93406
chr1_150445500_150445697_-_Fmr1	42.7477	1.51696	42.8415	3.34142
chr1_151347052_151347098_+_Rn50	0.489256	0.234262	0.391565	0.178863
chr1_151578215_151579083_-_Dkc1	79.0912	0.930047	72.5682	4.30207
chr1_151842854_151842892_+_AABR06006953.1	0.909972	0.911308	0.640381	0.211547
chr1_152015233_152015590_+_G6pd	37.5991	2.55045	39.2281	1.37808
chr1_152059817_152059954_+_Fam3a	23.7325	3.88281	18.9586	1.82442
chr1_152076503_152076610_+_Slc10a3	22.4899	1.54063	21.025	0.336166
chr1_152081022_152081109_+_Ubl4a	62.0922	3.61316	67.8801	4.99033
chr1_152095511_152095669_+_Lage3	72.0686	4.13105	67.2641	2.57059
chr1_152119268_152119326_-_Plxna3	16.28	1.63765	20.4928	2.58721
chr1_152139904_152139926_-_Fam50a	6.01603	0.557357	6.01639	1.66411
chr1_152147460_152147801_-_Gdi1	230.218	30.7956	250.309	22.6995
chr1_152155196_152155275_-_Atp6ap1	126.075	12.0394	111.936	3.85132
chr1_152168380_152169605_-_Taz	12.1882	0.408384	11.7041	1.1867
chr1_152169631_152169827_+_Dnase1l1	11.7102	2.49518	9.81283	0.708683
chr1_152180539_152180702_-_Rpl10	8.23552	1.17393	7.79343	0.654402
chr1_152195955_152196169_-_Emd	53.9257	2.71826	48.9246	1.95411
chr1_152203762_152204347_+_Flna	202.614	16.2917	201.38	4.17663
chr1_152464283_152464446_+_Irak1	28.8653	4.03214	29.0352	1.43161
chr1_152464283_152464446_+_rno-mir-5132	28.8653	4.03214	29.0352	1.43161
chr1_152559386_152560904_+_Hcfc1	62.2057	8.74105	55.0725	1.07288
chr1_152602546_152602664_+_Renbp	39.873	3.83284	38.7787	5.02435
chr1_152611816_152611935_+_Naa10	17.0735	1.07775	18.0518	1.60188
chr1_152711304_152711373_+_Pdzd4	2.59199	0.601456	2.59016	0.814786
chr1_152747584_152747828_-_Ssr4	90.1677	5.88373	89.0875	5.48667
chr1_152747874_152747950_+_Idh3g	115.671	9.80229	114.847	8.82529
chr1_152844657_152844851_-_Abcd1	10.6436	0.618511	11.4292	1.06449
chr1_152845200_152845285_+_Bcap31	105.8	11.1093	108.571	2.0652
chr1_152888647_152888705_-_Slc6a8	7.6727	1.93426	11.0147	3.29269
chr1_152921515_152921666_-_Dusp9	4.44	0.0700457	4.53618	0.279
chr1_153080064_153080236_-_Bgn	228.229	21.6495	245.062	5.21711
chr1_153101760_153101897_+_Haus7	33.7993	3.38909	32.1413	5.09272
chr1_153220626_153220717_-_Zfp275	9.51727	0.814938	9.82821	1.33041
chr1_153316595_153316669_+_F8a1	27.5426	1.37627	22.3661	1.10937
chr1_154722992_154723120_-_Vbp1	51.725	4.34348	48.7556	2.76211
chr1_154731556_154732141_+_AABR06007110.1	112.241	4.20829	125.811	2.43473
chr1_157106409_157106602_+_Nox4	15.1438	3.03011	10.8277	1.82592
chr1_158231427_158231578_+_Ctsc	32.2944	3.40922	31.5736	2.8456
chr1_159407076_159407235_-_Tmem135	27.7861	2.48321	27.5791	1.88668
chr1_159892853_159892978_+_Fzd4	25.6722	3.41333	29.2164	4.54519
chr1_160045608_160045760_-_Prss23	12.5796	3.25626	12.5872	1.29368
chr1_160436211_160436216_+_AABR06007294.2	1231.96	18.7397	1136.24	75.0865
chr1_160436211_160436216_+_LOC680217	1231.96	18.7397	1136.24	75.0865
chr1_160474776_160474939_-_l7Rn6	95.3059	2.22965	95.7229	3.10776
chr1_160520376_160520907_-_Eed	83.1013	3.41978	81.6284	4.31016
chr1_160681609_160681971_+_Picalm	154.587	11.7465	158.462	5.02804
chr1_162508267_162508409_+_Tmem126b	76.501	6.50678	70.4534	3.17661
chr1_162529096_162529299_+_Tmem126a	72.1806	21.7729	54.355	5.09146
chr1_162541543_162542404_-_Crebzf	117.798	5.99692	105.049	8.96002
chr1_163647669_163648059_+_Ccdc90b	26.6288	3.65811	28.0548	2.94437
chr1_163705624_163705768_-_Ankrd42	5.11504	0.415584	5.67259	0.694529
chr1_163738202_163738736_-_Pcf11	25.549	1.07874	22.924	0.740796
chr1_163943661_163943758_-_Ddias	33.3282	2.23623	34.3264	1.92191
chr1_163943795_163944806_+_Prcp	29.4509	2.96306	34.4521	5.38417
chr1_168135457_168135597_+_Nars2	11.0046	2.64925	13.7497	0.673304
chr1_168294106_168294263_+_Gab2	5.38476	0.585396	5.83425	0.314512
chr1_168548550_168548604_+_Alg8	15.0546	0.863648	16.041	2.48545
chr1_168576172_168576373_+_Ndufc2	229.609	9.27213	225.965	11.9832
chr1_168654411_168654518_+_Ints4	56.5452	4.55181	55.4336	2.47665
chr1_168756354_168756401_+_Rsf1	42.7172	3.81026	46.5193	4.9464
chr1_168883031_168883235_+_Clns1a	149.337	5.29243	150.954	13.8832
chr1_168920134_168920431_-_Aqp11	4.4377	0.278365	6.55909	1.00234
chr1_168974656_168975074_+_Pak1	26.8623	4.66421	29.3635	2.68307
chr1_169276684_169276750_-_Myo7a	8.23475	0.694951	11.4656	2.05026
chr1_169336425_169336606_-_Capn5	29.8393	2.39465	29.7807	1.65545
chr1_169469483_169469612_-_Acer3	47.6523	2.51413	48.174	1.76395
chr1_169535727_169535893_-_Tsku	9.29679	0.466399	10.4774	0.674878
chr1_170304101_170304186_-_Uvrag	85.6937	2.41559	87.8474	7.49873
chr1_170346285_170346388_-_Dgat2	86.4951	5.33944	97.5676	5.28186
chr1_170407545_170407577_-_Mogat2	1.35229	0.509514	2.34517	0.622519
chr1_170429344_170429831_+_Map6	24.6151	3.82149	27.8197	1.9428
chr1_170510735_170511018_-_Serpinh1	357.805	43.1678	318.702	26.6337
chr1_170643033_170643102_-_Rps3	737.771	67.28	768.026	99.8119
chr1_170705835_170706100_+_Arrb1	21.2098	1.5834	26.6186	0.80996
chr1_171009964_171009987_+_AABR06007525.1	2.97436	0.348948	2.7475	0.28115
chr1_171017244_171017320_-_Neu3	4.12987	1.16449	5.00343	0.415795
chr1_171052284_171052416_-_Spcs2	379.81	8.55927	346.111	13.0681
chr1_171323149_171323267_-_Pold3	100.089	7.83495	92.8921	4.07504
chr1_171371443_171372042_+_Lipt2	33.2389	2.85033	29.369	1.07374
chr1_171438385_171438860_+_Pgm2l1	26.0557	2.58526	27.6432	1.15918
chr1_171496660_171496808_+_P4ha3	4.92926	0.178594	5.82101	0.0807195
chr1_171582779_171582954_-_Ppme1	142.021	18.1004	141.675	10.0574
chr1_171582982_171583368_+_C2cd3	36.06	4.66931	35.5109	0.834581
chr1_171707566_171707706_+_Ucp2	114.423	9.16202	143.231	5.21731
chr1_171750529_171750709_+_Coa4	30.185	1.64634	31.3594	1.52718
chr1_171807572_171807656_-_Mrpl48	52.3994	3.52315	45.9314	2.01747
chr1_171826166_171826373_+_Rab6a	120.754	3.2365	111.989	4.49515
chr1_171881387_171881455_-_Plekhb1	8.23438	0.840793	6.77831	0.420184
chr1_171925355_171925617_+_Fam168a	60.0109	5.68261	58.5606	1.27093
chr1_172119516_172119593_-_Mir3102	0.450307	0.294084	0.628178	0.433369
chr1_172163248_172164978_-_Arhgef17	83.9369	2.917	83.0054	4.0043
chr1_172603343_172603396_-_Atg16l2	4.69926	0.697759	4.26647	0.0794164
chr1_172622610_172622843_+_Stard10	4.3621	0.314726	4.79002	0.947583
chr1_172649034_172649115_+_Arap1	30.3117	3.48178	31.6305	2.85651
chr1_172929434_172929821_+_Clpb	100.065	7.38503	93.1562	0.584155
chr1_173101341_173102283_-_Inppl1	101.674	7.06612	87.7154	4.42061
chr1_173172923_173173000_+_Anapc15	33.4236	1.96071	37.6382	1.90107
chr1_173182147_173182244_+_Lamtor1	79.0125	5.55693	65.6893	2.29812
chr1_173207817_173207981_-_Lrrc51	3.08182	0.50503	3.81717	0.885415
chr1_173282307_173282938_-_Il18bp	3.53253	0.587284	2.82518	0.752055
chr1_173347252_173347613_-_Rnf121	60.6408	6.75377	55.2237	3.24862
chr1_173347630_173347907_+_Trpc2	12.3061	0.586797	11.5588	0.947776
chr1_173497143_173497481_-_Nup98	219.588	21.582	218.177	7.08712
chr1_173497797_173509483_+_Pgap2	42.3132	3.06717	44.1393	4.27665
chr1_173536259_173536350_-_Rhog	36.168	1.47634	37.6822	7.64599
chr1_173544514_173544520_-_Rn50	70.1884	5.94681	82.8675	14.8883
chr1_173561501_173562322_+_Stim1	23.2896	0.734756	23.4742	1.55117
chr1_173726862_173727381_+_Rrm1	463.423	35.1913	471.051	24.4999
chr1_175550081_175550122_+_Trim6	2.59463	0.772359	2.83084	0.407194
chr1_175603361_175603841_-_Trim5	58.6015	7.60824	65.3982	2.16207
chr1_177245692_177245791_-_Fam160a2	27.651	0.763112	26.4233	3.3035
chr1_177324693_177325152_-_Prkcdbp	45.1979	2.69665	40.6242	4.27263
chr1_177389484_177389673_+_Smpd1	142.036	11.6722	131.857	3.97346
chr1_177470138_177470220_-_Trim3	6.7262	1.17083	8.77075	3.15375
chr1_177476851_177477012_-_Arfip2	40.8105	4.0373	40.9727	1.2506
chr1_177477059_177477141_+_Dnhd1	76.4996	2.67308	77.3273	2.34336
chr1_177477059_177477141_+_Timm10b	76.4996	2.67308	77.3273	2.34336
chr1_177584480_177584613_-_Rrp8	18.3971	0.81879	17.2211	1.50746
chr1_177584660_177585006_+_Ilk	171.169	16.4314	175.767	2.59735
chr1_177591787_177592332_-_Taf10	235.08	12.2555	249.908	32.8814
chr1_177599979_177600055_-_Tpp1	102.331	3.1387	93.6773	6.66796
chr1_177658647_177659651_-_Mrpl17	106.363	3.27055	110.388	2.1713
chr1_180523014_180523080_+_Eif3f	570.43	22.3942	571.929	23.0143
chr1_180753821_180753974_-_Lmo1	18.5197	1.25823	19.4756	2.63143
chr1_181121401_181122204_+_Rpl27a	82.5929	5.76878	72.7723	20.6908
chr1_181275209_181275564_-_St5	13.3557	0.365234	11.0032	0.794777
chr1_181316210_181316574_+_Akip1	89.5661	4.85459	84.9068	4.12828
chr1_181363931_181364058_-_Tmem9b	85.8882	4.23403	85.7314	5.62342
chr1_181396066_181396125_-_Nrip3	67.2918	2.96408	77.6513	4.4862
chr1_181572925_181573001_-_Dennd5a	1.61831	0.136748	2.24516	0.506842
chr1_181605442_181605642_-_Tmem41b	58.6084	8.56289	56.2324	0.868912
chr1_181641892_181641992_+_Ipo7	117.181	8.49662	128.157	6.2309
chr1_181702238_181702370_+_Zfp143	53.2407	6.36234	49.1816	6.67611
chr1_181767623_181768157_+_Wee1	22.1265	0.475557	20.6524	1.74026
chr1_181861264_181861376_+_Swap70	63.5212	1.46314	69.6581	7.28529
chr1_182408059_182408202_-_Sbf2	63.9163	1.68181	64.4975	3.34396
chr1_182645040_182645208_-_rnf141	74.3547	4.42184	79.6031	2.54904
chr1_182823642_182823950_+_Ctr9	200.1	3.173	212.051	13.0304
chr1_183064128_183064133_-_AABR06007822.1	0.67711	0.110623	0.483993	0.384306
chr1_183064128_183064133_-_RGD1566189	0.67711	0.110623	0.483993	0.384306
chr1_183833968_183834281_+_Usp47	99.2467	5.82044	97.6569	6.47762
chr1_184227550_184227718_+_Parva	148.569	24.4511	152.544	6.72038
chr1_184473216_184473434_+_Tead1	1.42583	0.544989	1.94563	0.42877
chr1_184738949_184738978_+_AABR06007867.1	0.59918	0.453167	1.29153	0.555683
chr1_184890425_184890498_+_AABR06007876.1	4.96131	0.686218	4.62654	0.710788
chr1_185007430_185007638_+_Arntl	10.9164	2.22119	12.9236	1.7674
chr1_185164225_185164383_-_Btbd10	8.3989	1.12366	8.08148	1.14685
chr1_185299920_185300049_-_AABR06007893.2	9.29736	0.787385	11.2525	1.1372
chr1_185319633_185319799_+_Far1	56.3663	0.945307	59.228	7.46461
chr1_185978150_185978493_-_Rras2	56.9023	2.00513	64.0062	16.5911
chr1_190704681_190704814_-_Copb1	86.2117	1.81065	77.1375	3.29402
chr1_190719679_190719848_-_Psma1	422.611	36.4296	424.012	9.29511
chr1_190738485_190738527_-_LOC100360056	61.3886	17.6522	49.5585	1.75901
chr1_190865328_190865383_+_Pde3b	0.900983	0.291152	2.23073	1.70006
chr1_191078297_191078416_-_Cyp2r1	2.06878	0.159938	2.34628	0.310902
chr1_192114943_192115075_-_Nucb2	46.6322	7.46282	50.8736	3.39184
chr1_192143143_192143206_+_AABR06008395.1	9.07086	1.93121	8.92857	0.70876
chr1_192182621_192182784_+_Pik3c2a	103.469	5.07862	94.702	1.47043
chr1_192299553_192299638_+_Rps13	1580.6	119.794	1553.78	68.3025
chr1_192397449_192397637_+_Plekha7	9.2898	1.21372	6.52678	0.750591
chr1_192536635_192536744_-_RGD1311703	996.13	35.2608	952.317	50.1786
chr1_194720771_194720876_-_Rps15a	292.356	8.66537	294.622	12.1524
chr1_194733715_194733856_-_Arl6ip1	345.046	8.17205	388.813	14.8293
chr1_194836320_194836609_-_Smg1	68.019	5.5065	62.4273	0.683167
chr1_195048211_195048545_-_Syt17	6.09702	0.339998	6.23156	1.76787
chr1_195089793_195090079_-_Itpripl2	26.4016	2.10573	25.4554	0.743202
chr1_195137472_195137588_-_Coq7	92.6439	8.84862	80.2757	4.57383
chr1_195191670_195191723_-_Tmc7	2.36829	0.272953	3.49586	1.13483
chr1_195350094_195350279_-_Gde1	151.133	3.57652	144.609	6.64897
chr1_195391469_195391562_+_LOC361635	35.3326	5.47921	30.4558	0.436881
chr1_195655903_195656074_-_Gprc5b	4.28857	0.27909	5.04593	0.93437
chr1_196484256_196484311_-_Eri2	15.9735	2.7124	15.3913	0.876793
chr1_196484300_196484508_+_Exnef	8.05362	0.55482	8.30845	0.276932
chr1_196600170_196600200_-_Dcun1d3	3.33928	1.26417	4.09429	0.521256
chr1_196800313_196800417_+_Tmem159	5.98084	0.345249	4.7322	1.12759
chr1_197295843_197295910_-_Thumpd1	85.7584	1.51258	79.9002	0.717136
chr1_197480561_197480694_+_Uqcrc2	198.617	10.888	220.616	11.5692
chr1_197560442_197560945_-_AABR06008596.1	5.33386	3.90059	4.86905	1.31675
chr1_197704609_197704705_+_Eef2k	13.4706	2.08962	15.1221	2.90147
chr1_197779072_197779160_+_Polr3e	14.7436	2.6191	13.5029	0.675106
chr1_197840809_197840940_-_Cdr2	2.70401	0.659973	4.39168	2.34513
chr1_197890914_197891156_+_LOC100362944	129.954	1.30238	118.421	6.09591
chr1_198729036_198729223_+_Gga2	148.124	7.385	137.282	6.38444
chr1_198858731_198858838_+_Cog7	37.5216	1.43231	35.5251	1.50264
chr1_199088034_199088161_+_Ubfd1	80.077	47.2317	46.1769	45.7144
chr1_199119904_199120101_-_LOC683884	375.078	4.675	378.459	6.10376
chr1_199151056_199151194_-_Palb2	24.1895	1.8419	22.0715	1.58283
chr1_199151252_199151357_+_Dctn5	35.4383	2.09379	31.687	0.866027
chr1_199178229_199178342_+_Plk1	172.949	13.5621	168.017	15.5789
chr1_199992572_199992769_+_Rbbp6	118.046	12.9064	121.48	3.51005
chr1_200135963_200136304_+_Tnrc6a	172.773	5.00228	152.949	9.05241
chr1_200386587_200387196_-_Arhgap17	65.4095	5.10524	57.7318	3.85101
chr1_200394375_200394487_+_Lcmt1	67.279	15.17	77.4373	3.35005
chr1_202145371_202145426_-_Snrpn	1.31464	0.331216	0.798841	0.1382
chr1_202491054_202491070_-_RGD1561206	0.976153	0.450611	0.789273	0.423132
chr1_203825825_203825962_+_Kdm8	11.6679	1.63409	13.8862	0.500887
chr1_203870381_203870488_-_Nsmce1	68.4403	2.0766	70.989	2.25782
chr1_204083040_204083240_-_Gtf3c1	111.851	5.70714	107.206	1.69262
chr1_204573911_204574077_-_Xpo6	81.066	2.09209	80.7164	2.15332
chr1_204760503_204760602_-_Spns1	58.6277	2.77421	50.0886	3.94079
chr1_204782544_204782637_-_Nfatc2ip	89.9325	5.8182	87.6326	2.15308
chr1_204795540_204795544_+_LOC100361060	78.4579	8.04646	89.2912	1.38604
chr1_204820026_204820448_+_Rabep2	16.8422	1.90714	16.7452	1.11775
chr1_204866024_204866495_-_Sh2b1	99.6823	3.25402	91.6343	3.32549
chr1_204882452_204882684_+_Tufm	75.8941	1.14759	86.8795	7.14973
chr1_204897239_204898615_-_Atxn2l	79.9269	9.18639	73.7939	9.60658
chr1_204960952_204961476_-_Eif3c	500.998	19.2926	472.477	21.6057
chr1_205046190_205046341_+_Ccdc101	39.6169	1.53618	37.1282	4.10794
chr1_205083053_205083199_-_Sult1a1	2.94021	0.771496	2.28025	0.403101
chr1_205098697_205099417_+_LOC100363408	333.586	18.5642	344.032	22.0491
chr1_205098949_205099109_-_Slx1b	10.115	1.69738	11.4247	3.00235
chr1_205107844_205107888_-_Coro1a	2.82233	0.123753	2.97558	0.448055
chr1_205172688_205172821_+_Mapk3	20.7715	0.583596	19.7917	1.12647
chr1_205190342_205190440_+_Ypel3	100.7	5.29478	114.752	7.4835
chr1_205205261_205205671_-_Ppp4c	323.772	12.3729	283.763	17.796
chr1_205212119_205213137_-_Aldoa	423.922	22.7769	371.097	35.5732
chr1_205278168_205278293_-_Ino80e	93.509	7.35104	88.3199	1.19414
chr1_205278314_205279261_+_Hirip3	167.332	6.40307	173.746	7.36815
chr1_205300806_205300920_-_Taok2	62.9469	6.49155	58.9703	0.774233
chr1_205340971_205341135_+_Kctd13	26.0182	2.93377	27.9859	2.05877
chr1_205389490_205389918_+_Cdipt	116.61	3.99679	123.541	7.6589
chr1_205428843_205428898_-_Mvp	9.63866	1.59655	7.6829	0.707884
chr1_205430737_205431578_-_RGD1305592	38.3947	2.88303	40.1668	1.89033
chr1_205439703_205440598_-_Maz	38.2538	1.57308	30.9993	3.16999
chr1_205467581_205467691_-_LOC102553262	286.63	11.3948	265.73	19.6018
chr1_205632818_205633264_-_Cd2bp2	139.815	9.82078	145.094	11.1297
chr1_205646340_205646492_-_Tbc1d10b	34.7682	0.391642	35.5031	4.42168
chr1_205673291_205673634_+_Zfp553	31.4487	0.962856	33.884	2.46842
chr1_205699606_205699745_-_Dctpp1	352.286	10.8894	323.63	4.65399
chr1_205714864_205714963_-_Sephs2	80.5362	4.87089	76.2751	7.5655
chr1_205793298_205794066_-_LOC102553763	31.8976	1.72955	34.0419	1.64684
chr1_205830357_205830439_-_LOC102553962	3.56774	0.874929	3.71493	0.483838
chr1_205837703_205837771_-_LOC102553866	5.90581	0.439429	7.06166	0.967131
chr1_205867498_205867638_-_Zfp688	40.6525	2.67363	42.8904	1.90728
chr1_205898923_205898995_-_Zfp689	5.15046	0.770568	5.69158	0.81856
chr1_205909869_205910708_+_Prr14	28.5188	0.526086	29.8761	1.33821
chr1_206012663_206012800_+_AABR06008886.1	3.08239	1.03484	2.17977	0.390287
chr1_206059539_206059633_-_LOC691909	1.39523	0.41337	1.92481	0.838258
chr1_206060092_206060291_+_Rnf40	99.2366	3.80015	89.0074	2.86884
chr1_206182587_206182777_-_Bcl7c	110.662	13.9665	124.19	31.2408
chr1_206186709_206186724_+_Ctf1	1.13048	0.519389	1.76675	0.589298
chr1_206218647_206218694_+_Fbxl19	2.14258	0.838467	2.40929	0.264058
chr1_206239765_206239914_+_Orai3	17.7795	2.83915	19.5419	1.77094
chr1_206270874_206270985_+_Hsd3b7	82.7738	5.50787	82.6961	2.54192
chr1_206309833_206310989_+_Stx4	121.818	3.90184	124.02	4.48076
chr1_206363728_206363944_-_Vkorc1	126.6	6.15442	138.496	5.89626
chr1_206374224_206374361_+_Bckdk	48.1471	5.41037	52.8021	7.83664
chr1_206383404_206383437_+_Kat8	6.33417	2.06914	5.80179	1.63257
chr1_206435537_206435578_+_Fus	361.788	5.56101	359.495	16.5438
chr1_206583714_206583748_+_Itgax	0.977016	0.161909	2.44286	0.528287
chr1_206670687_206670847_-_Cox6a2	3.08449	0.846666	2.21287	0.951897
chr1_206700959_206701799_+_Armc5	29.9838	0.930475	27.4882	2.88066
chr1_206701662_206702047_-_LOC100360446	7.09541	2.20451	8.99891	1.42892
chr1_206763355_206763430_-_RGD1310127	30.1815	0.911253	34.5624	0.700464
chr1_206870492_206870616_-_Rgs10	53.8555	1.84818	59.2956	5.72022
chr1_206913007_206913347_-_Tial1	68.5899	6.52561	58.6069	6.27617
chr1_206989046_206989262_+_Bag3	32.7915	2.91509	31.9088	0.697855
chr1_207085291_207085489_+_Inpp5f	20.4908	2.14671	24.4837	1.37621
chr1_207210548_207210674_-_RGD1306730	94.9841	3.05776	85.2597	3.12669
chr1_207214591_207214929_+_Sec23ip	117.066	3.75312	112.721	8.11102
chr1_207731767_207731904_-_Fgfr2	56.6887	9.70766	50.2217	7.81237
chr1_208113899_208114450_-_Ate1	91.1601	2.37166	92.3157	11.4097
chr1_208142234_208142407_-_Nsmce4a	331.248	15.4302	331.154	5.6518
chr1_208462155_208462325_+_Plekha1	41.0852	0.619513	43.9998	1.37039
chr1_208982353_208982478_+_Pstk	21.4052	0.561685	22.0977	0.313453
chr1_209013379_209013498_-_Ikzf5	22.2668	0.96316	22.1581	2.72423
chr1_209013578_209013682_+_Acadsb	13.8652	2.41986	15.5451	2.5133
chr1_209788280_209788580_+_Wdr11	52.8628	3.32993	50.7453	2.11105
chr1_209921681_209921715_+_AABR06008986.1	111.58	4.42043	95.9783	12.7019
chr1_210520821_210520989_+_Hmx3	6.42859	0.715096	6.09016	0.167182
chr1_211575640_211575744_-_Oat	66.3215	1.60088	65.5016	4.7941
chr1_211611455_211611572_+_Lhpp	21.8345	3.37299	27.5606	4.65408
chr1_211848067_211848443_-_Mettl10	68.4921	3.20685	69.6971	3.13271
chr1_211854557_211854602_+_Fam175b	68.4054	0.417263	61.648	5.57233
chr1_212655605_212655702_+_Edrf1	24.0763	0.597201	25.0332	0.829288
chr1_212726230_212726278_-_Uros	3.05123	0.486295	3.47321	1.1757
chr1_212726489_212726666_+_Bccip	166.237	10.0381	150.29	12.8149
chr1_212790730_212790829_-_Dhx32	26.4348	2.09704	27.616	0.135829
chr1_212790872_212790886_+_Fank1	0.639857	0.468239	1.10651	0.549567
chr1_213226904_213227040_-_Adam12	3.82781	1.48953	4.23449	0.469869
chr1_213838639_213838847_+_Dock1	71.4498	5.85936	66.7304	4.69123
chr1_214952288_214952603_-_Mki67	165.518	13.9906	169.48	6.56656
chr1_216161389_216161445_+_Mgmt	29.057	2.01315	25.4514	1.75796
chr1_216673133_216673208_-_LOC100362342	17.7464	2.0763	18.434	2.38964
chr1_216692769_216692936_+_Glrx3	166.56	6.87063	165.966	5.8941
chr1_218132399_218132668_+_Ppp2r2d	20.356	2.16678	38.5779	19.8766
chr1_218191842_218191912_-_Bnip3	61.9505	3.70531	59.0754	5.14201
chr1_218506093_218506210_+_Pwwp2b	18.5823	2.90801	19.2426	2.54053
chr1_218656281_218656358_+_Inpp5a	11.5795	1.79174	24.8111	14.1623
chr1_219277479_219277919_+_Zfp511	35.1687	2.48106	38.4726	2.37994
chr1_219521164_219521242_+_Mtg1	10.4127	1.29616	10.508	1.61525
chr1_220530973_220531868_-_Bet1l	27.762	0.788096	24.906	1.63001
chr1_220531061_220532159_+_Ric8a	48.4148	2.51938	49.9518	1.11017
chr1_220561042_220561588_-_Sirt3	16.7764	0.694943	17.0085	0.901367
chr1_220561135_220561680_+_Psmd13	151.565	18.1684	147.74	2.70008
chr1_220658387_220658468_+_Athl1	16.3959	1.80683	16.8888	1.73373
chr1_220672078_220672631_-_Ifitm2	297.89	31.1436	284.015	32.973
chr1_220686963_220687038_+_Ifitm1	1.66018	0.644016	2.41232	0.238728
chr1_220731800_220731942_-_Ifitm3	22.7971	2.29505	20.399	3.30306
chr1_221040247_221040403_+_Ptdss2	38.8551	2.94223	39.8924	5.25271
chr1_221076456_221076577_-_Rnh1	85.9996	1.49364	85.1111	5.68129
chr1_221099098_221099264_-_Hras	19.2673	2.28374	21.4193	5.69981
chr1_221099366_221100386_+_Lrrc56	13.7322	0.37896	13.238	1.68232
chr1_221120519_221121338_+_Rassf7	43.8618	2.74157	37.9823	2.97894
chr1_221133223_221133623_+_Phrf1	99.2071	2.59165	96.046	2.72023
chr1_221170372_221170447_-_Irf7	18.3324	26.5086	26.1317	21.0807
chr1_221234445_221235120_-_Deaf1	51.0129	1.40125	56.6385	2.5099
chr1_221235031_221235145_+_Tmem80	5.86876	0.183214	7.39485	0.36216
chr1_221245153_221245339_+_Eps8l2	28.8891	4.35881	23.9619	1.0266
chr1_221292609_221292724_+_Taldo1	371.474	11.8561	370.568	5.88977
chr1_221758092_221758286_-_Tollip	44.735	4.82813	44.4338	2.32268
chr1_221923947_221924120_-_Mob2	34.7379	3.87209	33.3914	2.26898
chr1_222433246_222433401_-_Ifitm10	7.86254	0.592874	8.4315	1.62064
chr1_222448671_222448848_-_Ctsd	217.535	19.3106	216.439	20.034
chr1_222596178_222596367_+_Mrpl23	455.109	10.0257	447.075	13.8219
chr1_222729527_222731593_-_Igf2	54.7106	9.46942	75.7696	13.0222
chr1_223099275_223099397_+_Cd81	923.049	64.5983	1078.34	16.3028
chr1_223116519_223116661_+_Tssc4	47.2934	2.94511	43.228	1.08673
chr1_223523978_223524047_-_Cdkn1c	11.6952	1.27121	10.9439	1.14586
chr1_223537627_223537687_+_Slc22a18	5.04217	0.579148	5.1193	0.882972
chr1_223563441_223564283_-_Phlda2	26.4058	1.25364	27.386	0.544269
chr1_223611782_223611924_-_Nap1l4	230.905	9.80806	228.977	19.079
chr1_223661753_223661854_-_Cars	120.698	10.2337	134.806	14.3334
chr1_223869665_223869771_-_Nadsyn1	8.20195	1.12268	9.15163	0.815492
chr1_223875040_223875109_+_Dhcr7	21.1759	2.22459	24.2118	2.39484
chr1_224605929_224606015_-_Fadd	66.3714	2.35065	64.2465	1.26826
chr1_224945389_224945531_+_Oraov1	15.2307	1.19083	13.977	2.78878
chr1_224969503_224969679_-_Ccnd1	4.89374	1.30299	5.39292	1.1555
chr1_225316605_225316700_-_Tpcn2	21.4349	1.69079	21.8785	2.4503
chr1_225399742_225399946_-_Ighmbp2	20.5797	1.88936	20.0273	0.812358
chr1_225399963_225400073_+_Mrpl21	159.288	5.92221	154.722	2.34704
chr1_225682568_225682693_-_Ppp6r3	167.931	24.4643	156.081	11.0534
chr1_225793019_225793108_-_Lrp5	23.2813	1.14855	26.3923	5.94199
chr1_225819211_225819327_+_RGD1311946	39.5998	2.92189	42.3665	0.226516
chr1_225874876_225875216_+_Suv420h1	64.9976	3.88094	54.711	6.6037
chr1_225950299_225950447_+_Chka	67.4068	4.55835	56.7102	5.93236
chr1_226009380_226009392_-_Tcirg1	0.339287	0.116291	0.588066	0.146515
chr1_226016942_226017243_-_Ndufs8	118.476	19.2476	103.932	3.0335
chr1_226038858_226038965_-_Aldh3b1	35.4706	1.45547	42.5741	0.984394
chr1_226043689_226044365_+_Unc93b1	44.4951	3.06662	50.3113	3.78975
chr1_226104308_226104486_+_Acy3	42.6623	1.16385	46.143	2.72903
chr1_226118264_226118360_+_Nudt8	29.4952	1.04599	34.4012	4.86991
chr1_226129982_226130158_-_Ndufv1	235.762	6.68898	232.263	8.25934
chr1_226164230_226164852_-_Gstp1	1058.74	50.7968	1343.72	45.9965
chr1_226216209_226217050_+_Cdk2ap2	187.026	1.00575	190.803	6.98831
chr1_226219311_226220294_+_Pitpnm1	36.0138	4.61633	37.1594	3.31599
chr1_226240227_226240368_-_Aip	94.7492	6.36408	85.0097	5.30507
chr1_226244623_226244838_+_Tmem134	174.557	4.39766	187.527	7.63332
chr1_226268458_226268614_+_Coro1b	331.928	19.4324	330.071	10.2588
chr1_226283515_226283579_-_Rps6kb2	26.2961	0.687286	25.2736	2.41615
chr1_226310541_226311550_+_Ppp1ca	647.688	21.7709	615.13	34.0601
chr1_226321156_226321291_-_Rad9a	85.1173	4.60467	79.5624	5.81498
chr1_226351140_226351277_+_Pold4	58.9232	1.05737	66.7176	7.39834
chr1_226389451_226389624_-_Ssh3	15.9846	1.50056	15.7352	1.21662
chr1_226402759_226402829_-_Ankrd13d	6.69234	0.98627	9.70652	0.647074
chr1_226508634_226508792_-_Kdm2a	100.598	12.3066	92.4922	10.971
chr1_226550097_226550246_-_Rhod	44.4653	4.58295	43.463	3.26238
chr1_226587013_226587083_-_Syt12	1.01597	0.0117324	1.67336	0.242028
chr1_226626809_226626851_+_Pc	11.1411	1.6631	9.52007	0.730159
chr1_226719820_226720504_-_Lrfn4	51.7722	0.439884	40.076	6.32298
chr1_226730025_226730433_-_Rce1	111.191	6.04588	111.225	4.34857
chr1_226874321_226874348_+_Rbm4b	4.96677	0.515464	5.82945	2.16699
chr1_227045089_227045477_+_Ctsf	163.457	2.29883	168.123	6.31372
chr1_227068223_227068292_+_Zdhhc24	20.7205	1.71978	18.6437	0.752126
chr1_227120694_227120752_-_Dpp3	33.8703	6.0172	28.7567	0.718041
chr1_227134955_227135132_-_Peli3	17.8483	2.02976	18.6932	2.10643
chr1_227174486_227174573_+_mrpl11	67.7195	5.05656	62.6349	3.26423
chr1_227401047_227401200_+_Yif1a	38.0601	3.04174	36.6201	3.49929
chr1_227413051_227413704_-_Rab1b	11.7598	2.21581	12.3493	0.939139
chr1_227432966_227433146_-_Klc2	113.035	8.84596	114.652	3.86291
chr1_227574719_227574884_-_Pacs1	56.8563	5.02352	57.0424	1.72085
chr1_227594954_227595372_-_Sf3b2	172.791	32.1364	131.471	17.4065
chr1_227658005_227658070_-_Cst6	6.02235	1.02798	5.23303	0.791226
chr1_227674753_227675844_-_Banf1	147.666	2.1215	142.62	8.63146
chr1_227675292_227675958_+_Eif1ad	75.5818	4.01689	70.2285	3.83998
chr1_227700435_227700527_-_Sart1	68.8634	1.27214	66.2373	4.8812
chr1_227735097_227735835_-_Drap1	178.557	17.1965	198.047	24.4758
chr1_227735952_227736090_+_Bles03	48.4498	21.3473	55.0548	1.81561
chr1_227755860_227756062_+_Fosl1	7.60308	0.37184	8.28157	0.954893
chr1_227765843_227766026_-_AABR06009537.3	36.5086	2.02073	38.4162	5.11481
chr1_227769401_227769480_+_Fibp	82.2348	1.75712	86.11	2.32363
chr1_227777300_227777344_-_Ctsw	5.77262	3.05482	7.17172	1.9036
chr1_227782970_227783972_+_Efemp2	91.613	1.0334	80.3239	7.94246
chr1_227797095_227797190_-_Mus81	18.8545	0.608813	21.194	1.1035
chr1_227798962_227799509_+_Cfl1	1655.75	111.015	1610.54	28.541
chr1_227820050_227820111_-_Snx32	6.43611	0.298254	8.285	0.509175
chr1_227878383_227878464_+_Ap5b1	12.0537	6.74184	14.5017	6.82527
chr1_227897661_227897794_+_Rnaseh2c	55.7052	4.13086	66.9516	3.17864
chr1_227905783_227906186_-_Kat5	127.071	1.94602	101.053	4.50381
chr1_227927808_227928082_+_Rela	93.5704	5.47541	81.1817	3.28724
chr1_227953622_227953711_-_Sipa1	124.784	6.95745	128.13	9.03749
chr1_227976828_227977387_-_Pcnxl3	41.6693	4.11985	37.5719	2.98694
chr1_227977528_227978431_+_Map3k11	28.8235	5.26688	24.3604	2.00594
chr1_227993307_227993332_+_Kcnk7	0.865395	0.1714	1.39297	0.386151
chr1_228017296_228017429_-_Ehbp1l1	19.8645	1.35482	18.0354	0.294735
chr1_228020325_228020464_-_Fam89b	82.8738	6.90818	75.3304	2.45553
chr1_228022452_228022502_-_Sssca1	48.3283	3.91189	47.0435	1.29388
chr1_228032192_228033372_+_Ltbp3	24.4982	4.59464	25.596	2.4483
chr1_228062189_228062637_-_Scyl1	100.155	11.0189	95.3571	4.77689
chr1_228166860_228166923_-_Frmd8	22.8365	0.371759	23.8408	1.52988
chr1_228170541_228170580_+_Slc25a45	4.51836	0.663748	3.11553	0.913783
chr1_228184255_228184353_-_Tigd3	7.44303	1.36269	6.60295	2.08327
chr1_228201208_228201312_-_Dpf2	317.189	8.92971	221.459	24.748
chr1_228212679_228212720_-_Cdc42ep2	16.625	1.21285	17.9593	1.34849
chr1_228255938_228256052_-_Pola2	56.3116	2.05449	54.2895	3.3872
chr1_228304827_228305751_-_Capn1	36.0644	3.88455	35.8549	0.76436
chr1_228345114_228346105_+_LOC100910831	60.5191	8.9138	59.8507	0.839991
chr1_228355544_228355620_-_Mrpl49	57.5195	3.73015	53.0756	3.87438
chr1_228355661_228356332_+_Fau	1528.06	103.778	1439.94	122.616
chr1_228359794_228359895_+_Znhit2	15.0084	1.70244	14.1048	1.71863
chr1_228365713_228365835_-_Tm7sf2	13.3636	1.36636	14.623	1.42263
chr1_228375908_228375994_-_Vps51	49.8186	5.31742	41.8192	2.13854
chr1_228383751_228384015_-_Zfpl1	43.0071	2.67038	35.7999	2.16849
chr1_228384034_228384188_+_Cdca5	39.6003	6.07491	39.8363	0.582263
chr1_228405381_228405390_+_Naaladl1	0.563593	0.106863	0.719652	0.264913
chr1_228420842_228420936_-_Sac3d1	13.257	1.79933	14.3221	0.709446
chr1_228430400_228430568_-_Snx15	44.6925	2.29971	43.2391	2.34755
chr1_228451063_228451183_-_Arl2	85.0457	6.69464	84.8604	4.56995
chr1_228632419_228632680_+_Ehd1	39.9236	4.82263	41.6621	2.35472
chr1_228661307_228661497_+_Cdc42bpg	4.88215	1.18819	6.26728	1.58767
chr1_228692462_228692656_+_Men1	93.9022	1.30822	97.351	4.48221
chr1_228698650_228698779_+_Map4k2	10.3	1.2442	11.8318	1.61315
chr1_228723280_228724272_+_Sf1	323.845	12.6862	297.571	9.38129
chr1_228760300_228761843_+_Rasgrp2	14.9595	2.06247	14.4004	1.50251
chr1_228863559_228863613_+_Nrxn2	4.88844	0.513282	4.61155	1.89284
chr1_229088843_229088974_-_Rps6ka4	22.1101	1.91987	21.8955	1.48882
chr1_229158198_229159046_-_Prdx5	299.553	5.91343	317.392	10.5887
chr1_229158373_229159137_+_Trmt112	350.023	5.46218	361.073	22.3218
chr1_229169345_229169887_-_Esrra	34.5028	2.7873	36.9549	2.34515
chr1_229188524_229188612_-_Gpr137	13.2009	0.737321	14.5233	1.24582
chr1_229188960_229189675_+_Bad	96.423	8.17243	83.0834	11.5288
chr1_229215767_229215882_-_Plcb3	51.6058	2.6061	56.1565	1.74021
chr1_229219902_229220856_+_Ppp1r14b	35.6358	5.68226	33.5149	2.29178
chr1_229225093_229225905_-_Fkbp2	297.238	34.5089	263.135	20.8435
chr1_229233375_229233509_-_Vegfb	15.1547	1.15213	34.7978	19.8495
chr1_229237718_229237871_-_Dnajc4	10.0788	0.771444	9.46393	0.616673
chr1_229241674_229241767_-_Nudt22	27.0974	0.982834	22.1359	5.34234
chr1_229241801_229241898_+_Trpt1	9.78641	0.567774	11.2781	1.70854
chr1_229301662_229301842_+_Macrod1	9.02917	0.480505	10.5645	1.5839
chr1_229450498_229450541_-_Otub1	291.274	22.0697	264.29	34.5731
chr1_229459352_229459502_-_Cox8a	892.416	26.7671	918.021	44.197
chr1_229475453_229475473_-_AABR06009569.1	4.17671	0.40715	4.20945	0.779357
chr1_229485304_229485508_-_Naa40	63.3173	1.31766	65.6312	8.96726
chr1_229578254_229578638_-_Mark2	134.592	3.89456	123.64	2.18093
chr1_229616215_229616378_-_RGD1308106	49.2693	2.58282	45.773	5.33062
chr1_229721171_229721598_-_Rtn3	748.487	46.4106	689.166	21.6637
chr1_229733221_229733817_+_Atl3	88.6889	9.42925	90.1432	7.55671
chr1_229831371_229831505_+_Pla2g16	11.6246	1.13884	11.5749	1.15866
chr1_231858205_231858443_-_Slc3a2	16.3136	2.13812	24.6936	1.41185
chr1_231871359_231871422_+_Wdr74	67.8711	4.34887	60.6893	4.51438
chr1_231876903_231877019_+_1700092M07Rik	101.057	1.30653	81.1593	0.860672
chr1_231876903_231877349_+_Stx5	113.489	3.64307	96.2308	1.8497
chr1_231895588_231895767_+_Nxf1	112.211	3.73342	97.2457	4.77774
chr1_231908943_231909060_+_Tmem223	180.781	11.6978	179.361	3.90914
chr1_231912336_231913059_-_Tmem179b	90.9947	7.58111	98.5535	1.38587
chr1_231932506_231933312_-_Polr2g	480.228	24.4144	448.326	22.6755
chr1_231936293_231936333_+_Zbtb3	6.01163	1.09442	5.63376	1.31813
chr1_231952677_231953083_-_Ttc9c	65.4488	4.303	63.9427	0.505201
chr1_231953276_231954441_+_Hnrnpul2	453.069	23.1081	445.501	29.7556
chr1_231973820_231973866_-_Gng3	1.6233	0.71121	2.75157	0.195957
chr1_232005596_232006356_+_Ubxn1	363.504	25.708	319.697	8.69474
chr1_232014545_232014738_-_LOC690344	252.324	11.2943	217.377	17.7355
chr1_232022891_232023257_+_LOC690349	87.6622	7.48849	80.7875	6.33899
chr1_232029211_232029296_+_Ints5	48.989	0.453107	47.6291	1.28594
chr1_232034156_232034282_+_Ganab	178.949	5.82961	177.1	14.3399
chr1_232057661_232057885_+_B3gat3	64.5725	1.04573	55.5916	3.36411
chr1_232066299_232066730_-_Rom1	7.99672	2.34522	9.26025	0.52466
chr1_232066385_232066836_+_Eml3	46.528	2.44826	46.8192	1.78183
chr1_232078376_232079048_+_Mta2	189.974	7.79507	184.528	7.48946
chr1_232088994_232089089_+_Tut1	24.0807	1.91922	24.1818	1.10143
chr1_232100800_232100994_+_Eef1g	34.4026	2.4423	35.0837	6.07563
chr1_232122475_232123635_+_Ahnak	303.179	1.32469	304.647	17.8388
chr1_232267000_232267064_-_Asrgl1	43.372	6.2102	46.1712	0.642353
chr1_232900766_232900963_-_Incenp	86.8512	6.22135	84.1867	0.754213
chr1_232979000_232979186_+_Fth1	1413.46	153.419	1398.63	95.4801
chr1_233037422_233037613_+_Fads3	157.394	15.9061	142.374	5.02449
chr1_233097225_233097859_-_Fads2	96.9526	1.28011	92.4565	4.58935
chr1_233178687_233179025_+_Fads1	110.137	9.14922	118.349	8.50747
chr1_233200502_233200808_-_Fen1	160.177	14.1388	154.63	10.1552
chr1_233237440_233237619_-_Myrf	154.954	4.20855	152.828	11.2374
chr1_233298534_233298666_-_Dagla	14.6797	1.86802	16.3331	0.37334
chr1_233518503_233519217_-_Sdhaf2	62.6926	6.30144	59.9234	1.17674
chr1_233518617_233519280_+_Cpsf7	92.8789	2.25297	75.7052	12.4115
chr1_233552383_233552491_-_Tmem216	40.786	3.90732	36.3421	5.26101
chr1_233576648_233576991_-_Tmem138	42.1932	3.19023	41.7741	2.11966
chr1_233603266_233603423_-_Dak	9.66818	1.98629	12.494	1.8632
chr1_233603485_233603685_+_Ddb1	291.851	11.2632	334.859	30.2575
chr1_233989643_233989838_-_Tmem132a	128.681	9.91112	123.866	5.1689
chr1_234001193_234001300_-_Tmem109	27.1942	2.51644	25.5952	3.17674
chr1_234012615_234012817_+_Prpf19	439.6	24.2387	460.556	12.3289
chr1_234067665_234067794_-_Ccdc86	56.7835	10.8388	42.0731	2.03075
chr1_235210570_235210680_+_Mrpl16	76.8913	3.40612	81.3061	3.82188
chr1_235262752_235262826_-_Stx3	4.81651	0.750324	4.66505	1.0501
chr1_235401827_235402006_+_Patl1	18.7224	2.06472	18.355	3.26932
chr1_235459892_235460084_+_Osbp	5.86523	0.56375	7.4313	1.39274
chr1_236163345_236163733_+_Fam111a	39.3559	9.87772	34.7292	4.38466
chr1_236363763_236363766_-_RGD1305704	2.22062	0.183336	2.24421	0.409144
chr1_236754322_236754393_-_Cntf	0.67398	0.444911	0.562228	0.223515
chr1_236792523_236793338_-_Zfp91	93.8907	38.7832	96.2279	5.34116
chr1_238665893_238666087_-_Tle4	3.01107	0.562877	3.08619	0.150724
chr1_240263035_240263170_-_Psat1	151.138	2.68007	160.101	19.4954
chr1_240331089_240331262_-_Cep78	22.1398	2.80028	24.5863	0.802632
chr1_241769746_241769960_-_LOC499331	50.1822	3.73598	45.6285	0.460141
chr1_241804616_241804883_-_RGD1311863	24.2676	0.214739	27.8433	4.67478
chr1_241849135_241849240_-_Nmrk1	10.9821	0.598873	12.3519	0.279138
chr1_242134750_242134991_+_Fam120b	24.4239	1.68914	22.5996	1.40761
chr1_242526751_242526786_-_AABR06010086.1	1.24096	0.845661	0.930905	0.328791
chr1_243128555_243128725_-_Vps13a	15.7985	2.19468	16.7234	1.25037
chr1_243806211_243806288_-_Rfk	99.0648	5.88906	104.693	8.20332
chr1_245208866_245209006_-_Anxa1	363.477	8.82716	324.591	31.7474
chr1_246131049_246131545_+_Zfand5	80.6078	2.9565	85.2347	2.18578
chr1_246553277_246553387_-_RGD1359158	27.2672	2.0409	26.0591	2.63589
chr1_246553674_246554144_+_Abhd17b	11.5003	1.74087	12.5789	4.86326
chr1_248193068_248193984_+_Klf9	36.5681	1.93278	35.1868	3.88679
chr1_248331251_248331424_-_Smc5	69.4265	1.61798	69.1854	3.22643
chr1_248783079_248783242_+_Ptar1	18.1239	1.48953	19.6612	2.10743
chr1_249358570_249359286_-_Tjp2	29.2187	2.39945	28.7109	3.32781
chr1_249426494_249426654_-_Fxn	89.8456	2.57337	98.2385	2.60969
chr1_249646966_249647039_-_Fam122a	21.5672	1.66688	23.3182	3.38042
chr1_249714544_249714594_-_Pip5k1b	1.35459	0.405051	2.30713	0.274836
chr1_249846374_249846482_+_Tmem252	5.2223	1.08144	4.0466	0.240914
chr1_250134924_250135095_-_Cbwd1	20.8724	1.36943	23.0757	1.4518
chr1_250224942_250225079_+_Dock8	11.1856	1.43771	11.182	2.04263
chr1_250373482_250373488_-_LOC685520	14.9568	2.34383	15.8814	1.13044
chr1_250737462_250737581_+_Dmrt1	2.02734	0.577155	3.37871	0.184569
chr1_250848353_250848458_+_Dmrt3	1.54021	0.412294	1.88613	0.187711
chr1_250921166_250921215_+_Dmrt2	1.5442	0.655949	2.85117	0.598657
chr1_251867299_251867396_+_Smarca2	3.0423	0.865378	2.8109	1.10022
chr1_252486622_252487396_+_Vldlr	29.8293	6.27155	29.1671	4.48727
chr1_254195247_254195461_+_Slc1a1	1.8059	0.700884	3.03746	0.226467
chr1_254323901_254324046_+_Ppapdc2	13.1879	2.4112	15.3213	4.00949
chr1_254349846_254350031_+_Cdc37l1	13.6606	1.71957	14.6562	0.704908
chr1_254408239_254408455_-_Ak3	104.152	3.47549	108.487	3.17518
chr1_254646288_254646424_+_Jak2	2.8938	0.594688	8.65121	4.8656
chr1_254762998_254763198_-_Plgrkt	38.1583	0.849333	36.6245	1.33441
chr1_254939026_254939196_+_RGD1310016	10.2936	2.40295	23.2905	13.6296
chr1_255072181_255072269_-_Ermp1	88.9806	4.77115	92.1981	4.01157
chr1_255229396_255229562_-_AABR06010494.2	2.51599	0.82957	4.89664	0.350596
chr1_255235900_255235993_-_Ranbp6	19.2051	2.30842	17.136	1.03264
chr1_255476008_255476239_+_Uhrf2	45.0587	2.37111	42.5574	2.32633
chr1_256813623_256813881_+_Cstf2t	133.958	35.2217	133.008	4.31067
chr1_258276186_258276377_+_Minpp1	58.95	1.6075	70.3876	2.24222
chr1_258376014_258376150_+_Papss2	5.27727	1.30594	6.4826	1.40318
chr1_258609684_258609793_-_Atad1	42.6985	10.4002	42.0191	7.75943
chr1_258650941_258651208_+_Pten	25.0417	2.16442	32.0704	12.0439
chr1_259323420_259323593_-_Rnls	7.23434	2.00345	8.21299	1.29837
chr1_259812241_259812297_+_Fas	7.47541	1.6149	12.8524	3.41199
chr1_260071367_260071606_-_Lipa	65.233	1.37184	69.9024	4.98566
chr1_260116101_260116304_+_Ifit2	4.2843	1.37728	4.63826	0.277113
chr1_260127796_260127801_+_Ifit3	5.46236	1.34161	3.98759	1.08548
chr1_262038082_262038137_+_Ankrd1	22.115	1.12131	32.9317	1.4462
chr1_262076185_262076318_-_Rpp30	165.179	1.60145	150.298	8.57821
chr1_262240337_262240580_+_Pcgf5	5.3575	1.92788	6.03761	2.65763
chr1_263032318_263032432_-_Fgfbp3	9.38913	2.41529	8.9958	1.32982
chr1_263317658_263317863_+_March5	57.4344	3.26308	65.6466	21.5294
chr1_263488317_263488670_-_Ide	68.9447	7.60177	64.7948	5.8221
chr1_263583809_263584000_+_Hhex	15.1291	0.59336	16.1265	1.82367
chr1_263708910_263709051_+_Exoc6	15.6424	1.63116	16.9871	0.753057
chr1_264215357_264215596_-_Myof	40.7625	5.88084	35.2965	2.96928
chr1_264225917_264226128_+_Cep55	77.2526	3.91977	86.6067	1.41561
chr1_264294111_264294311_-_Rbp4	1.50189	0.541813	2.61097	0.589359
chr1_264393965_264394162_-_Fra10ac1	83.859	4.02166	78.4624	4.80575
chr1_264556871_264556971_+_Slc35g1	23.1073	2.97121	20.0873	1.89829
chr1_264652711_264652935_+_Plce1	4.54915	0.533433	6.15731	2.32073
chr1_264990461_264990612_-_Noc3l	28.6903	2.69457	25.974	0.641881
chr1_265008724_265008801_+_LOC100911865	4.5165	0.69762	9.43586	5.25841
chr1_266800794_266800913_-_Pdlim1	140.508	12.0042	149.017	13.3328
chr1_267596768_267597333_+_Zfp518a	4.47665	0.132666	3.32089	0.469873
chr1_267697922_267698025_-_Blnk	4.89943	1.20691	4.17396	0.469173
chr1_267973802_267973998_-_Tm9sf3	337.833	42.0034	378.705	55.7828
chr1_268093814_268093859_-_Pik3ap1	1.91592	0.386779	2.10704	0.387016
chr1_268187740_268188349_+_Lcor	86.5359	7.33065	83.8017	8.04421
chr1_268504160_268504215_-_Arhgap19	31.1188	2.10533	31.9901	3.03254
chr1_268543075_268543136_-_Frat2	6.20928	0.359718	8.34251	1.53842
chr1_268592810_268592891_-_Rrp12	18.4561	2.78195	16.4539	1.81825
chr1_268610633_268610826_+_Pgam1	554.077	53.4879	505.766	18.6866
chr1_268632219_268632308_-_Exosc1	108.252	2.10916	100.285	5.77132
chr1_268632427_268632536_+_Zdhhc16	117.091	6.16926	119.095	5.1815
chr1_268681484_268681552_-_Mms19l	28.0684	0.96775	28.7245	2.23381
chr1_268681674_268682175_+_Ubtd1	18.9585	0.738175	16.631	0.838553
chr1_268744142_268744311_+_Hoga1	56.0246	4.28154	53.192	0.71893
chr1_268785858_268785951_-_Morn4	14.5247	0.894336	13.2469	0.457571
chr1_268789984_268790091_+_Pi4k2a	5.75327	1.33654	15.2079	8.8509
chr1_268823819_268824018_-_Avpi1	254.158	11.2852	234.353	13.3795
chr1_268841950_268842103_+_Marveld1	4.81198	0.526393	7.056	1.70764
chr1_268867632_268867811_+_Zfyve27	52.6217	3.26971	52.796	1.6513
chr1_269122027_269122060_-_Crtac1	1.31441	0.351257	1.00858	0.190532
chr1_269205751_269205852_+_R3hcc1l	24.2376	1.01189	19.7134	3.66709
chr1_269304976_269305082_-_Loxl4	23.3315	1.05693	19.1614	3.62836
chr1_269438927_269439043_-_Pyroxd2	26.344	1.41723	27.2173	2.21898
chr1_270630611_270630644_+_Cnnm1	3.12636	0.889021	3.93216	0.844378
chr1_270714875_270715023_-_Got1	76.9131	3.94983	80.7603	3.91751
chr1_270812138_270812208_+_Nkx2-3	2.96687	0.720723	3.04105	0.290452
chr1_270876695_270876816_-_Slc25a28	39.1012	18.8331	45.6029	10.5585
chr1_270893280_270893486_+_Entpd7	38.0504	1.6261	32.4899	2.66591
chr1_270956511_270956622_-_LOC100911779	88.6132	5.23482	92.4544	3.59923
chr1_270956590_270956730_+_Cutc	24.2233	1.39849	31.8197	2.63864
chr1_271207397_271207819_-_Cpn1	2.40431	0.497768	2.87095	0.602783
chr1_271290641_271290763_-_Erlin1	75.9508	2.53993	75.8703	3.58371
chr1_271329025_271329355_-_Chuk	83.9952	7.10649	72.2475	3.51844
chr1_271354975_271355255_-_Cwf19l1	49.6978	1.57612	44.1829	3.2587
chr1_271366053_271366157_-_Bloc1s2	108.866	7.07673	101.082	4.10615
chr1_271502251_271503360_+_LOC100912469	149.214	14.6013	146.442	15.9757
chr1_271746818_271746999_-_Ndufb8	447.986	22.6214	467.275	45.7852
chr1_271752340_271752385_+_Hif1an	53.0128	1.04644	51.5541	5.52481
chr1_272113256_272113355_+_Fam178a	63.6153	4.51158	62.7829	1.75932
chr1_272148902_272148907_-_LOC686080	1.31714	0.0710112	1.21936	0.0524981
chr1_272197801_272198806_-_Mrpl43	203.75	8.42274	213.97	5.86738
chr1_272198016_272199008_+_Peo1	104.649	5.46914	93.0332	2.65047
chr1_272238252_272239785_+_Sfxn3	97.8351	6.26835	91.7592	6.25495
chr1_272269288_272270115_+_Kazald1	3.91086	1.11118	3.92714	0.447804
chr1_272738287_272738407_-_Poll	23.6877	3.80607	30.9019	1.03058
chr1_272738417_272738483_+_Dpcd	44.3911	3.46991	49.2555	0.257246
chr1_272853064_272853170_-_Fbxw4	21.3491	2.86843	22.7781	0.660643
chr1_272936210_272936340_-_Npm3	136.971	7.09391	150.354	4.06634
chr1_273191646_273191850_+_Hps6	9.08702	2.40971	9.19358	1.23941
chr1_273223050_273223157_-_Ldb1	17.9895	4.29826	17.3331	0.813924
chr1_273241029_273241886_+_Pprc1	46.9824	3.10388	37.4934	2.97451
chr1_273260108_273260346_+_Nolc1	89.7508	16.7976	70.8292	5.26043
chr1_273330542_273330547_-_Pitx3	0.0762331	0.13204	0.216836	0.0995412
chr1_273334956_273335055_+_Gbf1	49.7728	3.7615	46.4807	3.95446
chr1_273482915_273483998_+_Nfkb2	23.7061	0.318727	24.7937	1.74146
chr1_273506700_273507015_+_Fbxl15	7.75531	0.658192	6.25883	0.369596
chr1_273517309_273517435_-_Cuedc2	70.7161	3.19805	71.6897	3.12405
chr1_273536005_273536103_+_Tmem180	27.5318	1.38516	31.2461	4.33394
chr1_273573422_273573548_-_Actr1a	212.797	23.3237	198.026	11.5724
chr1_273574702_273574901_+_Sufu	26.1759	1.61472	27.6866	0.73722
chr1_273686133_273687603_+_Trim8	9.28777	0.851916	8.39769	2.83578
chr1_273764040_273764198_+_Sfxn2	3.71952	0.989627	3.25183	0.449871
chr1_273789035_273789165_+_Wbp1l	75.4452	3.59537	76.3376	0.767332
chr1_273881037_273881372_+_RGD1311783	42.2052	1.31495	35.7664	3.53486
chr1_273961210_273961480_+_Cnnm2	14.1108	0.545651	14.7138	1.9986
chr1_274261342_274261441_-_Pcgf6	37.9185	3.09951	35.6941	2.30057
chr1_274274872_274274911_+_Taf5	19.1624	1.46585	17.4476	1.88502
chr1_274297153_274297301_-_Usmg5	529.398	138.162	509.053	35.929
chr1_274297309_274297406_+_Pdcd11	12.4243	1.14024	11.7175	1.22684
chr1_274344492_274345145_-_Calhm2	14.6979	3.5342	12.1266	0.608724
chr1_274748335_274748538_-_Obfc1	39.8275	4.06776	42.0431	3.39534
chr1_274792563_274793088_+_Slk	5.91373	0.996567	5.85801	0.987001
chr1_275040014_275040178_+_Gsto1	114.249	3.44563	117.85	7.11744
chr1_275051150_275051224_+_Gsto2	1.91672	0.505831	1.95767	0.573064
chr1_280975477_280975485_+_RGD1561333	84.1115	4.27877	93.6791	5.13199
chr1_281171441_281171594_-_Xpnpep1	113.867	8.06003	110.66	3.47227
chr1_281463130_281464023_+_Mxi1	4.8455	1.0612	9.64248	5.37877
chr1_281520145_281520868_-_Smndc1	72.7864	8.67145	69.9443	2.85423
chr1_281658024_281658075_+_Dusp5	0.639394	0.128132	0.901955	0.665149
chr1_281719513_281719846_+_Smc3	54.9803	1.61379	54.662	2.4244
chr1_281801437_281801578_+_Rbm20	3.72058	0.709887	4.30411	0.648279
chr1_282038133_282038336_+_Pdcd4	49.7171	3.05309	50.0046	0.405888
chr1_282076295_282077008_-_LOC100910342	73.8329	8.58526	62.7524	8.01979
chr1_283412262_283412458_-_AABR06011056.1	31.3586	2.93472	40.2835	4.2826
chr1_283659748_283659953_+_Acsl5	3.46026	0.323763	3.57784	0.826876
chr1_283705276_283705407_+_Vti1a	69.1253	4.25873	71.7156	0.989479
chr1_284736168_284736410_-_Dclre1a	11.9902	1.62684	12.6682	2.00847
chr1_284736402_284736817_+_Nhlrc2	33.8877	1.91328	33.7125	1.47221
chr1_285205979_285206054_-_Afap1l2	4.924	0.722662	7.00105	1.23734
chr1_285685195_285685259_+_Trub1	29.0113	4.83722	28.7089	3.34456
chr1_287378468_287378558_-_Hspa12a	2.07028	0.333041	3.43708	0.357559
chr1_287876049_287876187_-_Pdzd8	33.4503	9.95881	30.0356	1.33519
chr1_287993927_287994051_+_Emx2	6.17639	0.803251	4.87375	0.590709
chr1_288730731_288730904_-_Fam204a	39.2315	1.61154	38.9465	1.58305
chr1_289205223_289205233_+_LOC100359574	8.32896	1.81507	6.61132	0.642587
chr1_289214377_289214568_-_Cacul1	2.14548	0.495507	1.41386	0.266008
chr1_289402467_289402470_+_RGD1562953	12.3025	0.647009	11.4314	1.22498
chr1_289473198_289473487_+_Nanos1	4.36313	0.246998	7.10201	2.80898
chr1_289508395_289508606_-_Eif3a	213.842	12.7927	218.515	11.0068
chr1_289526615_289526690_+_Fam45a	27.0239	2.4609	29.9084	0.958513
chr1_289574364_289574441_-_Sfxn4	3.57647	0.488699	3.38788	0.435338
chr1_289589698_289589842_-_Prdx3	138.942	3.35487	133.215	4.85095
chr2_1380994_1381132_+_Erap1	47.8946	6.83946	35.5697	1.74617
chr2_1529928_1530946_-_Cast	28.4606	2.10759	26.2364	2.05489
chr2_2449870_2449990_+_Ell2	30.4719	4.34815	30.3446	0.895737
chr2_2604393_2604488_+_Glrx	15.8837	0.797877	18.12	1.13623
chr2_2681119_2681774_-_Rhobtb3	60.4828	2.38553	55.461	2.85437
chr2_2812453_2812509_-_Gpr150	0.900583	0.329313	0.982743	0.38772
chr2_2891731_2891938_-_Arsk	20.3969	1.63252	16.5823	0.846903
chr2_4193701_4193790_-_Ankrd32	33.2375	3.01916	31.7668	1.24627
chr2_9110273_9110283_-_AABR06011589.1	3.4953	0.751217	3.10605	0.206407
chr2_9457716_9457794_-_Polr3g	6.69397	0.512611	7.21708	1.31534
chr2_13446872_13447037_+_Ccnh	115.075	8.80596	119.241	6.27793
chr2_13551890_13552262_-_Rasa1	19.5699	0.668455	16.6332	0.781131
chr2_14555337_14555444_-_Cox7c	488.286	43.4315	475.218	32.8311
chr2_18803055_18803251_-_Xrcc4	9.39743	1.99886	8.63207	0.644952
chr2_18803280_18803416_+_Tmem167a	60.2041	3.31119	56.8337	5.76559
chr2_19699416_19699499_+_Rps23	158.797	2.56005	155.669	6.29159
chr2_20026411_20026470_-_Atg10	23.1528	2.01255	24.7348	3.32837
chr2_41137257_41137693_-_Msh3	11.4272	1.4127	12.59	1.92476
chr2_41137388_41137865_+_Dhfr	67.4074	2.74309	61.8686	3.54258
chr2_41308840_41309011_-_Zfyve16	37.2761	1.9123	39.2183	3.82463
chr2_41398758_41398885_+_Serinc5	27.05	1.10638	35.7656	5.10139
chr2_41632698_41632790_+_Mtx3	24.9132	0.795826	22.4544	1.62678
chr2_41995446_41995957_-_Papd4	27.6473	1.8212	28.4431	2.18422
chr2_42106477_42106603_+_Homer1	4.73844	0.362831	4.4711	0.687431
chr2_43112070_43112262_-_Scamp1	46.0763	3.05182	51.8834	4.27776
chr2_43195077_43195254_+_Ap3b1	35.8861	3.84582	41.8226	0.597091
chr2_43827363_43827542_+_Wdr41	16.0656	0.918454	14.4036	0.837751
chr2_44199213_44199670_+_Zbed3	41.791	1.55602	42.5968	4.13119
chr2_44253770_44253910_-_Aggf1	36.7356	1.86062	37.6725	3.67444
chr2_44391119_44391315_-_F2rl1	31.3882	4.39502	34.7338	4.48506
chr2_45222694_45222840_+_AABR06012154.1	18.8003	1.75608	19.0557	2.97943
chr2_45569218_45569380_-_Iqgap2	7.86188	1.08275	11.963	0.999987
chr2_45600784_45600788_+_Ndufs6	1.46923	0.785743	1.6866	0.185024
chr2_46226175_46226461_+_Arhgef26	22.5385	0.249619	24.2377	3.64356
chr2_46477524_46478435_-_Polk	26.9917	4.9952	29.3865	2.78826
chr2_46477658_46477849_+_Col4a3bp	52.1654	2.95105	52.3323	4.03176
chr2_46614247_46614389_-_Hmgcr	60.068	7.40847	57.156	4.98076
chr2_47059927_47060073_-_Nsa2	213.963	23.1662	187.733	7.75815
chr2_47114687_47115060_-_Hexb	581.765	38.5194	546.48	24.1057
chr2_47159892_47160079_+_Enc1	17.8542	2.66209	18.9567	5.06943
chr2_47472002_47472185_-_Utp15	117.588	9.61755	112.159	0.427671
chr2_47525502_47525778_-_Btf3	31.3095	0.811746	25.509	1.0464
chr2_47560914_47560982_+_Foxd1	4.66054	0.669274	4.62047	1.14146
chr2_47899296_47899712_-_Tmem171	4.29736	1.05806	5.84996	0.376872
chr2_48211797_48211939_-_Fcho2	54.3934	4.42599	53.7068	7.41838
chr2_48302900_48303207_-_Tnpo1	26.8446	2.76794	22.958	1.24223
chr2_48760115_48760419_+_Mrps27	59.5689	1.11633	54.9119	3.20275
chr2_48760210_48760314_-_Ptcd2	13.5455	0.889445	14.2388	1.39965
chr2_48930330_48930503_-_Map1b	18.6005	3.14826	22.427	2.0528
chr2_49404543_49404683_-_Mccc2	125.866	11.2104	106.367	2.39497
chr2_49499357_49499427_-_Bdp1	27.1804	4.75075	25.1214	1.70845
chr2_49505024_49505241_+_Serf1	17.8189	3.23548	16.1906	1.42155
chr2_49519255_49519361_+_Smn1	126.229	5.74856	122.098	9.69887
chr2_49682047_49682128_-_Gtf2h2	50.1779	5.34215	53.2913	0.804457
chr2_49736646_49736701_-_Ocln	4.92313	1.03607	3.29394	0.250625
chr2_49793455_49793800_-_Marveld2	16.3145	2.24648	17.6089	0.828456
chr2_49823705_49824287_-_Rad17	43.2867	4.03057	42.2823	1.78414
chr2_49823829_49824324_+_Ak6	330.194	15.2612	332.908	20.7762
chr2_49823829_49827120_+_TAF9	331.816	15.0315	333.605	20.8213
chr2_49893917_49894110_-_Cdk7	134.814	4.49249	116.859	6.75761
chr2_49906935_49907008_-_Mrps36	85.8123	13.4515	74.9165	2.43756
chr2_49937695_49937838_-_Cenph	152.469	2.95634	152.396	13.9558
chr2_49948679_49948882_-_Ccnb1	291.987	18.7721	261.861	23.9479
chr2_50004763_50004925_-_Slc30a5	31.2653	1.28291	33.7782	0.126159
chr2_53080834_53080870_-_Erbb2ip	0.829175	0.431384	0.492607	0.176408
chr2_53313990_53314152_-_Nln	38.7352	2.9453	38.0649	1.06605
chr2_53314234_53314330_+_Sgtb	14.677	1.51114	15.5858	1.05025
chr2_53383198_53383274_-_Trappc13	73.0037	4.15969	66.9865	11.3851
chr2_53383580_53383665_+_Trim23	27.7467	2.8531	27.9562	1.22101
chr2_53441923_53442001_-_Ppwd1	65.2142	4.67875	63.742	0.481111
chr2_53442073_53442156_+_Cenpk	50.588	2.89489	46.9174	2.57105
chr2_54048590_54048864_-_Cwc27	39.2768	5.28722	36.1016	2.99213
chr2_57226989_57227118_+_Dimt1	36.2628	3.91464	31.967	1.47208
chr2_57302934_57302990_-_Kif2a	2.10816	0.154967	1.39305	0.360803
chr2_58399521_58399619_+_Smim15	47.2529	11.1155	53.84	2.57352
chr2_58518952_58518986_+_Ercc8	33.7023	6.69179	34.1928	2.15968
chr2_59075261_59075363_+_Depdc1b	40.2536	0.910863	47.4255	3.16017
chr2_60970287_60970485_+_Plk2	53.9377	2.91885	62.2412	5.02094
chr2_63167266_229588827_-_LOC684509	90.0096	15.1248	91.2673	1.59092
chr2_63827034_63827330_+_Dhx29	33.5938	3.44669	34.1418	3.13528
chr2_63944557_63944832_-_Gpx8	46.9349	4.94615	45.2615	2.14731
chr2_64512564_64512668_-_Snx18	33.9084	1.08298	35.8772	3.20004
chr2_65515164_65515280_-_Ndufs4	189.031	20.0944	177.269	10.9371
chr2_68054368_68054563_+_Emb	169.593	10.2675	177.785	14.0188
chr2_69423957_69424228_-_Mrps30	46.8521	1.38526	40.0595	1.65424
chr2_70644255_70644573_-_Nnt	53.3594	0.938292	46.7211	5.9741
chr2_70662915_70663592_+_Paip1	44.3326	9.19993	55.229	12.0716
chr2_70696592_70696705_+_RGD1306227	51.5222	3.43576	48.1659	1.58848
chr2_70895246_70895723_-_Zfp131	42.1069	7.60998	35.9433	10.4268
chr2_71520165_71520250_+_Mocs2	36.2153	2.61936	36.7284	2.46052
chr2_71809581_71810411_-_Pelo	71.8882	2.18241	72.9267	3.72495
chr2_71823103_71823190_-_Itga1	4.55398	0.632696	5.58591	0.658341
chr2_72843606_72843664_-_Fbxo4	6.69164	0.745532	5.68791	0.672676
chr2_72859861_72859981_-_RGD1305938	45.3345	4.13638	41.0193	2.03711
chr2_72891593_72891806_+_Oxct1	33.7925	1.35454	33.4108	1.93544
chr2_73848969_73849081_-_Card6	13.6219	1.78761	11.9625	2.32743
chr2_73857410_73857552_+_Rpl37	20.4457	3.07673	20.0612	2.35473
chr2_73881786_73882103_+_Prkaa1	64.9933	3.26676	57.7469	5.2422
chr2_73921786_73922012_+_Ttc33	43.6327	1.77383	42.6381	3.54851
chr2_74622868_74623060_-_Pla2g12a	12.7135	0.547241	17.2018	5.48842
chr2_74665973_74666248_+_Gar1	84.7983	2.28595	79.2049	6.1161
chr2_75489354_75489417_+_Dab2	1.02016	0.611994	0.53878	0.306882
chr2_77203680_77203894_-_Wdr70	38.6101	4.80371	35.1756	1.93502
chr2_77213889_77214034_+_Nup155	90.3243	6.65736	100.116	3.59648
chr2_77550384_77550562_+_Nadk2	1.42666	0.45838	2.88889	1.58286
chr2_77621639_77621829_-_Skp2	26.4101	2.37498	24.0312	1.83471
chr2_77621848_77622018_+_Lmbrd2	101.07	11.1595	89.7677	2.33867
chr2_79422618_79422714_-_Slc1a3	3.42337	0.548798	4.27707	0.828248
chr2_81805172_81805270_+_RGD1306502	22.2684	2.43299	22.2001	0.871335
chr2_82131612_82131684_+_AABR06013533.1	93.5805	9.37716	104.286	28.0442
chr2_82131612_82131684_+_LOC100363177	93.5805	9.37716	104.286	28.0442
chr2_82327717_82327859_-_Golph3	93.4624	6.44131	96.7942	11.032
chr2_82452736_82452943_-_Mtmr12	34.776	1.75182	32.7469	1.49106
chr2_82538960_82539422_-_Zfr	128.91	4.32242	116.826	0.836143
chr2_82656061_82656226_+_Sub1	345.673	14.2202	373.025	8.67429
chr2_83279656_83279875_+_Tars	75.7177	8.67067	74.3254	4.56449
chr2_83650224_83650381_-_Adamts12	7.35138	3.09866	8.32098	1.95732
chr2_83735169_83735277_-_Amacr	3.72121	0.597103	3.60455	1.05522
chr2_84212563_84212752_-_Rad1	32.1097	2.88537	32.8411	0.871313
chr2_84212728_84212903_+_Brix1	115.464	0.938672	100.368	5.67477
chr2_97311242_97311284_-_AABR06014093.1	2.72532	2.13333	1.46761	0.601589
chr2_97504880_97504910_-_LOC310177	1.50985	0.920821	1.12437	0.203785
chr2_97588961_97589220_+_Myo10	10.3165	0.965219	11.7258	1.11733
chr2_97821310_97821489_+_Fam134b	16.784	0.429971	14.1618	1.64769
chr2_97886484_97886489_+_AABR06014115.1	3.05608	1.25955	3.23396	0.202106
chr2_97928431_97928574_+_AABR06014118.1	7.74632	4.48293	3.91861	0.297077
chr2_97978494_97978587_+_Zfp622	41.4454	3.78589	42.0202	2.73717
chr2_99796454_99796600_+_Ankh	1.84178	0.264721	2.54582	0.578758
chr2_99958165_99958255_-_Otulin	58.5685	3.16149	53.6698	6.59642
chr2_100070903_100071007_-_Fam105a	4.02724	0.47108	4.57582	0.407746
chr2_100436208_100436321_-_Trio	3.23698	0.406917	3.20645	0.701292
chr2_103949826_103950026_+_Dap	42.1754	0.873154	45.664	3.31814
chr2_104110324_104110417_-_Ankrd33b	5.15299	0.883417	6.35612	0.988877
chr2_104204344_104204480_-_Ropn1l	1.61491	0.680591	2.14125	0.826201
chr2_104281829_104281951_-_March6	91.6107	7.63189	86.7814	7.42403
chr2_104351374_104352281_-_Cct5	565.218	32.7595	557.155	30.1167
chr2_104351617_104351929_+_Fam173b	34.0631	3.29794	41.2046	0.519684
chr2_106640473_106640517_+_Zfp458	1.58209	0.418004	1.40015	0.0117238
chr2_106665475_106665581_+_Zfp455	7.97245	1.55783	9.68634	2.59926
chr2_108086094_108086224_-_Car13	13.3503	2.1272	15.1369	3.48341
chr2_108114842_108114998_+_RGD1565641	8.7351	2.33647	6.80846	1.8285
chr2_108184322_108184484_-_Lrrcc1	66.353	2.76917	67.7875	0.513857
chr2_113278402_113278540_+_Snx16	3.42576	0.728126	4.3908	0.567933
chr2_113397309_113397488_-_Chmp4c	41.5984	2.49624	40.8467	4.7088
chr2_113412433_113412461_+_Zfand1	37.8125	0.0944417	45.0253	1.28943
chr2_113430682_113430775_+_Impa1	101.396	8.82522	98.7247	8.27644
chr2_113738727_113738902_-_Fabp5	25.1236	1.53416	31.5956	4.31688
chr2_114751993_114751997_+_Tpd52	1.05325	0.0571675	1.42407	0.351013
chr2_115774424_115774506_-_Psmb6	1.54417	0.296903	0.806497	0.519599
chr2_116261479_116261564_-_Zc2hc1a	15.2729	1.28403	13.9416	0.697779
chr2_116411686_116411749_-_Pkia	0.980578	0.35656	0.861366	0.306748
chr2_117991460_117991693_+_Pex2	28.9185	2.07374	30.903	2.83769
chr2_120415499_120415652_+_Ythdf3	177.539	6.4283	165.77	9.25027
chr2_123701555_123701674_-_Armc1	56.6991	0.638411	52.4698	1.06228
chr2_124467340_124467406_+_Cp	4.16959	1.15822	5.1457	0.837281
chr2_124551465_124551524_-_Hps3	12.935	1.39631	11.8294	0.235561
chr2_124574501_124574672_+_Hltf	98.9024	3.29956	99.1844	4.6017
chr2_124730068_124730103_-_LOC682402	20.5557	1.76541	17.6274	1.13438
chr2_132589697_132589916_+_Nceh1	78.792	7.26139	85.6796	5.0703
chr2_133061180_133061383_-_Fndc3b	6.06643	1.15813	4.42198	0.648089
chr2_133400555_133400618_+_Pld1	3.76335	0.435097	5.45744	0.512875
chr2_133688937_133689114_+_Tnik	4.32984	0.411972	4.56903	0.979413
chr2_135034633_135034760_+_Eif5a2	15.6618	1.43988	15.2556	1.66719
chr2_135060092_135060159_+_Rpl22l1	507.649	52.5618	479.869	53.5774
chr2_135584923_135584927_-_Skil	0.34032	0.229963	0.259502	0.0632332
chr2_135697661_135697851_-_Prkci	210.28	5.93823	201.776	15.8371
chr2_136107676_136108259_-_Mynn	24.7863	1.16649	22.1995	4.76554
chr2_138411854_138411999_-_Zmat3	9.60401	1.28879	11.029	1.08101
chr2_138764002_138764605_+_Actl6a	177.261	9.06571	160.952	5.35976
chr2_138790790_138790845_-_AABR06015766.1	20.6322	1.78289	17.1621	3.23686
chr2_138790790_138790845_-_Mrpl47	20.6322	1.78289	17.1621	3.23686
chr2_138790976_138791155_+_Ndufb5	167.521	11.8177	147.319	2.17134
chr2_139921725_139921844_+_Ttc14	21.2833	1.8655	21.0953	1.78736
chr2_139971371_139971499_-_Ccdc39	12.1962	0.862895	13.3986	0.652544
chr2_140149927_140150054_+_Dnajc19	203.286	5.35158	188.786	10.4063
chr2_141656209_141656214_+_Rn50	0.823486	0.637596	1.04822	0.204834
chr2_142317794_142317920_-_Mccc1	18.3801	2.49251	17.7991	1.22589
chr2_142407883_142408022_+_Acad9	40.4576	3.78601	40.5868	1.83883
chr2_142502446_142502607_+_Arse	14.9323	1.96988	14.5003	0.843792
chr2_142808266_142808434_-_Anxa5	283.131	10.8488	265.434	14.8949
chr2_142879773_142879849_+_Exosc9	84.0476	6.35147	91.7528	4.13897
chr2_142897225_142897416_-_Ccna2	131.819	7.46526	141.106	2.91694
chr2_142938312_142938435_-_Bbs7	53.0832	4.24107	51.7477	12.2975
chr2_143689697_143689830_+_Fgf2	3.00386	1.29062	5.01124	1.68918
chr2_143757675_143757859_-_Nudt6	8.7589	1.51895	11.1906	1.39808
chr2_143758384_143758487_+_Spata5	19.3726	0.693195	19.1696	2.79952
chr2_144010353_144010465_+_Spry1	18.0589	0.249553	19.4305	2.91169
chr2_147063941_147063971_+_Intu	3.35489	0.833136	3.85664	0.568019
chr2_147289952_147290028_+_Plk4	59.9475	4.30413	60.5146	0.719302
chr2_147374036_147374162_+_LOC499602	4.96728	1.03278	5.74126	1.34293
chr2_147446390_147446447_+_Larp1b	3.42427	0.239275	4.65134	1.13152
chr2_147603382_147603569_-_Pgrmc2	161.318	5.83216	171.395	7.84674
chr2_148061315_148061572_+_Jade1	12.364	1.91755	14.3477	1.11953
chr2_148271604_148271732_-_Sclt1	44.627	1.35284	44.7957	5.48813
chr2_148271777_148271831_+_RGD1359508	25.7783	1.45779	25.6932	1.61882
chr2_158315625_158315753_-_Pcdh18	3.30483	1.16395	3.5154	0.745076
chr2_159004713_159004899_-_Slc7a11	26.587	4.85085	25.0117	2.80603
chr2_159759601_159759767_+_Ccrn4l	1.72843	0.569498	3.2866	1.38449
chr2_159807142_159807333_-_Elf2	65.5398	1.47892	57.9505	4.14268
chr2_159927993_159928088_-_Mgarp	73.6377	4.52353	81.9586	5.91662
chr2_159939464_159939571_-_Ndufc1	144.427	6.09928	131.862	5.6468
chr2_159946500_159946701_+_Naa15	70.8818	0.490374	69.5837	1.9655
chr2_160016600_160016961_+_Rab33b	31.1726	2.70068	34.1074	0.234616
chr2_160093307_160093592_-_Setd7	33.5343	1.74065	31.0002	2.56395
chr2_160180752_160180889_+_Mgst2	16.2349	2.6012	20.9421	1.72853
chr2_160330744_160331281_-_Alg5	70.725	1.43541	68.1548	2.23139
chr2_160331310_160331399_+_Exosc8	130.483	5.12628	110.071	5.15698
chr2_160370474_160370682_-_Supt20	83.0662	3.86266	84.6345	0.214217
chr2_161139954_161140145_+_Foxo1	18.5179	0.965096	20.781	1.98997
chr2_161920985_161921032_-_Cog6	26.3036	0.607084	26.7677	2.706
chr2_161947887_161948033_+_Lhfp	15.3337	2.67721	18.3183	2.32079
chr2_162369544_162369888_-_Nhlrc3	33.3169	2.46851	32.8892	1.27136
chr2_162370083_162370197_+_Proser1	26.7035	1.66325	26.6781	2.28116
chr2_162568925_162569032_-_Frem2	5.78583	1.15086	5.30192	0.491682
chr2_162787868_162787970_-_Ufm1	114.733	12.9349	93.8368	5.51873
chr2_163635115_163635206_-_Rfxap	27.775	1.13091	28.9394	1.3513
chr2_163938799_163938910_+_Spg20	45.978	3.2271	52.4084	6.17432
chr2_164277064_164277267_+_Dclk1	7.25727	0.976166	8.46627	0.811069
chr2_166801732_166801893_-_Tm4sf1	6.43893	1.50693	9.1021	1.34447
chr2_167101330_167101619_-_Wwtr1	106.819	4.73394	113.039	2.84137
chr2_167187249_167187347_-_Commd2	77.3537	4.87398	69.9648	5.18187
chr2_167226844_167226850_-_Ankub1	52.8155	4.0293	49.1364	4.78168
chr2_167261761_167261888_+_Rnf13	48.7564	1.19323	44.2611	4.06628
chr2_167365393_167365443_-_Pfn2	6.01523	0.893331	7.76369	1.13384
chr2_167673310_167673509_+_AABR06016850.1	15.1267	0.831006	18.4823	0.284358
chr2_168024561_168024760_+_Tsc22d2	12.3734	0.711517	14.4601	1.16476
chr2_168139501_168139867_-_Serp1	193.615	6.84837	192.75	11.2242
chr2_168139881_168140039_+_Eif2a	46.8458	26.7182	56.4609	2.05194
chr2_168183386_168183523_+_Selt	271.408	7.69038	262.928	15.2007
chr2_168309812_168310185_-_Siah2	6.76721	0.908777	9.35061	2.13446
chr2_170175199_170175539_+_Mbnl1	6.40695	1.43154	3.79005	0.511627
chr2_171096532_171096641_+_Rap2b	9.25629	1.83975	7.42562	1.68518
chr2_172217911_172218016_-_Dhx36	95.332	12.7158	128.126	46.0807
chr2_173892627_173892736_-_RGD1565059	11.7774	0.862986	11.1391	0.803698
chr2_173926558_173926764_-_Slc33a1	58.2939	3.4731	71.9022	2.62641
chr2_173939706_173939872_+_Gmps	169.143	12.3457	161.342	14.1286
chr2_174676430_174676536_+_LOC102549890	99.4669	11.6035	101.102	6.32583
chr2_175410937_175411140_-_Ssr3	495.365	45.3859	521.31	9.25179
chr2_176821636_176821702_+_Lekr1	2.74739	0.432197	3.30606	0.324683
chr2_177126252_177126571_-_LOC100909712	4.73358	1.32136	4.69305	0.211036
chr2_183898735_183898843_+_Mlf1	7.87395	1.82403	8.94038	1.35916
chr2_183950886_183951071_+_Gfm1	49.7375	0.430157	47.5776	3.31411
chr2_183983724_183983913_-_Lxn	51.0523	5.59775	48.2107	3.5802
chr2_184095444_184095549_+_Mfsd1	191.645	6.89748	194.723	20.6253
chr2_184961809_184961958_-_Ift80	81.708	6.1038	83.2728	4.73048
chr2_184961970_184962439_+_Smc4	158.252	10.2428	157.755	9.33645
chr2_184966774_184966885_+_Mir15b	2.17633	1.3244	2.05736	0.441815
chr2_184966774_184966885_+_Mir16	2.17633	1.3244	2.05736	0.441815
chr2_185002699_185002906_-_Trim59	106.904	5.32338	96.7315	0.970536
chr2_185101049_185101345_-_Kpna4	101.975	6.38617	103.842	7.86781
chr2_185613037_185613566_-_B3galnt1	15.3762	1.94448	17.7026	0.75191
chr2_185676699_185676725_-_AABR06018038.1	2.93831	0.704768	2.22227	0.824567
chr2_185759097_185759195_+_Nmd3	55.6052	0.631382	58.3891	4.47144
chr2_193347964_193348071_-_Pdcd10	174.738	5.98899	167.68	6.31468
chr2_193348709_193348766_+_Serpini1	4.17901	0.519751	4.02299	1.5784
chr2_193749105_193749438_-_Golim4	45.0008	2.16835	45.5704	2.81322
chr2_196990698_196990704_+_AABR06018433.1	0.907043	0.529838	1.28124	0.390204
chr2_197670358_197670434_-_Fnip2	1.12802	0.100658	1.40206	0.671553
chr2_197690205_197690312_+_Ppid	66.1109	7.08573	56.8158	1.1352
chr2_197724904_197725216_-_Etfdh	36.8257	3.27798	39.3801	1.39039
chr2_197725394_197725511_+_RGD1560010	82.6999	0.239875	94.6262	4.29469
chr2_200743239_200743421_+_Map9	2.63211	0.837256	3.06235	0.505226
chr2_201449619_201449721_-_Fgb	2.74719	0.5347	3.4244	0.22051
chr2_201454903_201455046_+_Plrg1	81.9559	1.92877	80.0882	4.42075
chr2_202258686_202258732_-_Tlr2	3.0448	0.560194	4.37054	0.35543
chr2_202443572_202443668_-_LOC679811	16.5932	1.76249	20.2523	1.99289
chr2_202896028_202897120_-_Fhdc1	12.8715	1.88543	11.8054	0.554834
chr2_202990879_202991078_-_Arfip1	53.3084	0.82213	56.6237	2.01124
chr2_203993358_203993434_+_Pet112l	18.6898	1.83148	18.1777	1.9298
chr2_204835313_204835713_-_Rps3a	118.693	6.42832	130.664	8.77971
chr2_205643689_205644120_-_Dclk2	8.12569	0.707225	9.43139	0.593793
chr2_205732149_205732260_-_Cd1d1	18.1446	1.57415	20.891	1.8721
chr2_206385078_206385097_+_Arhgef11	1.02222	0.829558	0.378885	0.360808
chr2_206539035_206539300_-_Pear1	27.1836	2.51989	26.5699	2.56288
chr2_206565327_206565391_-_Ntrk1	1.42896	0.227248	2.25992	0.624175
chr2_206662158_206662276_-_Prcc	143.116	4.83259	132.322	11.3157
chr2_206678732_206679299_+_Hdgf	27.0886	0.88999	45.3417	21.1411
chr2_206691476_206691774_+_mrpl24	37.3443	3.50474	34.325	1.83742
chr2_206704897_206705076_-_Rrnad1	22.3031	1.16757	25.7629	1.71835
chr2_206705083_206705225_+_Isg20l2	91.2092	2.88299	85.5248	3.43742
chr2_206818255_206818304_+_Gpatch4	21.7971	1.62332	18.2717	2.84053
chr2_206829135_206829447_-_Apoa1bp	177.079	5.20558	200.107	15.577
chr2_206850434_206850510_+_Iqgap3	104.13	13.4867	115.241	1.18977
chr2_206914747_206915417_+_Mef2d	25.3883	1.38037	52.7692	30.208
chr2_207071943_207072086_+_Cct3	283.87	16.9358	282.043	11.6347
chr2_207100424_207100529_+_RGD1303130	344.192	12.0006	320.096	14.9173
chr2_207111164_207111210_+_Smg5	60.9328	2.51308	50.8272	5.50064
chr2_207140661_207140750_+_Paqr6	82.7001	5.56534	67.3293	4.30275
chr2_207174078_207174423_-_Pmf1	121.033	1.51094	114.8	10.3567
chr2_207189146_207189346_-_Slc25a44	27.4846	2.39823	21.2478	3.95731
chr2_207219495_207220625_-_Sema4a	29.0333	3.23264	27.1042	2.32306
chr2_207265765_207265958_-_Lmna	384.027	25.18	386.746	36.1507
chr2_207295513_207295647_+_Mex3a	31.8067	4.51766	30.494	2.43604
chr2_207317235_207318025_-_Lamtor2	323.367	15.2294	353.165	21.226
chr2_207318059_207318192_+_Ubqln4	243.662	28.5016	221.567	7.34204
chr2_207354090_207354221_+_Ssr2	367.256	5.3212	355.333	21.7046
chr2_207396360_207396745_+_Arhgef2	101.394	5.58885	92.6462	8.37965
chr2_207453940_207453997_+_RGD1565775	68.7364	5.57239	65.4386	8.44787
chr2_207537281_207537370_-_Syt11	12.3656	1.80783	14.0144	1.23332
chr2_207615611_207615761_-_Msto1	42.9679	5.14155	41.4048	1.64453
chr2_207652098_207652986_-_Dap3	47.8118	1.34214	45.2499	4.05955
chr2_207652159_207652558_+_Ash1l	5.22394	0.776169	5.01164	1.02053
chr2_207826207_207826383_-_Fdps	112.485	3.67806	107.152	2.22615
chr2_207895643_207895673_+_Clk2	1.0172	0.303343	0.730338	0.28086
chr2_207905622_207905790_+_Scamp3	121.737	7.96181	113.346	9.05209
chr2_207911865_207911934_+_Fam189b	16.5814	3.44569	21.6695	0.200405
chr2_207930329_207931036_+_Gba	49.0691	4.76841	48.6557	4.21289
chr2_207942077_207942193_-_Mtx1	137.185	10.4898	125.802	5.45578
chr2_207943402_207943465_+_Thbs3	31.9962	2.98098	37.2401	2.94188
chr2_207974776_207974914_-_Trim46	2.52561	0.993865	3.16387	0.509772
chr2_207974884_207975915_+_Krtcap2	388.699	19.7863	380.186	16.2325
chr2_207996986_207997067_+_LOC100910177	114.466	8.0325	119.442	3.97288
chr2_208000732_208000851_-_Slc50a1	76.8696	0.658906	88.2498	12.1646
chr2_208009462_208009561_-_Efna1	43.2478	2.73967	37.5448	0.894625
chr2_208055677_208055771_-_Efna3	33.9534	3.16443	37.6836	2.9172
chr2_208070178_208070273_-_Efna4	19.0827	2.04332	19.0665	1.49693
chr2_208082450_208082542_-_Adam15	61.6765	2.09934	69.3776	1.75928
chr2_208150722_208150792_-_Flad1	30.5344	2.69506	27.9966	1.65343
chr2_208159453_208159505_-_Cks1b	131.782	8.58177	116.963	1.76804
chr2_208159687_208162700_+_Shc1	236.485	13.2504	249.094	11.4504
chr2_208171536_208171817_+_Pygo2	171.495	7.69679	162.047	3.14952
chr2_208198057_208198231_+_Pmvk	39.0244	4.09894	37.6645	4.29346
chr2_208485221_208485291_+_Adar	12.2701	0.668947	11.2622	2.53294
chr2_208528780_208529274_+_Ube2q1	7.45343	1.3937	12.2074	2.50206
chr2_208677871_208678030_-_Il6r	9.82137	0.643235	7.48416	0.392943
chr2_208729014_208729135_-_Atp8b2	11.741	0.606356	10.9652	1.16115
chr2_208764962_208765609_-_Hax1	210.03	7.00206	200.674	12.1091
chr2_208832294_208832839_-_Ubap2l	73.3853	3.01415	75.5498	10.1899
chr2_208832991_208833130_+_LOC361985	161.101	20.1477	157.695	5.4543
chr2_208862955_208863268_+_Tpm3	499.27	34.4771	525.061	26.5833
chr2_209006014_209006109_-_Rps27	26.749	5.677	31.5527	6.9207
chr2_209014039_209014584_+_Rab13	113.785	0.988065	115.72	5.42543
chr2_209024409_209024998_+_Jtb	96.0448	9.26342	82.2719	5.18755
chr2_209042570_209043507_+_Slc39a1	145.611	6.16224	151.535	1.63733
chr2_209048766_209048942_+_Crtc2	67.9161	0.824355	67.3432	6.49302
chr2_209060370_209060433_+_Dennd4b	1.65263	0.497035	2.44884	0.236538
chr2_209249046_209249239_-_Ints3	42.7201	3.68169	41.1709	2.31829
chr2_209286929_209287508_-_Npr1	15.1239	0.271103	13.8865	2.0142
chr2_209311341_209311650_-_Snapin	140.589	8.26275	150.861	4.28286
chr2_209329711_209329866_-_Chtop	112.124	15.039	96.0083	4.23826
chr2_209335829_209336519_+_S100a13	84.9326	5.19322	88.573	7.87317
chr2_209356053_209356248_+_S100a16	71.9531	2.07561	61.0491	8.30098
chr2_209431368_209432289_+_S100a4	24.7514	4.81701	22.68	2.31025
chr2_209441024_209441370_+_S100a6	1274.85	102.622	1517.95	225.188
chr2_210974947_210975031_-_S100a10	516.785	35.966	532.144	44.7282
chr2_211004331_211004436_-_S100a11	911.147	170.888	863.347	41.1392
chr2_215034524_215034573_-_RGD1563451	1.05362	0.576445	0.99949	0.212337
chr2_215034629_215034826_+_Them4	14.3401	0.989655	14.8136	1.34338
chr2_215130584_215130675_+_Tdrkh	77.1516	3.2198	80.9147	10.2611
chr2_215163425_215163621_+_mrpl9	75.4494	6.92289	81.392	4.87415
chr2_215300111_215300326_-_Snx27	40.3981	2.22254	40.1033	2.93585
chr2_215386016_215386154_-_Tuft1	31.852	2.23773	32.2959	3.8208
chr2_215419278_215419320_+_Ndufs5	14.0588	3.22957	12.3689	0.748666
chr2_215538797_215539690_-_Psmb4	283.667	24.8729	302.343	18.8655
chr2_215615200_215615611_+_Rfx5	40.6681	0.694731	40.6649	1.58938
chr2_215634391_215634677_+_Pi4kb	76.5096	8.87642	79.5453	7.3379
chr2_215702182_215702265_-_Psmd4	181.848	19.2284	172.109	15.0152
chr2_215765264_215765410_-_Pip5k1a	141.766	6.10971	134.459	8.84741
chr2_215772242_215772403_+_Vps72	294.016	22.2669	266.706	17.0956
chr2_215789350_215789456_+_Tmod4	0.864331	0.165115	1.70949	0.38049
chr2_215798439_215798715_-_Scnm1	75.3042	2.75835	77.1503	3.55601
chr2_215798753_215799037_+_Lysmd1	16.7722	2.28261	20.2384	1.13376
chr2_215899017_215899516_-_Mllt11	21.1755	0.968821	21.3682	2.12514
chr2_215953340_215953627_-_Prune	19.0455	0.949225	18.3321	0.727045
chr2_215985664_215986158_+_Cers2	130.835	2.98948	110.173	13.0953
chr2_216025308_216025695_-_LOC100911180	16.0894	1.86076	16.969	2.45447
chr2_216092481_216092635_+_Arnt	75.3258	15.4051	80.3969	18.1886
chr2_217239468_217239998_+_Ensa	109.951	9.02497	95.4689	14.5208
chr2_217305055_217305147_-_Adamtsl4	7.04104	1.36204	10.6381	4.06177
chr2_217350356_217350530_-_Ecm1	22.0005	2.64119	24.7588	1.19906
chr2_217368090_217368207_-_Tars2	52.1563	4.17072	53.0809	1.74967
chr2_217426720_217427340_-_Rprd2	59.5087	5.1584	53.0818	3.12776
chr2_217462139_217462303_-_Prpf3	97.0439	7.68977	93.4882	5.53421
chr2_217473649_217473739_-_Mrps21	162.247	30.803	141.961	7.2216
chr2_217481985_217482100_-_Ciart	16.5249	1.63299	13.5144	0.475876
chr2_217492740_217492843_-_AABR06019397.2	7.95009	1.46447	7.65307	1.45779
chr2_217496399_217496679_+_Aph1a	192.477	10.6549	183.467	4.12658
chr2_217530701_217531029_+_Anp32e	406.558	7.85382	387.881	36.8413
chr2_217609858_217609993_-_Plekho1	11.9601	1.26095	13.9121	0.813483
chr2_217674254_217674340_-_Vps45	24.4804	3.18987	21.8139	2.74918
chr2_217720820_217721107_+_Otud7b	55.3835	1.15065	48.7041	4.6728
chr2_217790041_217790700_+_Mtmr11	31.3706	1.18032	30.6132	3.37133
chr2_217799579_217799684_+_Sf3b4	431.032	8.23895	413.263	14.2517
chr2_217825802_217826206_-_Bola1	164.207	6.39076	150.382	21.4203
chr2_217845428_217845661_+_Hist2h2ab	76.7587	4.67798	70.3551	6.25099
chr2_217846435_217846522_-_Hist2h2ac	1984.38	126.926	2100.16	172.481
chr2_217846705_217846713_+_LOC100912338	11.8605	3.84224	15.8764	0.808926
chr2_217867989_217867997_-_Hist2h2aa2	38.526	5.75177	40.9705	5.1652
chr2_217898044_217898115_-_Hist2h4	2326.38	381.856	2353.27	342.262
chr2_218169957_218170048_+_Txnip	63.3119	8.76886	85.8912	11.7217
chr2_218206091_218206161_-_Polr3gl	89.2559	5.83005	90.1419	1.37854
chr2_218208489_218208587_+_Ankrd34a	5.64649	0.870944	5.28167	0.193489
chr2_218213017_218213368_+_Lix1l	28.5869	1.25828	31.8219	8.22928
chr2_218242172_218242813_+_Rbm8a	750.95	107.734	682.531	36.7927
chr2_218249021_218249240_+_Pex11b	68.029	1.19632	66.9675	1.92165
chr2_218309556_218310349_+_Pias3	71.602	8.23712	70.3714	2.65705
chr2_218320944_218320991_-_Nudt17	20.8379	1.13491	22.9901	0.906119
chr2_218339100_218339277_-_Polr3c	42.8526	2.05888	40.7999	6.80403
chr2_218339219_218339476_+_Rnf115	64.5363	1.38978	73.2937	11.9484
chr2_218523810_218523896_-_Gpr89b	69.7782	7.72391	65.8452	6.29024
chr2_218767505_218767574_+_Acp6	8.09326	1.46122	7.29611	1.26387
chr2_219249783_219249893_-_Chd1l	33.2191	1.48834	31.5235	4.24819
chr2_219309880_219310174_+_Prkab2	7.30211	0.431876	8.67777	0.618347
chr2_219551744_219551946_+_Sec22b	112.351	6.69814	102.909	3.44282
chr2_219662409_219662615_+_Notch2	46.9636	4.96411	47.3665	2.31252
chr2_219928548_219928584_+_Hmgcs2	0.22577	0.0026072	0.971976	0.35456
chr2_219988709_219988869_-_Phgdh	236.936	39.9947	247.378	14.6547
chr2_220640788_220640814_+_Wars2	7.41616	1.38179	5.66718	0.331891
chr2_221921808_221921885_-_Wdr3	22.9155	1.63763	22.4484	1.42777
chr2_221921910_221922047_+_Gdap2	27.2261	1.88882	31.5291	5.55983
chr2_222489699_222489708_-_Man1a2	0.829345	0.2427	0.689667	0.31588
chr2_222749047_222749216_+_Trim45	3.75503	1.22062	4.78962	0.403006
chr2_222799811_222799902_-_Ttf2	23.7281	1.74665	23.2763	2.57267
chr2_223469790_223469975_-_Atp1a1	389.954	2.71279	416.37	10.7498
chr2_223689477_223689606_-_Mab21l3	3.38712	0.740715	3.8907	0.738832
chr2_223775372_223775552_-_Slc22a15	6.29327	1.29689	5.24307	0.281076
chr2_224058104_224058265_-_Vangl1	54.145	0.831122	55.6449	2.28846
chr2_224590917_224590997_+_Tspan2	15.4183	1.5171	16.6535	1.22357
chr2_224918769_224918908_+_Sike1	40.2281	6.04287	37.3304	1.66514
chr2_224983683_224983779_+_Nras	165.936	2.88035	154.684	9.23245
chr2_225092441_225092600_+_Bcas2	300.798	10.0235	310.484	17.4391
chr2_225645887_225645977_-_Olfml3	37.5143	2.07364	39.7918	2.12814
chr2_225697695_225698225_-_Hipk1	18.7306	1.12575	32.9863	18.7122
chr2_225717153_225717358_-_Dclre1b	67.9603	5.70116	64.5252	6.44539
chr2_225717359_225717508_+_Ap4b1	42.5947	4.71614	42.2902	2.05053
chr2_225816286_225816486_+_Rsbn1	17.429	1.53565	16.4333	1.79022
chr2_225877308_225877640_+_Phtf1	34.035	2.11258	33.1287	3.42732
chr2_226325553_226325560_+_RGD1564469	993.879	47.2465	969.431	26.8562
chr2_226419351_226419511_-_Lrig2	22.1838	2.15157	20.4907	2.81417
chr2_226528752_226529350_+_Slc16a1	34.3917	5.79553	29.7632	5.49054
chr2_226682725_226682803_+_Ppm1j	1.54477	0.300704	3.01553	0.664707
chr2_226690982_226691145_+_Rhoc	196.312	16.8583	201.419	8.4963
chr2_226717423_226717529_-_Mov10	18.8786	2.95728	19.4869	1.09238
chr2_226767018_226767701_-_Capza1	136.184	18.9873	137.343	7.90313
chr2_226767097_226767758_+_St7l	37.8411	2.64034	36.9412	5.56808
chr2_226964524_226964603_-_Cttnbp2nl	56.6119	3.16783	57.1155	1.01215
chr2_227573043_227573120_-_Ddx20	76.5996	0.680982	69.0242	4.16831
chr2_227691751_227691902_-_Rap1a	49.4646	3.70075	47.5429	2.41392
chr2_228162064_228162396_+_AABR06019789.1	697.419	116.319	641.183	69.0835
chr2_228569468_228569630_-_Cept1	22.4025	2.06941	19.2905	1.56484
chr2_228569668_228569843_+_Dram2	32.3074	1.91593	34.6537	3.14185
chr2_228900046_228900253_+_Lrif1	13.1692	0.112887	11.2422	1.20982
chr2_229503203_229503399_+_Lamtor5	359.754	35.146	328.598	25.6384
chr2_229514087_229514273_+_Slc16a4	4.8906	1.29596	5.24945	1.23848
chr2_229557202_229558593_-_Rbm15	54.3774	8.70498	60.2304	1.95519
chr2_229770482_229770597_-_Slc6a17	4.5391	1.77232	4.00577	1.01288
chr2_229880248_229880282_-_Strip1	49.0443	3.53809	58.26	4.1024
chr2_230195070_230195271_-_Gstm7	14.4124	2.41311	17.5115	1.58371
chr2_230251631_230251715_-_Gstm2	88.0241	13.1539	85.9229	13.1669
chr2_230278108_230278425_-_Gstm1	59.5818	2.8698	62.7917	5.49788
chr2_230307800_230308209_-_Gstm4	41.2492	2.11817	46.4858	2.57001
chr2_230341865_230341948_-_Ampd2	11.617	1.29078	13.2529	0.503944
chr2_230403937_230404056_-_Gnai3	224.437	5.03394	232.587	1.10045
chr2_230446066_230446166_+_Amigo1	12.0442	1.2929	14.0196	2.25974
chr2_230460403_230460896_-_Cyb561d1	7.5633	0.0873412	7.06373	0.15618
chr2_230470578_230470721_-_Atxn7l2	17.1628	4.15598	14.571	1.16728
chr2_230519659_230519785_+_Psma5	379.14	34.9508	365.071	25.7726
chr2_230547614_230547692_+_Sort1	11.3166	1.11388	32.8656	19.6258
chr2_230646494_230646644_+_Psrc1	14.4916	1.03002	15.3369	1.64661
chr2_230677763_230677977_-_Celsr2	30.7615	7.03496	35.5933	6.34771
chr2_230705477_230705648_-_Sars	322.547	18.2014	301.777	17.5523
chr2_230806983_230807162_+_LOC681754	153.784	6.3265	144.994	6.52218
chr2_230822223_230822376_-_Tmem167b	83.6994	3.67443	80.332	5.61257
chr2_230830634_230830678_+_Taf13	98.0985	3.64111	97.9636	8.25816
chr2_230852125_230852334_+_Wdr47	40.16	3.10183	39.9887	2.63025
chr2_230923373_230923499_+_Clcc1	54.5949	4.89637	43.8934	13.1782
chr2_231112729_231112861_-_Stxbp3	32.9784	2.7047	35.049	3.74986
chr2_231189345_231189435_-_Prpf38b	63.9615	1.31037	60.6017	5.00401
chr2_231401286_231401427_+_Slc25a24	38.9125	1.9577	38.7593	3.21654
chr2_234602764_234603215_-_Rnpc3	18.3355	1.65053	17.1881	1.47522
chr2_236920564_236920735_+_Dph5	27.8677	3.31564	25.156	0.885414
chr2_237036977_237037136_-_Slc30a7	58.2794	5.14686	60.9253	3.74843
chr2_237037147_237038062_+_Extl2	10.3879	1.0038	9.92695	1.1513
chr2_237375813_237376008_+_Agl	31.9814	0.372352	33.651	3.66877
chr2_237588314_237588451_-_Sass6	56.3554	6.30251	50.5628	4.33286
chr2_237588462_237588536_+_Trmt13	16.5298	2.81884	12.8465	2.10066
chr2_237654064_237654135_-_Dbt	23.7727	4.11906	18.1521	0.415252
chr2_237659184_237659384_+_Rtcd1	52.4095	5.12582	55.6434	5.22778
chr2_237760219_237760403_+_Cdc14a	13.0787	2.18528	11.7207	0.168916
chr2_239150062_239150261_-_Snx7	18.7422	1.13406	17.3854	0.562158
chr2_241367573_241367868_-_Ptbp2	16.4323	1.84867	15.379	1.29276
chr2_242769337_242769412_-_Rwdd3	41.9486	2.30186	39.2809	1.54722
chr2_242866850_242867174_-_Tmem56	45.2304	4.91727	47.7422	2.66442
chr2_242894182_242894367_+_Alg14	35.2388	2.21122	36.2727	2.18996
chr2_243044015_243044841_+_Cnn3	334.687	11.7007	383.648	5.53685
chr2_243348305_243348424_+_F3	9.33297	0.546891	11.5094	1.49841
chr2_243589151_243589348_+_Arhgap29	45.999	2.78398	47.6785	2.70712
chr2_243862594_243863119_+_Gclm	73.9728	0.336881	65.1509	2.2913
chr2_243890009_243890076_+_Dnttip2	115.506	4.99127	105.044	10.7381
chr2_245929001_245929277_+_Bcar3	11.8475	0.703009	12.3023	1.34114
chr2_246456743_246456956_+_LOC691807	249.193	15.8986	270.551	11.6984
chr2_246521562_246521761_-_Usp53	37.2653	2.52645	37.1479	1.56701
chr2_246940022_246940212_-_Mettl14	73.7616	8.59007	73.1027	2.66364
chr2_247015274_247015302_+_Prss12	2.40344	0.775487	3.66278	0.834775
chr2_249539657_249539737_+_Casp6	20.8101	1.1806	24.0848	1.84564
chr2_249707518_249707719_-_Sec24b	72.238	3.85142	73.8787	2.83017
chr2_250251826_250251928_+_Camk2d	12.7188	1.38544	12.1167	0.850512
chr2_251227207_251227655_-_Larp7	138.094	13.5304	131.508	9.335
chr2_251227326_251227810_+_Zgrf1	16.2607	1.84349	15.236	1.45515
chr2_251472410_251473258_+_Tifa	25.5828	0.471294	24.9856	1.56185
chr2_251523598_251523723_-_Ap1ar	90.5123	1.78443	87.489	3.84206
chr2_251589043_251589136_-_LOC691931	8.38965	1.0317	8.72426	0.850829
chr2_252942463_252942863_+_Pitx2	5.86675	1.00182	5.16723	1.11573
chr2_254383238_254383320_-_Ostc	252.385	10.4079	284.297	12.4935
chr2_254405519_254405693_-_Rpl34	285.267	4.5438	280.686	1.51981
chr2_254783086_254783144_+_Lef1	0.299074	0.259008	1.00356	0.417598
chr2_254943978_254944068_-_Hadh	33.873	2.64054	36.6017	4.13595
chr2_254980009_254980089_-_Cyp2u1	23.9624	0.877052	22.7201	1.95271
chr2_255150357_255150519_+_Papss1	33.9732	0.413309	37.4506	3.53542
chr2_256291820_256291889_-_Aimp1	109.453	5.84032	102.302	4.02769
chr2_256292122_256292224_+_Tbck	10.0802	1.00488	8.70105	0.359384
chr2_256607508_256607693_-_Npnt	9.44345	0.828007	10.6066	0.610582
chr2_256790182_256790277_-_Gstcd	17.2953	1.61358	19.0458	2.09047
chr2_256790259_256790419_+_Ints12	30.8363	3.27592	26.7075	2.564
chr2_257065590_257065745_+_Ppa2	18.826	1.76203	18.5919	0.9244
chr2_258915820_258915940_+_Cenpe	30.4559	2.48933	31.6272	1.95644
chr2_258980999_258981105_+_Bdh2	45.1378	2.34809	38.4759	2.81814
chr2_259130670_259130946_-_Cisd2	105.67	6.37377	84.8809	3.72354
chr2_260462681_260463273_+_Ppp3ca	90.3676	5.98798	98.3101	4.45155
chr2_261653297_261653929_+_H2afz	258.205	14.0802	263.325	10.9089
chr2_261708562_261708719_+_Lamtor3	111.826	10.4018	98.3207	7.53666
chr2_261772445_261772498_-_Dapp1	5.82292	1.18443	4.87543	0.421086
chr2_261963834_261964375_+_Trmt10a	95.5244	14.2747	89.8348	5.51117
chr2_262262834_262262946_+_Adh5	71.2484	4.17377	81.9454	2.73265
chr2_262312263_262312416_-_Metap1	71.9818	1.83567	70.4549	0.996127
chr2_262354501_262355388_+_Eif4e	21.583	2.00728	20.8996	1.07478
chr2_262354501_262355388_+_rno-mir-1956	21.583	2.00728	20.8996	1.07478
chr2_262587122_262587236_+_Tspan5	17.8522	3.35296	37.4701	22.198
chr2_266518354_266518541_-_Pdlim5	96.7862	14.352	109.653	9.50112
chr2_266707453_266707661_+_Gbp5	3.76728	0.625289	3.65591	0.868718
chr2_266805184_266805263_+_Gbp2	12.9158	1.53329	8.24912	0.948329
chr2_267370526_267370874_-_Pkn2	81.3091	2.09092	76.9362	9.53242
chr2_269129212_269129279_-_Hs2st1	6.81901	3.82852	8.56548	0.372907
chr2_269270755_269271062_-_Sh3glb1	82.0507	11.2559	94.7787	12.6218
chr2_269522688_269523077_+_Odf2l	30.5662	2.99853	31.2351	1.53536
chr2_269981260_269981750_+_Znhit6	68.94	4.90796	61.9107	5.67436
chr2_270058180_270058983_-_Cyr61	206.192	10.7088	291.966	22.1914
chr2_270160771_270161157_+_Ddah1	53.2728	4.49397	56.2533	6.32844
chr2_270342984_270343038_+_RGD1560065	53.824	2.2758	48.3724	1.92681
chr2_270385943_270386821_+_Syde2	29.5395	2.26641	28.5319	5.32307
chr2_270832781_270832864_+_Ctbs	27.1169	1.51892	31.1166	0.25955
chr2_270886630_270886813_-_Spata1	3.69131	0.829807	3.48087	0.352166
chr2_270886757_270886954_+_Gng5	515.172	36.889	439.216	15.7495
chr2_270909746_270909811_-_Rpf1	70.6213	5.483	64.5735	4.8017
chr2_271219058_271219257_-_Prkacb	73.7881	0.711507	69.4774	1.38804
chr2_275593548_275593630_-_Ifi44	6.95929	0.185137	6.70063	0.937135
chr2_276052949_276053087_-_Gipc2	4.5952	0.676329	4.44423	0.183214
chr2_276102044_276102266_-_Dnajb4	30.7449	0.737215	32.6715	1.36934
chr2_276102379_276102500_+_Fubp1	109.282	8.20235	99.8446	6.16097
chr2_276578053_276578110_+_Pigk	118.851	4.05886	107.957	8.11832
chr2_278563293_278563364_-_St6galnac3	2.25368	0.911384	2.83036	0.647602
chr2_278780558_278780620_-_Rabggtb	89.8938	7.63072	87.3175	6.69369
chr2_278812555_278812621_-_Acadm	50.9645	2.64737	46.3019	3.76277
chr2_279545346_279546063_+_Cryz	15.7206	1.20696	17.4329	1.00358
chr2_279545830_279545948_-_Tyw3	8.62134	0.681266	7.38393	1.58691
chr2_280074500_280074727_-_Fpgt	16.6131	2.67724	15.5648	0.783946
chr2_280074759_280074917_+_Lrriq3	1.88828	1.10899	1.66627	0.110443
chr2_282366049_282366110_+_Cth	3.20096	0.455434	1.93342	0.300086
chr2_282791426_282791715_-_Zranb2	246.03	5.21449	219.28	11.7863
chr2_283373869_283374010_+_Depdc1	53.104	7.9292	54.8483	1.975
chr2_283425895_283426240_+_Ankrd13c	112.114	6.82717	108.28	5.10308
chr2_283496742_283496896_-_Srsf11	79.225	7.20105	81.5328	3.32682
chr2_284950719_284950896_+_Wls	532.035	30.5204	486.259	29.1915
chr3_1471239_1471344_+_Psd4	5.0019	0.473261	4.80716	0.896528
chr3_2119681_2119863_-_Arrdc1	68.1712	1.21042	66.9564	2.16732
chr3_2140167_2140291_+_Zmynd19	5.10872	1.1708	11.9769	6.31111
chr3_2151691_2151864_+_RGD1304868	31.5416	3.62356	29.4956	3.4667
chr3_2163152_2163275_-_Mrpl41	98.5375	11.171	95.1202	2.51984
chr3_2163395_2163468_+_LOC100911867	1.69331	0.405724	1.86333	0.271736
chr3_2243472_2243589_+_Nsmf	49.1798	5.52216	56.2364	2.80934
chr3_2377365_2377749_+_Nrarp	12.8348	0.696009	23.4615	8.93772
chr3_2391959_2392814_-_Tor4a	28.3118	2.60657	32.3628	0.93016
chr3_2412104_2412444_-_Nelfb	109.18	5.88792	108.148	6.11622
chr3_2425557_2425669_-_Tubb4b	158.726	16.6468	187.196	5.1142
chr3_2442995_2443066_+_Rnf208	3.27174	0.672991	3.57944	0.722714
chr3_2456277_2456352_-_Ndor1	47.494	1.49224	52.2791	3.53307
chr3_2456350_2456439_+_Tmem203	31.9541	2.10361	32.6464	1.88352
chr3_2461536_2461622_+_Tprn	17.7844	3.32064	14.8896	0.819042
chr3_2471755_2471893_-_Ssna1	101.587	6.01286	106.66	4.19283
chr3_2471900_2471982_+_Anapc2	130.671	5.83449	119.214	8.18819
chr3_2515992_2516034_-_Grin1	0.901615	0.186663	1.65774	0.598161
chr3_2529330_2529405_+_Man1b1	142.455	9.41954	126.238	3.85622
[truncated: 7,051 more rows]
