# Supplementary material for: TSS-Seq analysis of low pH-induced gene expression in intercalated cells in the renal collecting duct
Source: PLoS One. 2017 Aug 31;12(8):e0184185. doi: 10.1371/journal.pone.0184185 (PMC5578634; doi:10.1371/journal.pone.0184185)
Supplement: S2 Table — All the genes in which TSSs were significantly up- or down-regulated at low pH were listed. (XLSX) [file pone.0184185.s002.xlsx]

## Sheet: Up-regulated TSSs
Gene	Gene Accession	Chr	Start	End	Strand	logFC	logConc	p-value	Top / Bottom
Aak1	NM_001173450	chr4	121008010	121008017	+	2.5	1.64	1e-05	TOP
Abhd17b	NM_001014028	chr1	224887710	224887712	+	2.03	2.45	2.4e-05	TOP
Abhd17b	NM_001014028	chr1	224887729	224887734	+	1.41	4.47	2.7e-09	TOP
Abhd17b	NM_001014028	chr1	224887707	224887879	+	0.9	4.84	1.7e-08	BOTTOM
Abhd17c	NM_001100736	chr1	140423606	140423621	-	2.61	2.14	7.3e-08	TOP
Acadvl	NM_012891	chr10	56861428	56861433	-	0.66	4.68	0.025	TOP
Acadvl	NM_012891	chr10	56861382	56861464	-	0.44	6.21	0.0018	BOTTOM
Ado	NM_001107626	chr20	21877253	21877256	+	1.51	3.36	8.7e-07	TOP
Ado	NM_001107626	chr20	21877251	21877317	+	0.81	5.29	2e-10	BOTTOM
Agfg1	NM_001135596	chr9	82162445	82162449	+	1.51	1.99	0.0079	TOP
Agfg1	NM_001135596	chr9	82162443	82162473	+	1.37	2.78	8.2e-08	BOTTOM
Agpat5	NM_001134744	chr16	75788418	75788438	-	2.67	1.79	6.5e-13	BOTTOM
Ahcyl1	NM_001108561	chr2	203244807	203244809	-	0.99	4.61	1.3e-05	TOP
Ahcyl1	NM_001108561	chr2	203244681	203244828	-	0.83	5.56	1.9e-11	BOTTOM
Akirin2	NM_001039914	chr5	51152734	51152742	+	1.08	4.14	1.6e-05	TOP
Akirin2	NM_001039914	chr5	51152682	51152771	+	0.71	6.3	4.4e-08	BOTTOM
Akirin2	NM_001039914	chr5	51152702	51152706	+	0.69	5.51	0.0072	TOP
Akirin2	NM_001039914	chr5	51152717	51152720	+	0.63	4.81	0.017	TOP
Akr1b8	NM_173136	chr4	61714180	61714282	+	0.58	3.65	0.038	BOTTOM
Alpl	NM_013059	chr5	156558740	156558821	-	0.55	3.72	0.031	BOTTOM
Alyref	NM_001109602	chr10	109988257	109988263	-	1.84	5.37	6.4e-25	TOP
Alyref	NM_001109602	chr10	109988283	109988286	-	1.55	2.68	0.00017	TOP
Alyref	NM_001109602	chr10	109988244	109988416	-	1.32	6.17	9.4e-29	BOTTOM
Anapc13	NM_001173983	chr8	107591838	107591841	+	2.07	1.56	0.0015	TOP
Angptl4	NM_199115	chr7	16268347	16268366	-	6.65	0.36	1.8e-05	TOP
Ankle2	NM_001047901	chr12	46595330	46595351	-	1.81	4.05	1.2e-14	TOP
Ankle2	NM_001047901	chr12	46595290	46595292	-	1.57	2.41	0.00047	TOP
Ankle2	NM_001047901	chr12	46595188	46595378	-	0.7	5.83	4.5e-08	BOTTOM
Ankrd1	NM_013220	chr1	240324805	240324808	-	0.63	5.5	0.0023	TOP
Ankrd1	NM_013220	chr1	240324803	240324847	-	0.62	4.84	5.2e-05	BOTTOM
Ankrd13a	NM_001012148	chr12	43116040	43116042	-	1.92	2.22	2.9e-05	TOP
Ankrd13a	NM_001012148	chr12	43115993	43116066	-	1.43	3.78	6.6e-14	BOTTOM
Ankrd40	NM_001134699	chr10	82971542	82971598	+	1.07	1.89	0.019	BOTTOM
Ankrd44	NM_001191807	chr9	53730499	53730622	-	0.59	3.54	0.025	BOTTOM
Ankrd52	NM_001191875	chr7	1668921	1668923	+	2	2.84	3.1e-08	TOP
Ankrd52	NM_001191875	chr7	1668898	1668967	+	0.43	5.56	0.0078	BOTTOM
Anks6	NM_001015028	chr5	63674738	63674876	-	0.86	4.82	1.3e-09	BOTTOM
Arf6	NM_024152	chr6	91337043	91337047	+	0.76	6.43	1.7e-06	TOP
Arf6	NM_024152	chr6	91336943	91337077	+	0.75	6.22	1.6e-10	BOTTOM
Arfrp1	NM_053980	chr3	170505463	170505468	-	1.78	1.33	0.045	TOP
Arglu1	NM_001024972	chr16	86143422	86143427	+	2.15	1.87	5e-05	TOP
Arglu1	NM_001024972	chr16	86143377	86143449	+	1.98	4.26	3e-32	BOTTOM
Arglu1	NM_001024972	chr16	86143393	86143399	+	1.79	4	2.8e-13	TOP
Arih1	NM_001013108	chr8	63305336	63305340	-	1.75	1.84	0.0021	TOP
Arih1	NM_001013108	chr8	63305299	63305369	-	1.43	4.02	2.2e-16	BOTTOM
Arl2bp	NM_001024906	chr19	10786832	10786842	-	1.05	4.22	6.7e-05	TOP
Arl5a	NM_053979	chr3	33926700	33926746	-	1.62	5.79	1.4e-22	TOP
Arl5a	NM_053979	chr3	33926593	33926781	-	1.6	5.24	3.8e-34	BOTTOM
Arl8a	NM_001109071	chr13	48108255	48108258	+	1.72	1.74	0.0061	TOP
Arl8a	NM_001109071	chr13	48108233	48108237	+	1.39	2.82	0.00024	TOP
Arl8a	NM_001109071	chr13	48108270	48108273	+	1.23	2.71	0.0047	TOP
Arl8a	NM_001109071	chr13	48108219	48108365	+	1.22	4.37	1.4e-15	BOTTOM
Atp2a2	NM_001110139	chr12	35266583	35266587	+	1.56	4.93	7.2e-14	TOP
Atp2a2	NM_001110139	chr12	35266532	35266539	+	1.09	5.27	6.5e-10	TOP
Atp2a2	NM_001110139	chr12	35266522	35266673	+	1.07	6.63	1.1e-22	BOTTOM
Atp2a2	NM_001110139	chr12	35266602	35266607	+	0.73	4.4	0.012	TOP
Atp2b1	NM_053311	chr7	36493264	36493325	+	0.73	2.91	0.023	BOTTOM
B2m	NM_012512	chr3	108927839	108927978	+	0.32	9.63	0.045	BOTTOM
B3gnt2	NM_001107240	chr14	103523582	103523584	-	1.62	1.45	0.031	TOP
B3gnt2	NM_001107240	chr14	103523585	103523587	-	1.21	4.02	5.5e-05	TOP
B3gnt2	NM_001107240	chr14	103523579	103523596	-	1.18	3.87	4.8e-08	BOTTOM
Bcl9l	NM_001106817	chr8	47453533	47453541	+	2.08	2.74	4e-08	TOP
Brd4	NM_001100903	chr7	12853501	12853543	-	1.52	4.34	8e-21	BOTTOM
Brd4	NM_001100903	chr7	12853505	12853509	-	1.45	2.94	6.7e-05	TOP
Brd4	NM_001100903	chr7	12853537	12853541	-	1.45	2.74	0.00028	TOP
Brd7	NM_001108440	chr19	20019659	20019663	+	1.71	2.98	3.2e-07	TOP
Brd7	NM_001108440	chr19	20019604	20019632	+	1.7	5.17	7.6e-22	TOP
Brd7	NM_001108440	chr19	20019576	20019673	+	1.62	5.07	9.4e-34	BOTTOM
Brd7	NM_001108440	chr19	20019670	20019673	+	1.52	2.06	0.008	TOP
Btg3	NM_019290	chr11	17257757	17257939	-	0.38	5.91	0.034	BOTTOM
Bub3	NM_001047906	chr1	191129161	191129198	+	0.89	2.17	0.034	BOTTOM
C1ql1	NM_001108838	chr10	92116552	92116557	-	2.5	1.78	3.5e-06	TOP
C1ql1	NM_001108838	chr10	92116548	92116621	-	2.46	3.33	4.2e-29	BOTTOM
Camsap1	NM_001168549	chr3	4159443	4159622	-	0.67	3.06	0.025	BOTTOM
Caskin1	NM_080690	chr10	13740438	13740443	+	5.98	-1.21	0.0038	BOTTOM
Cav1	NM_133651	chr4	42957347	42957436	+	0.94	1.89	0.041	BOTTOM
Cbx3	NM_001008313	chr4	79707069	79707143	+	0.34	6.56	0.048	BOTTOM
Cbx7	NM_199117	chr7	118165599	118165778	-	0.51	4.39	0.012	BOTTOM
Ccny	NM_001191833	chr17	66168590	66168599	-	1.43	1.93	0.026	TOP
Ccny	NM_001191833	chr17	66168590	66168747	-	1.22	3.24	3.8e-08	BOTTOM
Cd151	NM_022523	chr1	201654391	201654393	+	1.26	2.29	0.027	TOP
Cd44	NM_012924	chr3	88110348	88110456	-	0.56	5.03	0.00018	BOTTOM
Cd55	NM_022269	chr13	43348291	43348375	-	0.68	4.44	0.0029	BOTTOM
Cdc42bpb	NM_053620	chr6	136136349	136136543	-	0.38	6.18	0.016	BOTTOM
Cdk13	NM_001271295	chr17	55144816	55144862	+	0.88	2.83	0.0025	BOTTOM
Cdk14	NM_001108617	chr4	25352001	25352066	+	1.32	1.92	0.0004	BOTTOM
Cdk17	NM_001108082	chr7	30194074	30194079	+	1.13	3.29	0.0017	TOP
Cdk17	NM_001108082	chr7	30194047	30194243	+	0.95	3.85	2.4e-07	BOTTOM
Cdk9	NM_001007743	chr3	11677774	11677778	-	1.59	2.36	0.00056	TOP
Cdk9	NM_001007743	chr3	11677707	11677796	-	1.06	4.34	2.5e-11	BOTTOM
Cdr2	NM_001025682	chr1	179829328	179829459	-	0.91	2.19	0.017	BOTTOM
Cebpb	NM_001301715	chr3	158826237	158826241	+	3.46	0.42	0.0019	TOP
Cebpb	NM_001301715	chr3	158826171	158826241	+	2.16	1.28	1.2e-06	BOTTOM
Cebpb	NM_001301715	chr3	158826413	158826415	+	0.53	6.29	0.032	TOP
Cebpb	NM_001301715	chr3	158826407	158826417	+	0.51	5.67	0.001	BOTTOM
Cggbp1	NM_001105900	chr11	2182707	2182712	+	1.47	3.44	9.5e-07	TOP
Cggbp1	NM_001105900	chr11	2182721	2182725	+	1.44	6.54	1.6e-25	TOP
Cggbp1	NM_001105900	chr11	2182731	2182734	+	1.11	3.21	0.0019	TOP
Cggbp1	NM_001105900	chr11	2182685	2182801	+	0.74	6.93	2.3e-11	BOTTOM
Cgref1	NM_139087	chr6	25414672	25414674	+	5.77	-0.52	0.028	TOP
Chchd5	NM_001106509	chr3	116734406	116734578	+	0.38	6.79	0.01	BOTTOM
Chrna5	NM_017078	chr8	58537887	58537895	+	0.93	3.77	0.0062	TOP
Chrna5	NM_017078	chr8	58537862	58537932	+	0.9	3.4	0.00011	BOTTOM
Cisd3	NM_001105835	chr10	86435181	86435322	+	1.77	1.95	0.0017	TOP
Clptm1l	NM_001108240	chr1	30490595	30490697	-	0.75	2.95	0.011	BOTTOM
Cmip	NM_001163273	chr19	47364068	47364070	+	1.33	3.15	6.7e-05	TOP
Cmip	NM_001163273	chr19	47364015	47364139	+	0.76	4.38	2.4e-05	BOTTOM
Col6a2	NM_001100741	chr20	12436633	12436802	+	0.38	5.85	0.026	BOTTOM
Coq10a	NM_001108727	chr7	1660300	1660303	-	2.8	0.36	0.022	TOP
Coq10a	NM_001108727	chr7	1660290	1660294	-	2.08	3.01	1.9e-10	TOP
Coq10a	NM_001108727	chr7	1660253	1660302	-	1.77	3.45	2e-16	BOTTOM
Creld1	NM_001024783	chr4	149375353	149375355	+	0.61	5.46	0.0051	TOP
Creld1	NM_001024783	chr4	149375224	149375396	+	0.41	5.44	0.015	BOTTOM
Crim1	NM_001169103	chr6	961940	962029	+	0.49	5.73	0.0034	BOTTOM
Crls1	NM_001014258	chr3	120647477	120647482	+	2.32	0.91	0.013	TOP
Crls1	NM_001014258	chr3	120647509	120647534	+	1.88	5.08	8.4e-25	TOP
Crls1	NM_001014258	chr3	120647477	120647535	+	1.86	4.52	1.7e-34	BOTTOM
Ctgf	NM_022266	chr1	21330213	21330216	-	0.77	4.28	0.0092	TOP
Ctgf	NM_022266	chr1	21330198	21330315	-	0.71	4.95	6.7e-05	BOTTOM
Cxcl14	NM_001013137	chr17	14286713	14286743	+	0.67	5.03	0.049	TOP
Cxcl14	NM_001013137	chr17	14286665	14286802	+	0.64	4.47	0.0035	BOTTOM
Cyr61	NM_031327	chr2	243827259	243827278	-	0.53	7.92	4.1e-06	BOTTOM
Dbf4	NM_001191748	chr4	22547231	22547240	-	0.92	3.38	0.022	TOP
Ddi2	NM_001034149	chr5	160621409	160621594	-	0.54	4.49	0.0051	BOTTOM
Dexi	NM_001109026	chr10	5072052	5072056	+	1.39	2.38	0.0045	TOP
Dexi	NM_001109026	chr10	5072003	5072083	+	1.27	2.99	1.1e-07	BOTTOM
Dgkz	NM_031143	chr3	76342601	76342603	-	3.11	0.1	0.042	TOP
Dhx36	NM_001107678	chr2	152161191	152161196	-	0.71	6.62	2.6e-06	TOP
Dhx36	NM_001107678	chr2	152161147	152161244	-	0.63	7.11	2.1e-08	BOTTOM
Dip2a	NM_001191564	chr20	12700245	12700252	+	1.12	2.71	0.017	TOP
Dlc1	NM_001127446	chr16	59312901	59312907	+	0.57	5.32	0.03	TOP
Dlc1	NM_001127446	chr16	59312855	59312955	+	0.42	5.4	0.026	BOTTOM
Dlg1	NM_012788	chr11	70930414	70930416	-	2.17	2.35	7.1e-07	TOP
Dlg1	NM_012788	chr11	70930317	70930439	-	1.46	4.62	3.5e-23	BOTTOM
Dlg1	NM_012788	chr11	70930407	70930409	-	1.45	2.9	6.4e-05	TOP
Dusp6	NM_053883	chr7	36893250	36893255	+	0.58	5.67	0.0061	TOP
Dusp6	NM_053883	chr7	36893247	36893377	+	0.52	5.37	0.00023	BOTTOM
Dvl1	NM_031820	chr5	172705673	172705712	+	1.33	2.57	0.004	TOP
E2f1	NM_001100778	chr3	145043655	145043696	-	1.57	2.05	2e-06	BOTTOM
E2f1	NM_001100778	chr3	145043694	145043696	-	1.32	2.38	0.014	TOP
Efhd2	NM_001031648	chr5	160775817	160775820	-	0.6	5.43	0.0057	TOP
Egr1	NM_012551	chr18	27343542	27343568	+	0.35	8.35	0.017	BOTTOM
Eif4ebp2	NM_001033069	chr20	29579214	29579224	-	0.46	6.59	0.018	TOP
Eif4ebp2	NM_001033069	chr20	29579188	29579279	-	0.44	6.82	0.001	BOTTOM
Elmod3	NM_001013087	chr4	106099834	106099837	-	3.31	2.49	7.6e-15	TOP
Elmod3	NM_001013087	chr4	106099812	106099899	-	1	3.86	3.9e-08	BOTTOM
Ephb3	NM_001105868	chr11	82046164	82046342	-	0.56	3.94	0.012	BOTTOM
Ethe1	NM_001106234	chr1	79875603	79875716	+	0.38	6.38	0.023	BOTTOM
Etnk1	NM_001107894	chr4	181060602	181060604	+	1.28	2.75	0.0021	TOP
Etnk1	NM_001107894	chr4	181060567	181060748	+	0.86	5.16	4.8e-11	BOTTOM
Faf1	NM_130406	chr5	131027303	131027307	+	1.63	3.04	1.2e-06	TOP
Faf1	NM_130406	chr5	131027229	131027242	+	1.43	2.41	0.0068	TOP
Faf1	NM_130406	chr5	131027205	131027355	+	1.35	4.48	6.9e-17	BOTTOM
Faf1	NM_130406	chr5	131027205	131027217	+	1.29	2.36	0.012	TOP
Fam173a	NM_001127447	chr10	15059560	15059571	-	0.64	4.77	0.048	TOP
Fam173a	NM_001127447	chr10	15059508	15059597	-	0.52	4.52	0.019	BOTTOM
Fam43a	NM_001039002	chr11	72013567	72013571	-	0.65	5.28	0.011	TOP
Fam43a	NM_001039002	chr11	72013448	72013620	-	0.53	5.1	0.0011	BOTTOM
Fam49b	NM_001126267	chr7	101275560	101275602	-	0.63	3.01	0.044	BOTTOM
Fbxw8	NM_001107145	chr12	39574249	39574262	+	0.63	5.65	0.0049	TOP
Fbxw8	NM_001107145	chr12	39574193	39574289	+	0.52	5.51	0.00038	BOTTOM
Fgf2	NM_019305	chr2	123893632	123893635	+	2.1	0.95	0.026	TOP
Fgf2	NM_019305	chr2	123893631	123893651	+	1.57	1.13	0.0016	BOTTOM
Fggy	NM_001013932	chr5	115881449	115881489	+	0.69	3	0.024	BOTTOM
Fkbp14	NM_001013210	chr4	83000408	83000410	-	0.76	3.74	0.046	TOP
Foxp4	NM_001108788	chr9	8508724	8508733	+	2.16	-0.12	0.017	BOTTOM
Foxp4	NM_001108788	chr9	8508830	8508852	+	1.46	3.08	8.3e-11	BOTTOM
Foxp4	NM_001108788	chr9	8508845	8508852	+	1.29	3.71	3.5e-06	TOP
Frmd6	NM_001271054	chr6	92953311	92953314	+	0.7	4.26	0.029	TOP
Frmd6	NM_001271054	chr6	92953280	92953371	+	0.43	6.04	0.0069	BOTTOM
Fxr2	NM_001100647	chr10	56450004	56450012	+	2.29	4.75	4e-31	TOP
Fxr2	NM_001100647	chr10	56450109	56450111	+	2.22	1.7	0.00042	TOP
Fxr2	NM_001100647	chr10	56449996	56450111	+	2.12	5.94	1.7e-65	BOTTOM
Fxr2	NM_001100647	chr10	56450021	56450025	+	2.03	4.82	7.3e-25	TOP
Fxr2	NM_001100647	chr10	56450028	56450030	+	1.88	3.19	1.1e-09	TOP
Gadd45g	NM_001077640	chr17	19232652	19232663	-	0.43	4.91	0.025	BOTTOM
Gatad2a	NM_001013881	chr16	19913682	19913709	+	2.16	4.09	2.5e-20	TOP
Gatad2a	NM_001013881	chr16	19913660	19913838	+	0.64	4.88	1.2e-05	BOTTOM
Gclc	NM_012815	chr8	82724277	82724280	+	5.77	-0.52	0.028	TOP
Gclc	NM_012815	chr8	82724213	82724217	+	2.16	5.3	1.6e-25	TOP
Gclc	NM_012815	chr8	82724211	82724299	+	1.96	4.72	3.5e-34	BOTTOM
Glipr1	NM_001011987	chr7	51092651	51092812	-	0.91	3.45	0.00038	BOTTOM
Glis2	NM_001106978	chr10	11101049	11101057	-	1.73	2.28	0.0006	TOP
Glis2	NM_001106978	chr10	11101026	11101035	-	1.55	4.12	1.9e-11	TOP
Glis2	NM_001106978	chr10	11100973	11101061	-	0.97	4.69	1.5e-11	BOTTOM
Gls	NM_001109968	chr9	46379940	46380009	+	0.66	4.09	0.002	BOTTOM
Gls	NM_001109968	chr9	46380002	46380006	+	0.65	4.62	0.036	TOP
Gmpr	NM_057188	chr17	25185458	25185541	-	0.43	4.86	0.019	BOTTOM
Gna11	NM_031033	chr7	9636536	9636538	+	2.61	3	2e-14	TOP
Gna11	NM_031033	chr7	9636544	9636547	+	1.62	2.06	0.0092	TOP
Gna11	NM_031033	chr7	9636480	9636630	+	0.46	6.11	0.0013	BOTTOM
Gpsm3	NM_001003974	chr20	4261760	4261855	-	0.58	3.81	0.019	BOTTOM
Grk6	NM_001112712	chr17	15236745	15236749	-	1.56	2.98	4.5e-06	TOP
Grk6	NM_001112712	chr17	15236620	15236803	-	1.47	4.31	9.8e-19	BOTTOM
Grsf1	NM_001100890	chr14	20992121	20992124	+	0.76	4.33	0.0087	TOP
Grsf1	NM_001100890	chr14	20992082	20992186	+	0.53	5.15	0.0005	BOTTOM
Gsk3a	NM_017344	chr1	80514111	80514154	-	1.54	4.43	7.8e-13	TOP
Gsk3a	NM_017344	chr1	80514084	80514180	-	1.53	3.94	4.6e-17	BOTTOM
Gsta1	NM_031509	chr9	20067950	20067978	-	0.61	5.57	1.4e-05	BOTTOM
Gstp1	NM_012577	chr1	206629768	206629923	-	0.39	10.23	0.0015	BOTTOM
Gstp1	NM_012577	chr1	206629861	206629866	-	0.36	8.62	0.028	TOP
Guk1	NM_001013115	chr10	45497313	45497484	-	0.35	6.63	0.024	BOTTOM
Hcfc1r1	NM_001100492	chr10	12938848	12938851	+	0.6	5.86	0.0063	TOP
Hcfc1r1	NM_001100492	chr10	12939604	12939667	+	0.52	3.68	0.043	BOTTOM
Hcfc1r1	NM_001100492	chr10	12938791	12938865	+	0.43	8.04	0.00077	BOTTOM
Hdgf	NM_053707	chr2	179981361	179981363	+	2.12	1.95	3e-05	TOP
Hdgf	NM_053707	chr2	179981372	179981374	+	1.89	1.13	0.036	TOP
Hdgf	NM_053707	chr2	179981337	179981339	+	1.85	2	0.0022	TOP
Hdgf	NM_053707	chr2	179981317	179981322	+	1.32	3.61	4.6e-06	TOP
Hdgf	NM_053707	chr2	179981245	179981402	+	1.32	5.19	1.3e-20	BOTTOM
Hdgf	NM_053707	chr2	179981258	179981266	+	1.26	2.94	0.0021	TOP
Hipk1	NM_001100986	chr2	199014821	199014830	-	2.11	3.29	4.1e-12	TOP
Hipk1	NM_001100986	chr2	199014745	199014932	-	1.56	4.8	2.2e-28	BOTTOM
Hipk1	NM_001100986	chr2	199014783	199014792	-	1.34	2.75	0.0015	TOP
Hist1h2ba	NM_022643	chr17	48290160	48290164	+	0.59	5.52	0.027	TOP
Hist1h2ba	NM_022643	chr17	48290158	48290236	+	0.52	4.68	0.012	BOTTOM
Hist3h2a	NM_021840	chr10	45245848	45245876	+	0.35	11.44	0.043	BOTTOM
Hmgn3	NM_001007020	chr8	88205045	88205137	-	0.42	5.66	0.0081	BOTTOM
Hoxd13	NM_001105886	chr3	57283473	57283612	+	1.09	3.42	7.4e-07	BOTTOM
Igf2	NM_031511	chr1	202915292	202915294	-	2.75	1.02	0.00066	TOP
Igf2	NM_031511	chr1	202915230	202915294	-	1.83	4.53	8.6e-32	BOTTOM
Igf2	NM_031511	chr1	202915230	202915233	-	1.59	4.24	7.5e-12	TOP
Igfbp7	NM_001013048	chr14	33010182	33010187	+	0.78	7.79	1.1e-06	TOP
Igfbp7	NM_001013048	chr14	33010129	33010209	+	0.77	7.01	5.1e-10	BOTTOM
Inpp4a	NM_031002	chr9	36238180	36238185	+	5.77	-0.52	0.028	TOP
Inpp5a	NM_001108923	chr1	199187911	199187915	+	1.64	4.13	5.7e-13	TOP
Inpp5a	NM_001108923	chr1	199187904	199187966	+	1.47	4.52	7e-21	BOTTOM
Irs2	NM_001168633	chr16	83379456	83379476	+	1.91	2.87	9.1e-08	TOP
Irs2	NM_001168633	chr16	83379423	83379525	+	1.56	4.35	4.6e-21	BOTTOM
Irs2	NM_001168633	chr16	83379495	83379499	+	1.36	4.61	5e-10	TOP
Itga6	NM_053725	chr3	54203089	54203094	+	1.65	2.46	0.0003	TOP
Itga6	NM_053725	chr3	54203059	54203135	+	1.28	4.63	4.2e-17	BOTTOM
Itga6	NM_053725	chr3	54203113	54203116	+	1.25	3.15	0.00076	TOP
Itga6	NM_053725	chr3	54203122	54203126	+	1.12	4.42	7.8e-07	TOP
Itpka	NM_031045	chr3	106257459	106257473	+	1.6	1.74	0.016	TOP
Itpka	NM_031045	chr3	106257440	106257473	+	1.29	1.32	0.018	BOTTOM
Itpr3	NM_013138	chr20	5292230	5292331	+	0.37	6.21	0.017	BOTTOM
Jak2	NM_031514	chr1	232915693	232915696	+	2.82	0.78	0.002	TOP
Jak2	NM_031514	chr1	232915672	232915808	+	1.96	2.89	1.6e-15	BOTTOM
Josd1	NM_001025009	chr7	117930895	117930907	-	2.14	2.68	1.1e-08	TOP
Josd1	NM_001025009	chr7	117930872	117930881	-	1.92	2.97	1.8e-08	TOP
Josd1	NM_001025009	chr7	117930800	117930925	-	1.74	4.2	1.9e-26	BOTTOM
Kif1b	NM_057200	chr5	166381801	166381804	-	1.15	2.84	0.0061	TOP
Kif1b	NM_057200	chr5	166381788	166381792	-	1.11	4.69	4.5e-08	TOP
Kif1b	NM_057200	chr5	166381737	166381873	-	1.05	6.93	9.8e-23	BOTTOM
Kif1b	NM_057200	chr5	166381760	166381767	-	0.92	6.7	4.1e-10	TOP
Kif1c	NM_145877	chr10	57580558	57580561	+	1.25	4.61	1.3e-09	TOP
Kif27	NM_198050	chr17	12230281	12230431	+	1.56	2.95	9.6e-11	BOTTOM
Kif27	NM_198050	chr17	12230348	12230413	+	1.39	3.5	2.1e-06	TOP
Klk6	NM_019175	chr1	94254950	94255062	+	0.78	4.52	1.4e-05	BOTTOM
Klk6	NM_019175	chr1	94254999	94255011	+	0.73	5.03	0.004	TOP
Lamp1	NM_012857	chr16	81230134	81230155	-	1.5	2.82	4.1e-05	TOP
Lamp1	NM_012857	chr16	81230053	81230056	-	1.03	6.76	1.3e-12	TOP
Lamp1	NM_012857	chr16	81229988	81230155	-	0.69	8.9	1.3e-10	BOTTOM
Lamp1	NM_012857	chr16	81230027	81230033	-	0.47	7.69	0.0066	TOP
Lamtor2	NM_001106441	chr2	180668665	180668746	-	0.33	8.06	0.024	BOTTOM
Lgals1	NM_019904	chr7	116893632	116893634	+	0.5	8.64	0.00018	TOP
Lgals1	NM_019904	chr7	116893593	116893677	+	0.47	8.08	7.1e-05	BOTTOM
Lgals9	NM_012977	chr10	65151987	65152076	-	0.7	4.2	0.0015	BOTTOM
Lgalsl	NM_001134730	chr14	101628402	101628426	-	2.03	1.39	0.0036	TOP
Lhfp	NM_001109183	chr2	141974746	141974826	+	0.54	4.05	0.017	BOTTOM
Lix1l	NM_001024303	chr2	191399906	191399910	+	0.89	3.56	0.018	TOP
Lix1l	NM_001024303	chr2	191399868	191399951	+	0.58	4.76	0.00037	BOTTOM
Lmo4	NM_001009708	chr2	242497752	242497755	+	2.43	4.37	1.6e-25	TOP
Lmo4	NM_001009708	chr2	242497746	242497759	+	2.38	4.12	2.8e-39	BOTTOM
LOC100911177	NR_110672	chr3	158213918	158213920	+	1.5	1.66	0.033	TOP
LOC680254	NR_027983	chr13	72673044	72673117	+	0.43	4.77	0.033	BOTTOM
LOC689226	NM_001127573	chr5	58547549	58547553	+	1.46	2.84	0.00011	TOP
LOC689226	NM_001127573	chr5	58547521	58547524	+	1.22	2.58	0.013	TOP
LOC689226	NM_001127573	chr5	58547516	58547691	+	0.62	4.9	4.3e-05	BOTTOM
Lpl	NM_012598	chr16	22556731	22556923	-	0.43	4.81	0.019	BOTTOM
Lrrc8c	NM_001037179	chr14	5393773	5393954	-	0.42	4.87	0.025	BOTTOM
Lynx1	NM_001130546	chr7	112867737	112867799	-	0.71	4.62	9.6e-06	BOTTOM
Lyrm9	NM_001173471	chr10	64947019	64947064	+	0.48	5.07	0.0027	BOTTOM
Mafg	NM_022386	chr10	110024978	110024980	-	1.34	3.63	1.5e-06	TOP
Mafg	NM_022386	chr10	110024939	110025079	-	1.29	5.69	2.2e-22	BOTTOM
Map1lc3a	NM_199500	chr3	145758899	145758908	+	1.79	6.56	6.4e-22	TOP
Map1lc3a	NM_199500	chr3	145758796	145758976	+	1.59	6.38	8.6e-36	BOTTOM
Map1lc3a	NM_199500	chr3	145758919	145758922	+	1.5	4.18	3.8e-11	TOP
Map3k1	NM_053887	chr2	43125442	43125470	-	1.69	1.89	0.0037	TOP
Map3k3	NM_001107058	chr10	95482303	95482305	+	2.43	4.47	3.2e-24	TOP
Map3k3	NM_001107058	chr10	95482291	95482293	+	2.25	2.24	3.6e-07	TOP
Map3k3	NM_001107058	chr10	95482258	95482352	+	2.24	5.48	1.4e-60	BOTTOM
Map3k3	NM_001107058	chr10	95482263	95482266	+	2.18	2.19	2.6e-06	TOP
Map3k3	NM_001107058	chr10	95482314	95482316	+	2.13	2.53	1.7e-07	TOP
March5	NM_001106372	chr1	241475356	241475358	+	0.76	3.92	0.042	TOP
March5	NM_001106372	chr1	241475334	241475409	+	0.44	6.09	0.0028	BOTTOM
Mark3	NM_130749	chr6	136348397	136348400	+	2.14	5.5	1.1e-28	TOP
Mark3	NM_130749	chr6	136348339	136348427	+	1.82	6.23	1.5e-50	BOTTOM
Mark3	NM_130749	chr6	136348391	136348393	+	1.8	4.13	3.9e-15	TOP
Mark3	NM_130749	chr6	136348408	136348410	+	1.54	2.27	0.004	TOP
Mcoln1	NM_001105903	chr12	2653884	2653888	-	0.6	5.34	0.0091	TOP
Mcoln1	NM_001105903	chr12	2653827	2653944	-	0.39	7.1	0.0046	BOTTOM
Mdm2	NM_001108099	chr7	57020253	57020258	-	1.29	2.03	0.0047	BOTTOM
Mdm2	NM_001108099	chr7	57020255	57020258	-	1.24	2.78	0.028	TOP
Mef2d	NM_030860	chr2	180221087	180221089	+	1.77	3.38	8.6e-09	TOP
Mef2d	NM_030860	chr2	180221075	180221159	+	1.6	5.11	3.4e-27	BOTTOM
Mef2d	NM_030860	chr2	180221096	180221098	+	1.59	3.53	2.4e-07	TOP
Mef2d	NM_030860	chr2	180221113	180221116	+	1.57	3.79	8.4e-10	TOP
Mef2d	NM_030860	chr2	180221075	180221081	+	1.49	3.29	3.1e-06	TOP
Mfhas1	NM_001107316	chr16	60331430	60331433	-	2.07	1.8	0.00015	TOP
Mfhas1	NM_001107316	chr16	60331450	60331462	-	1.66	1.36	0.033	TOP
Mfhas1	NM_001107316	chr16	60331350	60331462	-	1.04	4.69	7.7e-12	BOTTOM
Mgat4b	NM_001127533	chr10	35775738	35775740	+	1.44	3	3.2e-05	TOP
Mgat4b	NM_001127533	chr10	35775698	35775835	+	1.18	4.53	1.2e-12	BOTTOM
Mgat4b	NM_001127533	chr10	35775717	35775719	+	1.13	4.27	7.1e-06	TOP
Mina	NM_153309	chr11	41649496	41649533	-	1.26	1.11	0.032	BOTTOM
Mir3593	NR_037394	chr6	76163503	76163678	-	1.3	4.42	1.2e-17	BOTTOM
Mir3593	NR_037394	chr6	76163641	76163645	-	1.23	3.88	2.3e-06	TOP
Mllt4	NM_013217	chr1	48787875	48787877	+	3.35	2.38	5.7e-13	TOP
Mllt4	NM_013217	chr1	48787861	48787965	+	0.34	6.2	0.041	BOTTOM
Mpp6	NM_001134982	chr4	78343473	78343475	+	1.72	2.72	9.3e-06	TOP
Mpp6	NM_001134982	chr4	78343495	78343499	+	1.51	2.12	0.011	TOP
Mpp6	NM_001134982	chr4	78343445	78343525	+	1.51	3.88	6.5e-13	BOTTOM
Mreg	NM_001192002	chr9	71358132	71358219	-	2.52	2.09	3e-14	BOTTOM
Mrpl30	NM_001106903	chr9	36839337	36839400	+	0.42	6.17	0.0061	BOTTOM
Mtch1	NM_001100833	chr20	7673260	7673262	-	2.89	2.88	8.4e-15	TOP
Mtch1	NM_001100833	chr20	7673254	7673257	-	2.35	6.63	5.2e-57	TOP
Mtch1	NM_001100833	chr20	7673237	7673239	-	2.34	1.33	0.0013	TOP
Mtch1	NM_001100833	chr20	7673175	7673304	-	2.2	7.1	4e-78	BOTTOM
Mtch1	NM_001100833	chr20	7673230	7673233	-	1.79	2.05	0.00047	TOP
Mturn	NM_001007645	chr4	83087641	83087796	+	0.72	3.53	0.0065	BOTTOM
Naa30	NM_001109099	chr15	25154845	25154851	+	1.03	4.3	1.9e-05	TOP
Naa30	NM_001109099	chr15	25154828	25154897	+	0.74	4.79	6e-07	BOTTOM
Nab1	NM_022856	chr9	46083432	46083499	+	2.1	0.05	0.019	BOTTOM
Nacc1	NM_134413	chr19	25131676	25131678	+	2.28	1.73	4.9e-05	TOP
Nacc1	NM_134413	chr19	25131719	25131723	+	1.84	3.84	6.3e-13	TOP
Nacc1	NM_134413	chr19	25131676	25131744	+	1.78	5.38	5.2e-47	BOTTOM
Nacc1	NM_134413	chr19	25131738	25131741	+	1.73	5.07	5.8e-22	TOP
Nacc1	NM_134413	chr19	25131704	25131707	+	1.7	1.51	0.026	TOP
Nck2	NM_001108216	chr9	42650068	42650148	+	0.4	4.89	0.031	BOTTOM
Nckap1	NM_031618	chr3	63273960	63274249	-	0.98	4.91	2.8e-13	BOTTOM
Ncor1	NM_001271103	chr10	48628548	48628553	-	1.73	6.03	3.5e-32	TOP
Ncor1	NM_001271103	chr10	48628531	48628600	-	1.61	6.46	2e-44	BOTTOM
Ncor1	NM_001271103	chr10	48628533	48628535	-	1.58	2.52	0.00022	TOP
Ncor1	NM_001271103	chr10	48628556	48628560	-	1.53	4.57	1.3e-12	TOP
Ncs1	NM_024366	chr3	10304801	10304948	+	1.06	2.03	0.0098	BOTTOM
Ndufa12	NM_001106781	chr7	31349252	31349393	+	0.34	7.58	0.017	BOTTOM
Nit2	NM_001034126	chr11	44287834	44287842	+	3.03	3.61	0.00048	TOP
Nit2	NM_001034126	chr11	44287768	44287842	+	0.45	5.78	0.043	BOTTOM
Nme1	NM_138548	chr10	82600962	82601098	-	0.35	6.82	0.018	BOTTOM
Nos1ap	NM_138922	chr13	86432830	86432930	-	0.91	4	1.2e-05	BOTTOM
Nr2f6	NM_139113	chr16	18543069	18543073	-	1	5.16	2.1e-07	TOP
Nr2f6	NM_139113	chr16	18543004	18543108	-	0.72	6.92	1.7e-10	BOTTOM
Nrarp	NM_001143750	chr3	3341865	3341996	+	1.25	4.34	6e-16	BOTTOM
Nrarp	NM_001143750	chr3	3341905	3341912	+	1.18	3.38	0.00055	TOP
Nrarp	NM_001143750	chr3	3341922	3341924	+	1.18	4.25	3.1e-07	TOP
Nt5dc2	NM_001009271	chr16	6559608	6559610	+	1.82	7.46	1.4e-34	TOP
Nt5dc2	NM_001009271	chr16	6559538	6559689	+	1.22	7.59	2.1e-24	BOTTOM
Numbl	NM_001033888	chr1	82333597	82333600	+	3.78	-0.14	0.03	TOP
Nup153	NM_001100470	chr17	24031694	24031696	+	1.57	2.56	0.00026	TOP
Nup153	NM_001100470	chr17	24031675	24031684	+	1.21	4.79	7e-10	TOP
Nup153	NM_001100470	chr17	24031722	24031726	+	1.14	3.07	0.0022	TOP
Nup153	NM_001100470	chr17	24031670	24031874	+	0.76	6.01	3.1e-10	BOTTOM
Nxn	NM_001108285	chr10	67775908	67775912	+	1.12	3.16	0.0024	TOP
Nxn	NM_001108285	chr10	67775873	67776004	+	0.45	4.72	0.021	BOTTOM
Oaf	NM_001014090	chr8	46242896	46242899	-	1.15	3.19	0.0012	TOP
Oaf	NM_001014090	chr8	46242893	46243046	-	0.89	3.9	2.4e-06	BOTTOM
Otud4	NM_001191700	chr19	30168231	30168237	-	1.33	2.7	0.0016	TOP
Otud4	NM_001191700	chr19	30168108	30168244	-	0.97	4.79	2.3e-11	BOTTOM
Oxsr1	NM_001108194	chr8	124286557	124286724	-	0.5	4.94	0.0041	BOTTOM
Padi3	NM_017230	chr5	159669303	159669339	-	0.94	3.9	0.0017	TOP
Paip1	NM_001108937	chr2	51610134	51610139	+	1.09	4.25	5.2e-06	TOP
Paip1	NM_001108937	chr2	51610096	51610248	+	0.48	5.88	0.0012	BOTTOM
Pank3	NM_001108272	chr10	20679466	20679502	+	1.37	3.11	1.5e-09	BOTTOM
Pank3	NM_001108272	chr10	20679475	20679483	+	1.36	3.46	7e-06	TOP
Pde3b	NM_017229	chr1	172408997	172409053	+	1.54	1.11	0.005	BOTTOM
Pdxp	NM_001135819	chr7	116880740	116880744	+	1.62	2.6	9.3e-05	TOP
Pdxp	NM_001135819	chr7	116880721	116880851	+	0.86	4.66	4.7e-08	BOTTOM
Pdxp	NM_001135819	chr7	116880760	116880773	+	0.64	5	0.02	TOP
Phactr2	NM_214458	chr1	8102832	8102836	-	2.2	1.53	0.00044	TOP
Phactr2	NM_214458	chr1	8102812	8102816	-	2.17	1.51	0.00055	TOP
Phactr2	NM_214458	chr1	8102683	8102859	-	1.17	4.04	4.6e-10	BOTTOM
Pi4k2a	NM_053735	chr1	248760652	248760759	-	1.85	3.72	2.9e-18	BOTTOM
Pi4k2a	NM_053735	chr1	248760669	248760685	-	1.58	3.47	8.7e-08	TOP
Pip4k2a	NM_053926	chr17	93111956	93112090	-	0.87	3.45	0.049	TOP
Pip4k2a	NM_053926	chr17	93111900	93112097	-	0.75	2.89	0.021	BOTTOM
Pla2g12a	NM_001108565	chr2	227330972	227330975	+	1.93	1.45	0.0073	TOP
Pla2g12a	NM_001108565	chr2	227330972	227331119	+	0.43	4.63	0.03	BOTTOM
Plcg1	NM_013187	chr3	151522917	151522920	+	2.28	2.96	1.8e-11	TOP
Plcg1	NM_013187	chr3	151522600	151522654	+	1.85	3.5	2.9e-19	BOTTOM
Plcg1	NM_013187	chr3	151522621	151522624	+	1.83	3.49	1e-10	TOP
Plcg1	NM_013187	chr3	151522936	151522940	+	1.01	3.72	0.0014	TOP
Plcg1	NM_013187	chr3	151522904	151523029	+	0.78	5.18	1.7e-08	BOTTOM
Plekha5	NM_139340	chr4	177615483	177615512	+	2.66	0.95	0.0024	TOP
Plet1	NM_001014209	chr8	53852028	53852084	+	1.12	1.81	0.023	BOTTOM
Plk3	NM_022187	chr5	137448707	137448713	-	1.59	0.74	0.012	BOTTOM
Pnkp	NM_001004259	chr1	95330429	95330491	+	0.41	5.55	0.011	BOTTOM
Pom121	NM_053622	chr12	22431347	22431351	+	2.92	4.54	7.5e-40	TOP
Pom121	NM_053622	chr12	22431357	22431359	+	2.82	2.53	1.3e-11	TOP
Pom121	NM_053622	chr12	22431391	22431396	+	2.62	0.91	0.0051	TOP
Pom121	NM_053622	chr12	22431311	22431487	+	2.32	5.7	1.7e-75	BOTTOM
Pom121	NM_053622	chr12	22431381	22431384	+	2.02	5.12	1.4e-29	TOP
Ppdpf	NM_001009316	chr3	170329274	170329276	+	1.07	2.56	0.047	TOP
Ppdpf	NM_001009316	chr3	170329222	170329312	+	0.35	6.75	0.039	BOTTOM
Ppm1a	NM_017038	chr6	95161808	95161810	+	0.83	3.5	0.041	TOP
Ppm1a	NM_017038	chr6	95161632	95161819	+	0.64	5.08	6.7e-06	BOTTOM
Ppm1j	NM_001005540	chr2	200039659	200039737	+	1.29	1.31	0.013	BOTTOM
Ppp2ca	NM_017039	chr10	37621231	37621234	+	2.12	5.19	1.4e-17	TOP
Ppp2ca	NM_017039	chr10	37621105	37621273	+	2.03	6.03	1.2e-43	BOTTOM
Ppp2ca	NM_017039	chr10	37621253	37621255	+	1.97	1.82	0.00032	TOP
Ppp2ca	NM_017039	chr10	37621262	37621264	+	1.63	3.77	4.6e-09	TOP
Ppp2r2d	NM_144746	chr1	198640738	198640742	+	1.87	3.26	3.2e-10	TOP
Ppp2r2d	NM_144746	chr1	198640751	198640754	+	1.84	2.77	6e-07	TOP
Ppp2r2d	NM_144746	chr1	198640722	198640725	+	1.45	2.42	0.0022	TOP
Ppp2r2d	NM_144746	chr1	198640716	198640787	+	1.39	5.07	4.9e-24	BOTTOM
Ppp4r2	NM_001106613	chr4	135720544	135720595	+	1.26	4.63	2.5e-17	BOTTOM
Ppp4r2	NM_001106613	chr4	135720577	135720579	+	1.09	3.41	0.0012	TOP
Pptc7	NM_001107141	chr12	35483654	35483707	-	1.08	4.25	1.6e-11	BOTTOM
Prkaca	NM_001100922	chr19	25864823	25864825	-	2.4	2.36	1.3e-08	TOP
Prkaca	NM_001100922	chr19	25864867	25864871	-	2.33	2.39	3e-08	TOP
Prkaca	NM_001100922	chr19	25864814	25864820	-	1.97	5.19	6e-29	TOP
Prkaca	NM_001100922	chr19	25864851	25864855	-	1.94	4.34	1.5e-17	TOP
Prkaca	NM_001100922	chr19	25864763	25864883	-	1.9	6.31	4.6e-55	BOTTOM
Prkaca	NM_001100922	chr19	25864876	25864882	-	1.46	2.62	0.0011	TOP
Prkaca	NM_001100922	chr19	25864837	25864841	-	1.24	2.42	0.025	TOP
Prkar2a	NM_019264	chr8	113746151	113746278	+	0.51	4.99	0.002	BOTTOM
Psme4	NM_001025140	chr14	111892920	111892924	+	1.19	3.19	0.00064	TOP
Psme4	NM_001025140	chr14	111892879	111892947	+	1.09	3.49	7e-08	BOTTOM
Ptms	NM_031975	chr4	161045419	161045434	-	1.68	2.92	1.8e-06	TOP
Ptms	NM_031975	chr4	161045286	161045289	-	1.37	4.03	1.1e-07	TOP
Ptms	NM_031975	chr4	161045373	161045377	-	1.07	5.97	1.3e-07	TOP
Ptms	NM_031975	chr4	161045191	161045377	-	0.93	6.72	1.8e-15	BOTTOM
Ptov1	NM_001008304	chr1	95342387	95342524	-	1.82	4.43	6.5e-33	BOTTOM
Ptov1	NM_001008304	chr1	95342473	95342476	-	1.8	3.16	7e-09	TOP
Ptpn12	NM_057115	chr4	9517510	9517551	+	0.78	2.5	0.035	BOTTOM
Ptpn4	NM_001100479	chr13	32611275	32611358	-	0.8	3.7	0.00022	BOTTOM
Ptpra	NM_012763	chr3	118061702	118061704	+	1.69	3.26	2.3e-08	TOP
Ptpra	NM_012763	chr3	118061694	118061697	+	1.62	5.58	2.2e-22	TOP
Ptpra	NM_012763	chr3	118061672	118061757	+	1.56	6.27	1.8e-39	BOTTOM
Ptprj	NM_017269	chr3	74935711	74935744	-	2.04	2.63	3.7e-13	BOTTOM
Ptprj	NM_017269	chr3	74935728	74935744	-	1.89	3.07	4.8e-09	TOP
Pwwp2a	NM_001127296	chr10	28789057	28789150	+	1.08	2.63	0.00015	BOTTOM
Pwwp2a	NM_001127296	chr10	28789065	28789100	+	1.01	2.86	0.035	TOP
Qser1	NM_001139493	chr3	90157198	90157201	-	1.81	2.41	2.4e-05	TOP
Qser1	NM_001139493	chr3	90157181	90157208	-	1.04	4.13	2.6e-09	BOTTOM
Qsox1	NM_001109898	chr13	70777517	70777601	-	0.38	5.24	0.033	BOTTOM
Rab15	NM_198749	chr6	99403048	99403230	-	0.57	4.46	0.0041	BOTTOM
Rab3d	NM_080580	chr8	21021238	21021440	-	0.33	6.93	0.03	BOTTOM
Rabac1	NM_031774	chr1	80275056	80275060	-	0.47	6.62	0.03	TOP
Rabac1	NM_031774	chr1	80274928	80275102	-	0.43	7.38	0.00083	BOTTOM
Rap2c	NM_001106950	chrX	137757026	137757139	-	0.81	3.49	0.0004	BOTTOM
Rassf3	NM_001108747	chr7	60783919	60783922	-	1.66	1.68	0.01	TOP
Rassf3	NM_001108747	chr7	60783825	60783964	-	1.33	4.7	1.8e-19	BOTTOM
Rbfox2	NM_001079895	chr7	115384412	115384461	-	0.99	4.49	2.5e-09	BOTTOM
Rbfox2	NM_001079895	chr7	115384437	115384448	-	0.96	3.47	0.0079	TOP
Rbm26	NM_001277160	chr15	89244848	89244905	-	0.98	2.74	0.00062	BOTTOM
Rbm33	NM_001191859	chr4	2333464	2333527	-	0.47	5.96	0.0017	BOTTOM
Rbpms	NM_001271244	chr16	62009574	62009592	+	1.06	2.93	0.018	TOP
Rbpms	NM_001271244	chr16	62009562	62009713	+	0.46	5.95	0.0013	BOTTOM
Rcan2	NM_175578	chr9	12853176	12853361	-	0.8	2.96	0.021	BOTTOM
Rcor2	NM_001013994	chr1	209950921	209950932	+	2.45	4.36	1.2e-28	TOP
Rcor2	NM_001013994	chr1	209950879	209950988	+	2.03	4.18	8.1e-34	BOTTOM
Rcor2	NM_001013994	chr1	209950902	209950908	+	1.69	2.12	0.00095	TOP
RGD1307155	NM_001037188	chr10	15139964	15139966	+	0.55	5.93	0.0051	TOP
RGD1307155	NM_001037188	chr10	15139935	15139999	+	0.51	5.86	0.00029	BOTTOM
RGD1309676	NM_001014140	chr16	17445363	17445366	-	1.12	2.97	0.005	TOP
RGD1311863	NM_001024974	chr1	222274349	222274360	+	3.26	0.78	0.00092	TOP
RGD1311863	NM_001024974	chr1	222274378	222274390	+	3.18	1.1	4.9e-05	TOP
RGD1311863	NM_001024974	chr1	222274421	222274447	+	2.25	2.99	2.5e-11	TOP
RGD1559896	NM_001109134	chr19	54839733	54839735	-	2.36	0.68	0.025	TOP
RGD1564450	NM_001106377	chr20	5775560	5775563	-	1.69	1.8	0.0063	TOP
RGD1564664	NM_001110055	chr3	78367774	78367778	-	1.73	0.74	0.0033	BOTTOM
Rhobtb1	NM_001107622	chr20	20165493	20165497	-	2.92	0.86	0.0071	TOP
Rhobtb1	NM_001107622	chr20	20165440	20165533	-	1.38	2.82	1.2e-07	BOTTOM
Rnf11l1	NM_001271224	chr5	130830982	130831175	-	0.72	4	0.00016	BOTTOM
Rps23	NM_078617	chr2	21046311	21046314	+	1.69	2.69	0.0041	TOP
Rras2	NM_001013434	chr1	172097670	172097733	-	0.42	6.06	0.0043	BOTTOM
Rspo1	NM_001107980	chr5	144332286	144332367	+	1.21	2.47	9.4e-05	BOTTOM
RT1-Bb	NM_001004084	chr20	4736194	4736207	-	0.65	3.13	0.036	BOTTOM
Rundc3a	NM_198758	chr10	91500993	91501138	+	0.51	3.91	0.034	BOTTOM
S100a6	NM_053485	chr2	182894989	182895075	+	0.43	10.34	0.019	BOTTOM
Sbk1	NM_147135	chr1	185344220	185344232	+	1.59	3.66	3.5e-08	TOP
Sbk1	NM_147135	chr1	185344191	185344279	+	1.02	3.78	1.6e-07	BOTTOM
Scarf2	NM_001105864	chr11	85175684	85175702	-	1.61	2.27	9.7e-08	BOTTOM
Scn1b	NM_017288	chr1	86172206	86172209	-	4.1	1.02	1.5e-06	TOP
Scn1b	NM_017288	chr1	86172124	86172236	-	2.59	2.79	1.2e-20	BOTTOM
Sec61g	NM_001135020	chr14	97329655	97329657	-	5.17	5.57	6.8e-119	TOP
Sec61g	NM_001135020	chr14	97329617	97329718	-	0.56	9.28	2e-07	BOTTOM
Sectm1b	NM_199082	chr10	110279902	110279953	-	1.18	1.34	0.021	BOTTOM
Sept3	NM_019375	chr7	120649817	120649822	+	3.11	0.1	0.042	TOP
Sept3	NM_019375	chr7	120649809	120649822	+	3.03	0.38	9.4e-06	BOTTOM
Serinc5	NM_133395	chr2	22871932	22872058	+	0.49	5.04	0.013	BOTTOM
Serpinf1	NM_177927	chr10	62739464	62739469	-	1.62	2.07	0.0025	TOP
Sf3b1	NM_053426	chr9	53837171	53837175	-	7.55	1.27	4.4e-11	TOP
Sh3gl3	NM_031238	chr1	138399305	138399484	+	1.67	3.96	1.2e-22	BOTTOM
Sh3glb1	NM_001011929	chr2	242903473	242903511	-	0.45	5.98	0.0018	BOTTOM
Shc2	NM_001108065	chr7	11583383	11583449	+	2.23	3.15	2.3e-22	BOTTOM
Shc2	NM_001108065	chr7	11583411	11583414	+	2.1	1.13	0.012	TOP
Shc2	NM_001108065	chr7	11583424	11583426	+	2.02	2.91	1.5e-09	TOP
Siah1	NM_080905	chr19	21717132	21717134	+	1.35	3.51	8.3e-06	TOP
Siah1	NM_080905	chr19	21717115	21717221	+	0.42	4.79	0.047	BOTTOM
Sipa1l2	NM_001009704	chr19	55775024	55775027	-	2.38	1.36	0.00064	TOP
Sipa1l2	NM_001009704	chr19	55775006	55775044	-	1.61	2.65	5.9e-09	BOTTOM
Slc29a1	NM_031684	chr9	10999976	11000061	+	0.51	4.78	0.0025	BOTTOM
Slc3a2	NM_019283	chr1	211390266	211390373	-	0.48	4.19	0.037	BOTTOM
Slc44a1	NM_001033852	chr5	70877310	70877351	+	1.88	0.86	0.00054	BOTTOM
Slpi	NM_053372	chr3	155376080	155376083	-	0.77	5.35	0.00012	TOP
Slpi	NM_053372	chr3	155376075	155376144	-	0.73	4.94	3.6e-07	BOTTOM
Smarca5	NM_001107419	chr19	29121991	29121996	+	2.81	3.04	1e-16	TOP
Smarca5	NM_001107419	chr19	29121949	29121951	+	2.6	2.35	5.3e-09	TOP
Smarca5	NM_001107419	chr19	29121970	29121974	+	2.27	7.06	1.3e-49	TOP
Smarca5	NM_001107419	chr19	29121931	29121996	+	2.27	6.81	2.6e-86	BOTTOM
Smarca5	NM_001107419	chr19	29121940	29121942	+	2.08	4.16	7.3e-20	TOP
Smarca5	NM_001107419	chr19	29121747	29121796	+	1.8	4.61	2.4e-31	BOTTOM
Smarca5	NM_001107419	chr19	29121760	29121772	+	1.76	3.94	6.5e-13	TOP
Smarca5	NM_001107419	chr19	29121791	29121796	+	1.64	4.11	1.9e-11	TOP
Smarca5	NM_001107419	chr19	29122215	29122265	+	0.48	4.28	0.032	BOTTOM
Snrnp70	NM_001108483	chr1	95867844	95867901	-	0.81	2.66	0.015	BOTTOM
Sntb2	NM_001168674	chr19	36781922	36782006	+	0.59	4.84	0.00039	BOTTOM
Snx24	NM_001008364	chr18	48712420	48712470	+	1.94	4.01	3.9e-15	TOP
Snx24	NM_001008364	chr18	48712413	48712605	+	0.88	4.14	2.6e-06	BOTTOM
Socs5	NM_001109274	chr6	10551992	10552030	+	1.21	3.51	8.2e-05	TOP
Socs5	NM_001109274	chr6	10551959	10552035	+	1.13	3.07	6.6e-06	BOTTOM
Socs5	NM_001109274	chr6	10552160	10552164	+	0.98	3.2	0.016	TOP
Socs5	NM_001109274	chr6	10552140	10552171	+	0.96	3.4	1.2e-05	BOTTOM
Sort1	NM_031767	chr2	203852976	203852986	+	2.13	3.35	3.7e-12	TOP
Sort1	NM_031767	chr2	203852959	203853031	+	1.92	4.83	6.6e-38	BOTTOM
Sort1	NM_031767	chr2	203853005	203853009	+	1.64	4	3.2e-11	TOP
Sox12	NM_001168650	chr3	142716130	142716150	-	1.61	0.31	0.029	BOTTOM
Spag9	NM_001108290	chr10	82628149	82628162	+	2.01	1.64	0.002	TOP
Spag9	NM_001108290	chr10	82628149	82628268	+	1.49	5.07	2.6e-28	BOTTOM
Spag9	NM_001108290	chr10	82628187	82628189	+	1.44	5.57	2.8e-18	TOP
Spire1	NM_001107381	chr18	64148560	64148564	-	1.87	2.03	0.00023	TOP
Spire1	NM_001107381	chr18	64148393	64148581	-	1.69	4.35	1.2e-27	BOTTOM
Spire2	NM_001127538	chr19	53658558	53658587	+	1.54	2.44	0.0021	TOP
Srf	NM_001109302	chr9	9788346	9788370	+	0.94	3.44	0.01	TOP
Srf	NM_001109302	chr9	9788325	9788430	+	0.71	4.3	0.0015	BOTTOM
Srgn	NM_020074	chr20	29761053	29761157	-	0.48	4.07	0.038	BOTTOM
Srm	NM_053464	chr5	165672479	165672481	+	1.81	4.79	2.3e-19	TOP
Srm	NM_053464	chr5	165672456	165672537	+	1.25	5.03	4.6e-21	BOTTOM
Ssbp3	NM_053358	chr5	127987947	127987950	+	1.98	2.27	9.2e-06	TOP
Ssbp3	NM_053358	chr5	127987965	127987969	+	1.45	4.33	5.7e-11	TOP
Ssbp3	NM_053358	chr5	127987912	127988041	+	1.29	4.91	1.9e-19	BOTTOM
St3gal5	NM_031337	chr4	105373343	105373543	+	0.39	6.03	0.016	BOTTOM
Stim2	NM_001105750	chr14	61760331	61760417	-	1.75	3.63	3.8e-20	BOTTOM
Tacc1	NM_001004107	chr16	71241711	71241748	+	1.73	3.55	1.8e-09	TOP
Tacc1	NM_001004107	chr16	71241689	71241900	+	0.52	4.65	0.0055	BOTTOM
Tagln	NM_031549	chr8	48907696	48907710	-	0.7	7.35	1.7e-08	BOTTOM
Tagln	NM_031549	chr8	48907704	48907707	-	0.62	6.99	1.6e-05	TOP
Tango2	NM_001108323	chr11	84643619	84643621	+	1.41	2.17	0.012	TOP
Tatdn2	NM_001109252	chr4	149601747	149601753	+	1.2	3.39	0.00031	TOP
Tatdn2	NM_001109252	chr4	149601717	149601854	+	0.86	4.07	3.3e-06	BOTTOM
Tcf7l1	NM_001107865	chr4	106007211	106007246	-	0.61	4.82	0.023	TOP
Tcf7l1	NM_001107865	chr4	106007202	106007270	-	0.57	4.15	0.0058	BOTTOM
Tgfb2	NM_031131	chr13	102819665	102819674	-	0.59	4.38	0.037	BOTTOM
Tgm2	NM_019386	chr3	148862446	148862449	-	1.08	3.14	0.0047	TOP
Tgm2	NM_019386	chr3	148862393	148862461	-	0.94	3.26	4.2e-05	BOTTOM
Tigd5	NM_001126268	chr7	113885822	113885825	+	5.66	-0.64	0.049	TOP
Timp2	NM_021989	chr10	108358950	108358961	-	1.86	1.39	0.0079	TOP
Timp2	NM_021989	chr10	108358856	108359023	-	1.66	7.12	4.5e-51	BOTTOM
Timp2	NM_021989	chr10	108358927	108358930	-	1.6	5.99	2.1e-19	TOP
Timp2	NM_021989	chr10	108358976	108358980	-	1.43	2.6	0.0021	TOP
Tmem243	NM_001109219	chr4	21387456	21387524	-	1.85	3.52	4.4e-20	BOTTOM
Tmem243	NM_001109219	chr4	21387486	21387492	-	1.77	2.38	0.00022	TOP
Tnks	NM_001106084	chr16	60954387	60954531	+	0.77	6.78	1.5e-09	BOTTOM
Tnks	NM_001106084	chr16	60954433	60954436	+	0.63	6.56	0.0012	TOP
Tnks2	NM_001107607	chr1	241111866	241111868	+	2.69	2.32	3e-09	TOP
Tnks2	NM_001107607	chr1	241111841	241111843	+	2.16	2.87	7.5e-10	TOP
Tnks2	NM_001107607	chr1	241111897	241111899	+	2.1	1.14	0.012	TOP
Tnks2	NM_001107607	chr1	241111848	241111852	+	2.05	3.4	2.1e-12	TOP
Tnks2	NM_001107607	chr1	241111857	241111861	+	2.05	4.01	1.3e-16	TOP
Tnks2	NM_001107607	chr1	241111822	241111824	+	1.97	1.48	0.0034	TOP
Tnks2	NM_001107607	chr1	241111806	241111968	+	1.8	5.86	8.2e-51	BOTTOM
Tnks2	NM_001107607	chr1	241111829	241111834	+	1.57	2.75	2.5e-05	TOP
Tnks2	NM_001107607	chr1	241111905	241111913	+	1.09	2.82	0.017	TOP
Tnks2	NM_001107607	chr1	241111888	241111894	+	1.07	3	0.0095	TOP
Tnnc1	NM_001034105	chr16	6639221	6639331	+	0.42	7.29	0.044	BOTTOM
Tp53i11	NM_001107749	chr3	77587489	77587618	+	0.46	5.13	0.016	BOTTOM
Tpm2	NM_001024345	chr5	60003267	60003414	-	0.49	4.07	0.037	BOTTOM
Traf4	NM_001107017	chr10	64470988	64470996	+	1.3	3.87	1.5e-06	TOP
Traf4	NM_001107017	chr10	64470955	64471044	+	0.58	4.3	0.0065	BOTTOM
Trappc10	NM_001173528	chr20	10774942	10775016	+	0.66	5.14	1.9e-06	BOTTOM
Trappc10	NM_001173528	chr20	10774967	10774974	+	0.59	5.29	0.018	TOP
Trappc6a	NM_001109410	chr1	78862213	78862216	+	0.48	6.35	0.018	TOP
Trappc6a	NM_001109410	chr1	78862157	78862266	+	0.45	7.11	0.00035	BOTTOM
Trim28	NM_053916	chr1	72899094	72899097	-	1.08	3.66	0.00032	TOP
Trim28	NM_053916	chr1	72899126	72899130	-	1.07	4.1	0.00077	TOP
Trim28	NM_053916	chr1	72899088	72899130	-	1.07	4.87	3.7e-11	BOTTOM
Trim44	NM_001013203	chr3	87594694	87594696	-	4.17	0.24	0.0018	TOP
Trim44	NM_001013203	chr3	87594656	87594664	-	2.85	2.84	4.2e-15	TOP
Trim44	NM_001013203	chr3	87594776	87594813	-	1.46	3.43	7.8e-07	TOP
Trim47	NM_001109585	chr10	106215729	106215757	-	0.7	4.88	0.0031	TOP
Trim47	NM_001109585	chr10	106215723	106215776	-	0.67	4.24	0.0004	BOTTOM
Tspan33	NM_001109227	chr4	56584808	56584810	+	2.17	2.81	2.8e-09	TOP
Tspan33	NM_001109227	chr4	56584785	56584903	+	1.99	3.47	6.8e-21	BOTTOM
Tspan5	NM_001004090	chr2	236314405	236314409	+	3.52	2.95	2e-18	TOP
Tspan5	NM_001004090	chr2	236314379	236314493	+	1.4	5.17	5.2e-22	BOTTOM
Tspan5	NM_001004090	chr2	236314430	236314435	+	1.3	4.6	4.5e-10	TOP
Ttc19	NM_001109644	chr10	48450915	48450934	+	0.66	4.66	0.024	TOP
Ttc19	NM_001109644	chr10	48450903	48450960	+	0.64	4.39	0.0004	BOTTOM
Ttyh3	NM_001107124	chr12	14463368	14463372	+	1.77	2.61	1.1e-05	TOP
Ttyh3	NM_001107124	chr12	14463352	14463354	+	1.74	5.41	7.6e-22	TOP
Ttyh3	NM_001107124	chr12	14463341	14463344	+	1.51	3.5	8.4e-08	TOP
Ttyh3	NM_001107124	chr12	14463322	14463518	+	1	6.89	1.1e-18	BOTTOM
Txnrd3	NM_001106609	chr4	123730238	123730372	+	0.5	4.28	0.019	BOTTOM
Ube2e3	NM_001047857	chr3	61554631	61554633	+	1.43	2.51	0.0019	TOP
Ube2e3	NM_001047857	chr3	61554663	61554674	+	1.42	3.41	3.1e-06	TOP
Ube2e3	NM_001047857	chr3	61554631	61554694	+	1.28	4.1	3.4e-13	BOTTOM
Ube2h	NM_001172127	chr4	57216965	57216967	-	3.78	-0.14	0.03	TOP
Ube2h	NM_001172127	chr4	57216930	57216933	-	1.61	2.69	0.00014	TOP
Ube2h	NM_001172127	chr4	57216828	57216990	-	1.47	4.59	6e-23	BOTTOM
Ube2q1	NM_001106448	chr2	181978813	181978850	+	1.4	3.58	6.5e-07	TOP
Ube2q1	NM_001106448	chr2	181978716	181978868	+	1.14	3.47	3e-07	BOTTOM
Ube2t	NM_001108344	chr13	47924308	47924390	+	0.35	5.4	0.043	BOTTOM
Ube2z	NM_001037643	chr10	84781546	84781549	-	2.04	1.78	0.00022	TOP
Ube2z	NM_001037643	chr10	84781488	84781491	-	1.46	4.29	4.4e-10	TOP
Ube2z	NM_001037643	chr10	84781551	84781555	-	1.27	3.07	0.00049	TOP
Ube2z	NM_001037643	chr10	84781487	84781614	-	1.23	6.24	8.1e-27	BOTTOM
Ube2z	NM_001037643	chr10	84781499	84781510	-	1.07	4.94	1.5e-07	TOP
Ubl3	NM_001015030	chr12	7019572	7019574	+	2.27	1.59	0.00016	TOP
Ubl3	NM_001015030	chr12	7019426	7019626	+	1.81	3.75	1.1e-22	BOTTOM
Ugcg	NM_031795	chr5	77263183	77263244	+	1.27	3.55	5.5e-05	TOP
Ugcg	NM_031795	chr5	77263174	77263376	+	1.08	3.3	6.2e-06	BOTTOM
Ugt1a2	NM_201423	chr9	87081079	87081116	+	0.96	2.14	0.016	BOTTOM
Ulk1	NM_001108341	chr12	45995969	45995973	+	1.09	3.04	0.0055	TOP
Ulk1	NM_001108341	chr12	45995902	45995974	+	0.98	2.98	0.00014	BOTTOM
Ulk2	NM_001191645	chr10	48009906	48009986	-	1.61	2.56	5e-09	BOTTOM
Ulk2	NM_001191645	chr10	48009982	48009986	-	1.56	2.87	2.4e-05	TOP
Use1	NM_001169100	chr16	18528634	18528701	+	0.47	4.66	0.02	BOTTOM
Usp25	NM_001107114	chr11	15799600	15799718	+	1.09	3.34	0.0017	TOP
Usp25	NM_001107114	chr11	15799586	15799716	+	1	2.48	0.002	BOTTOM
Usp6nl	NM_001106120	chr17	83256668	83256692	-	1.67	2.84	7.2e-12	BOTTOM
Usp9x	NM_001135893	chrX	21718053	21718056	-	1.3	2.32	0.017	TOP
Vdac3	NM_031355	chr16	73922767	73922769	+	1.69	1.8	0.0044	TOP
Vdac3	NM_031355	chr16	73922767	73922778	+	1.6	2.19	4e-07	BOTTOM
Vegfb	NM_053549	chr1	209661274	209661278	-	1.78	2.56	1.1e-05	TOP
Vegfb	NM_053549	chr1	209661258	209661337	-	1.64	4.92	1.4e-33	BOTTOM
Vegfb	NM_053549	chr1	209661312	209661326	-	1.59	4.51	1.1e-14	TOP
Vim	NM_031140	chr17	87847228	87847231	+	0.52	10.49	0.021	TOP
Vim	NM_031140	chr17	87847143	87847313	+	0.49	9.98	0.00053	BOTTOM
Xpa	NM_001106656	chr5	62750803	62750813	-	1.41	2.49	0.0023	TOP
Xpa	NM_001106656	chr5	62750785	62750837	-	1.32	2.3	2.2e-05	BOTTOM
Yaf2	NM_001134871	chr7	131825989	131826017	-	1.28	3.43	6.2e-05	TOP
Yap1	NM_001034002	chr8	4849044	4849052	-	1.71	3.51	2.1e-09	TOP
Yap1	NM_001034002	chr8	4849076	4849078	-	1.65	3.16	1.4e-07	TOP
Yap1	NM_001034002	chr8	4849040	4849222	-	1.26	4.84	2.1e-20	BOTTOM
Ybx1	NM_031563	chr5	139875854	139875857	-	0.77	4.17	0.014	TOP
Ybx1	NM_031563	chr5	139875854	139875889	-	0.67	5.38	3.5e-06	BOTTOM
Ybx3	NM_031979	chr4	169099840	169099900	-	1.58	2.49	2.6e-08	BOTTOM
Ythdf1	NM_001024756	chr3	170029825	170029894	-	1.71	5	9.7e-34	BOTTOM
Ythdf1	NM_001024756	chr3	170029846	170029850	-	1.66	3.29	2.1e-07	TOP
Ythdf1	NM_001024756	chr3	170029870	170029881	-	1.51	4.37	3.1e-12	TOP
Ywhah	NM_013052	chr14	83457804	83457817	-	2.29	1.87	4.5e-05	TOP
Ywhah	NM_013052	chr14	83457785	83457789	-	2.2	3.78	2.2e-14	TOP
Zcchc24	NM_001108394	chr16	1361400	1361472	-	1.83	2.13	9.8e-09	BOTTOM
Zfp192	NM_001100574	chr17	50680643	50680726	+	0.47	4.35	0.032	BOTTOM
Zfp365	NM_001025145	chr20	21490570	21490655	+	0.9	2.07	0.029	BOTTOM
Zfp598	NM_001105770	chr10	13922084	13922088	+	0.91	4.18	0.0016	TOP
Zmynd19	NM_198770	chr3	5097008	5097021	+	1.37	3.02	8.8e-05	TOP
Zmynd19	NM_198770	chr3	5096988	5097163	+	1	2.43	0.0017	BOTTOM

## Sheet: Down-regulated TSSs
Gene	Gene Accession	Chr	Start	End	Strand	logFC	logConc	p-value	Top / Bottom
Acat2	NM_001006995	chr1	41921996	41922001	+	-0.53	5.96	0.042	TOP
Acat2	NM_001006995	chr1	41921930	41922018	+	-0.44	5.73	0.0062	BOTTOM
Aldh16a1	NM_001033706	chr1	95630822	95630826	-	-0.96	3.04	0.034	TOP
Aldh16a1	NM_001033706	chr1	95630769	95630773	-	-0.92	3.56	0.01	TOP
Aldoa	NM_001271536	chr1	185975820	185975873	-	-0.41	4.97	0.047	BOTTOM
Aldoa	NM_001177305	chr1	185975482	185975497	-	-0.37	5.25	0.034	BOTTOM
Alg2	NM_001100710	chr5	64096517	64096613	-	-0.54	3.85	0.028	BOTTOM
Ankra2	NM_207595	chr2	28853905	28853908	+	-5.68	-0.52	0.028	TOP
Anp32e	NM_001013200	chr2	190715742	190715745	+	-0.67	4.7	0.016	TOP
Atg9a	NM_001014218	chr9	74474303	74474305	-	-1.53	1.9	0.024	TOP
Atn1	NM_017228	chr4	160885753	160885761	-	-4.25	0.48	0.00032	TOP
Atp5j	NM_053602	chr11	24324395	24324456	-	-0.6	4.96	0.00044	BOTTOM
Bhlhe40	NM_053328	chr4	144139511	144139674	+	-0.42	5.6	0.0081	BOTTOM
Carm1	NM_001030041	chr8	20650736	20650749	+	-5.98	-0.22	0.0055	TOP
Casp12	NM_130422	chr8	2082871	2082876	+	-1.74	1.68	0.01	TOP
Casp12	NM_130422	chr8	2082837	2082915	+	-0.58	4.9	0.0021	BOTTOM
Casp4	NM_053736	chr8	2038583	2038596	+	-0.58	5.94	0.024	TOP
Casp4	NM_053736	chr8	2038553	2038619	+	-0.58	5.47	0.0012	BOTTOM
Cbr1	NM_019170	chr11	33787852	33787856	+	-1.24	2.4	0.02	TOP
Ccdc163	NM_001025656	chr5	137001636	137001638	+	-0.81	3.78	0.031	TOP
Ccdc32	NM_001024245	chr3	105535454	105535520	-	-0.47	5.06	0.016	BOTTOM
Cct5	NM_001004078	chr2	83692844	83692846	-	-5.98	-0.23	0.0086	TOP
Cflar	NM_001033864	chr9	57309753	57309832	+	-0.59	3.33	0.045	BOTTOM
Copz1	NM_001108117	chr7	142184051	142184129	+	-0.32	7.28	0.041	BOTTOM
Cpq	NM_031640	chr7	68429997	68430083	+	-0.55	3.82	0.029	BOTTOM
Ctdspl2	NM_001014048	chr3	108742116	108742120	+	-1.11	3.17	0.0029	TOP
Ctdspl2	NM_001014048	chr3	108742007	108742161	+	-0.64	5.12	6.7e-06	BOTTOM
Ctns	NM_001191647	chr10	60075359	60075419	-	-0.46	4.36	0.044	BOTTOM
Cul5	NM_022683	chr8	57132348	57132372	-	-0.87	3.48	0.011	BOTTOM
Cul5	NM_022683	chr8	57132348	57132362	-	-0.86	4.05	0.049	TOP
Dcaf11	NR_073087	chr15	33690669	33690793	+	-0.59	4.09	0.0074	BOTTOM
Dclre1b	NM_001025687	chr2	199034176	199034180	-	-1.48	2.16	0.011	TOP
Desi1	NM_001025703	chr7	120401686	120401689	-	-0.72	4.13	0.03	TOP
Dhrs3	NM_001037199	chr5	163341707	163341766	+	-2.03	-0.08	0.024	BOTTOM
Dmap1	NM_001015006	chr5	138005635	138005690	-	-0.44	4.59	0.032	BOTTOM
Echdc1	NM_001007734	chr1	29296912	29296968	-	-0.58	3.71	0.017	BOTTOM
Erap1	NM_030836	chr2	1453841	1453871	+	-0.47	5.37	0.0043	BOTTOM
Esf1	NM_001100771	chr3	128353692	128353825	-	-0.39	6.22	0.025	BOTTOM
Fam13b	NM_001106158	chr18	26976060	26976166	-	-0.42	5.57	0.014	BOTTOM
Fiz1	NM_001106223	chr1	67567378	67567486	+	-0.42	4.84	0.029	BOTTOM
Flcn	NM_199390	chr10	46129391	46129479	-	-0.37	5.92	0.025	BOTTOM
Gabarap	NM_172036	chr10	56837195	56837246	+	-1.17	2.54	0.046	TOP
Gabarap	NM_172036	chr10	56837189	56837246	+	-1.1	1.69	0.026	BOTTOM
Gabarap	NM_172036	chr10	56837813	56837815	+	-0.59	5.21	0.025	TOP
Gpkow	NM_001109381	chrX	26846523	26846566	-	-0.52	3.89	0.036	BOTTOM
Gys1	NM_001109615	chr1	95907461	95907577	+	-0.37	5.21	0.038	BOTTOM
Hcfc1	NM_001139507	chrX	159900379	159900408	-	-0.42	5.24	0.01	BOTTOM
Hdlbp	NM_172039	chr9	92755850	92756010	-	-0.35	5.93	0.047	BOTTOM
Hif1a	NM_024359	chr6	96418945	96418986	+	-0.7	2.77	0.048	BOTTOM
Hn1l	NM_001013182	chr10	14211091	14211093	-	-3.57	3.03	1.3e-20	TOP
Igtp	NM_001008765	chr10	43829152	43829315	+	-0.4	5.47	0.025	BOTTOM
Ing3	NM_001034107	chr4	48255393	48255429	+	-0.63	3.71	0.0067	BOTTOM
Isg15	NM_001106700	chr5	173035694	173035765	-	-0.41	6.2	0.01	BOTTOM
Kat5	NM_001005872	chr1	208240712	208240774	-	-0.34	6.79	0.026	BOTTOM
Kdelc2	NM_001025123	chr8	56841370	56841545	+	-0.46	5.69	0.0082	BOTTOM
Kdm4a	NM_001107966	chr5	138648150	138648152	-	-4.14	1.2	0.015	TOP
LOC100363521	NR_110645	chr4	39338161	39338222	-	-0.4	5.2	0.037	BOTTOM
LOC689959	NM_001109559	chr8	54100567	54100674	-	-0.46	4.55	0.022	BOTTOM
Lss	NM_031049	chr20	12534325	12534423	-	-1.1	1.36	0.044	BOTTOM
Map2k5	NM_001033987	chr8	67542846	67542850	-	-1.96	1.33	0.016	TOP
Mapk8	NM_053829	chr16	9004902	9005013	-	-0.35	6.99	0.037	BOTTOM
Mapkap1	NM_001011964	chr3	13439867	13439869	+	-2.09	0.86	0.047	TOP
Mkks	NM_001008353	chr3	124993358	124993361	-	-1.03	2.66	0.048	TOP
Mtmr4	NM_001105827	chr10	75882928	75883003	+	-0.71	2.74	0.048	BOTTOM
N4bp2l2	NM_001005533	chr12	4184467	4184473	+	-2.98	0.68	0.0027	TOP
Narf	NM_001039207	chr10	110476190	110476319	+	-0.48	5.91	0.00071	BOTTOM
Ndel1	NM_133320	chr10	55614430	55614435	-	-1.24	2.3	0.032	TOP
Ndel1	NM_133320	chr10	55614401	55614489	-	-0.97	3.32	9.8e-05	BOTTOM
Nfu1	NM_001106606	chr4	121166090	121166093	+	-3.08	0.24	0.026	TOP
Nnt	NM_001013157	chr2	51590152	51590196	-	-0.52	3.99	0.022	BOTTOM
Nnt	NM_001013157	chr2	51590341	51590441	-	-0.46	5.02	0.0065	BOTTOM
Nox4	NM_053524	chr1	143415705	143415710	+	-1.63	1.8	0.02	TOP
Nox4	NM_053524	chr1	143415650	143415767	+	-0.68	3.79	0.0064	BOTTOM
Nthl1	NM_001105728	chr10	13883270	13883273	+	-1.82	1.63	0.0094	TOP
Oard1	NM_001134596	chr9	7969479	7969565	-	-0.36	5.75	0.038	BOTTOM
Ociad1	NM_001013874	chr14	37318739	37318746	-	-1.8	1.2	0.036	TOP
Ogfod1	NM_001107411	chr19	11412991	11412993	-	-3.15	0.3	0.017	TOP
Ogn	NM_001106103	chr17	21007475	21007568	-	-1.24	2.78	2.5e-05	BOTTOM
Ogn	NM_001106103	chr17	21007491	21007527	-	-1.18	3.13	0.003	TOP
Osr2	NM_001012118	chr7	70769100	70769158	+	-1.11	2.43	0.0043	BOTTOM
Pfkl	NM_013190	chr20	11009307	11009401	+	-0.36	6.38	0.019	BOTTOM
Pgm2l1	NM_001109454	chr1	157605596	157605640	+	-1.65	1.76	2.3e-05	BOTTOM
Pgm2l1	NM_001109454	chr1	157605614	157605640	+	-1.55	2.53	0.00046	TOP
Phf5a	NM_138888	chr7	120223570	120223647	-	-0.53	4.37	0.017	BOTTOM
Pik3ip1	NM_001017453	chr14	83956857	83956888	+	-5.57	-0.64	0.049	TOP
Pim3	NM_022602	chr7	127167647	127167696	+	-0.66	3.16	0.037	BOTTOM
Pprc1	NM_001106363	chr1	251278176	251278273	+	-0.4	5.35	0.013	BOTTOM
Prmt1	NM_024363	chr1	95458303	95458306	-	-0.6	4.74	0.049	TOP
Prmt1	NM_024363	chr1	95458265	95458419	-	-0.35	7.7	0.0089	BOTTOM
Prr13	NM_001008379	chr7	141217283	141217319	+	-0.78	3.01	0.0062	BOTTOM
Psmb10	NM_001025637	chr19	35780195	35780213	-	-0.83	6.15	1.4e-05	TOP
Psmb10	NM_001025637	chr19	35780134	35780267	-	-0.71	5.87	3e-06	BOTTOM
Ptn	NM_017066	chr4	64160154	64160358	-	-0.45	5.27	0.026	BOTTOM
Puf60	NM_001191880	chr7	114112115	114112117	-	-0.7	4.17	0.036	TOP
Pus1	NM_001025563	chr12	46024925	46025036	+	-0.51	4.69	0.014	BOTTOM
Qtrt1	NM_022250	chr8	20515194	20515256	+	-0.58	3.45	0.037	BOTTOM
Rab32	NM_001108902	chr1	5218294	5218461	-	-0.48	4.74	0.0083	BOTTOM
Rad17	NM_001024778	chr2	31454731	31454789	-	-0.47	4.04	0.049	BOTTOM
RGD1310769	NM_001106749	chr6	109945548	109945550	-	-1.74	3.38	0.0023	TOP
RGD1559786	NM_001034132	chr5	128991508	128991514	+	-0.93	3.23	0.026	TOP
Rnh1	NM_139105	chr1	201371086	201371092	-	-0.78	4.36	0.012	TOP
Rnps1	NM_001011890	chr10	13670772	13670774	+	-0.46	6.05	0.048	TOP
Rpf2	NM_001106391	chr20	44410095	44410149	-	-0.43	6.16	0.019	BOTTOM
Rpl26	NM_001105788	chr10	55662178	55662180	+	-3.85	4.17	0.00028	TOP
Rpl26	NM_001105788	chr10	55662112	55662299	+	-0.6	7.33	0.0083	BOTTOM
Rplp2	NM_001030021	chr1	201635267	201635303	+	-0.53	4.32	0.0087	BOTTOM
Rqcd1	NM_001009357	chr9	73843416	73843465	+	-0.47	4.77	0.025	BOTTOM
Rufy1	NM_001100727	chr10	35977949	35977976	-	-0.54	3.77	0.044	BOTTOM
Sec23b	NM_001277235	chr3	133104770	133104811	+	-1.23	1.45	0.013	BOTTOM
Skp1	NM_001007608	chr10	37665112	37665132	+	-2.23	0.73	0.035	TOP
Slc25a39	NM_001024792	chr10	91515644	91515647	-	-0.98	4.81	5.8e-05	TOP
Slc25a39	NM_001024792	chr10	91515642	91515678	-	-0.72	5.23	9.3e-08	BOTTOM
Sp1	NM_012655	chr7	141164567	141164636	+	-0.87	2.61	0.01	BOTTOM
Sumo2	NM_133594	chr5	15325491	15325495	+	-0.49	6.8	0.028	TOP
Tead2	NM_001107512	chr1	95693134	95693264	+	-0.37	6.03	0.022	BOTTOM
Tial1	NM_001013193	chr1	187706254	187706326	-	-0.42	5.23	0.014	BOTTOM
Tpi1	NM_022922	chr4	160936266	160936321	-	-2.29	0.77	0.028	TOP
Triap1	NM_001126099	chr12	42538147	42538151	-	-0.59	4.9	0.03	TOP
Trmt61a	NM_001007706	chr6	136460021	136460148	+	-0.57	3.61	0.026	BOTTOM
Ttll9	NM_001014051	chr3	143304919	143304957	+	-1.26	2.52	0.01	TOP
U2af1l4	NM_001008775	chr1	85608444	85608493	+	-0.45	5.79	0.0046	BOTTOM
Ube2i	NM_013050	chr10	14525437	14525479	-	-0.4	7.13	0.0046	BOTTOM
Upf3a	NM_001012159	chr16	80623563	80623568	-	-1.02	3.39	0.0042	TOP
Utp20	NM_001191779	chr7	25502098	25502180	-	-0.57	4.42	0.0026	BOTTOM
Vars	NM_053292	chr20	3888672	3888812	-	-0.41	5.12	0.02	BOTTOM
Vegfa	NM_001110333	chr9	10521250	10521302	+	-0.83	3.32	0.0005	BOTTOM
Wdr46	NM_212491	chr20	5097681	5097706	-	-0.95	2.45	0.017	BOTTOM
Zcchc10	NM_001271026	chr10	38770641	38770676	+	-0.4	5.13	0.019	BOTTOM

## Sheet: Up-regulated TSSs >1.0 in Log2
Gene	Gene Accession	Chr	Start	End	Strand	logFC	logConc	p-value	Top / Bottom
Zmynd19	NM_198770	chr3	5097008	5097021	+	1.37	3.02	8.8e-05	TOP
Zmynd19	NM_198770	chr3	5096988	5097163	+	1	2.43	0.0017	BOTTOM
Zcchc24	NM_001108394	chr16	1361400	1361472	-	1.83	2.13	9.8e-09	BOTTOM
Ywhah	NM_013052	chr14	83457804	83457817	-	2.29	1.87	4.5e-05	TOP
Ywhah	NM_013052	chr14	83457785	83457789	-	2.2	3.78	2.2e-14	TOP
Ythdf1	NM_001024756	chr3	170029825	170029894	-	1.71	5	9.7e-34	BOTTOM
Ythdf1	NM_001024756	chr3	170029846	170029850	-	1.66	3.29	2.1e-07	TOP
Ythdf1	NM_001024756	chr3	170029870	170029881	-	1.51	4.37	3.1e-12	TOP
Ybx3	NM_031979	chr4	169099840	169099900	-	1.58	2.49	2.6e-08	BOTTOM
Yap1	NM_001034002	chr8	4849044	4849052	-	1.71	3.51	2.1e-09	TOP
Yap1	NM_001034002	chr8	4849076	4849078	-	1.65	3.16	1.4e-07	TOP
Yap1	NM_001034002	chr8	4849040	4849222	-	1.26	4.84	2.1e-20	BOTTOM
Yaf2	NM_001134871	chr7	131825989	131826017	-	1.28	3.43	6.2e-05	TOP
Xpa	NM_001106656	chr5	62750803	62750813	-	1.41	2.49	0.0023	TOP
Xpa	NM_001106656	chr5	62750785	62750837	-	1.32	2.3	2.2e-05	BOTTOM
Vegfb	NM_053549	chr1	209661274	209661278	-	1.78	2.56	1.1e-05	TOP
Vegfb	NM_053549	chr1	209661258	209661337	-	1.64	4.92	1.4e-33	BOTTOM
Vegfb	NM_053549	chr1	209661312	209661326	-	1.59	4.51	1.1e-14	TOP
Vdac3	NM_031355	chr16	73922767	73922769	+	1.69	1.8	0.0044	TOP
Vdac3	NM_031355	chr16	73922767	73922778	+	1.6	2.19	4e-07	BOTTOM
Usp9x	NM_001135893	chrX	21718053	21718056	-	1.3	2.32	0.017	TOP
Usp6nl	NM_001106120	chr17	83256668	83256692	-	1.67	2.84	7.2e-12	BOTTOM
Usp25	NM_001107114	chr11	15799600	15799718	+	1.09	3.34	0.0017	TOP
Usp25	NM_001107114	chr11	15799586	15799716	+	1	2.48	0.002	BOTTOM
Ulk2	NM_001191645	chr10	48009906	48009986	-	1.61	2.56	5e-09	BOTTOM
Ulk2	NM_001191645	chr10	48009982	48009986	-	1.56	2.87	2.4e-05	TOP
Ulk1	NM_001108341	chr12	45995969	45995973	+	1.09	3.04	0.0055	TOP
Ugcg	NM_031795	chr5	77263183	77263244	+	1.27	3.55	5.5e-05	TOP
Ugcg	NM_031795	chr5	77263174	77263376	+	1.08	3.3	6.2e-06	BOTTOM
Ubl3	NM_001015030	chr12	7019572	7019574	+	2.27	1.59	0.00016	TOP
Ubl3	NM_001015030	chr12	7019426	7019626	+	1.81	3.75	1.1e-22	BOTTOM
Ube2z	NM_001037643	chr10	84781546	84781549	-	2.04	1.78	0.00022	TOP
Ube2z	NM_001037643	chr10	84781488	84781491	-	1.46	4.29	4.4e-10	TOP
Ube2z	NM_001037643	chr10	84781551	84781555	-	1.27	3.07	0.00049	TOP
Ube2z	NM_001037643	chr10	84781487	84781614	-	1.23	6.24	8.1e-27	BOTTOM
Ube2z	NM_001037643	chr10	84781499	84781510	-	1.07	4.94	1.5e-07	TOP
Ube2q1	NM_001106448	chr2	181978813	181978850	+	1.4	3.58	6.5e-07	TOP
Ube2q1	NM_001106448	chr2	181978716	181978868	+	1.14	3.47	3e-07	BOTTOM
Ube2h	NM_001172127	chr4	57216965	57216967	-	3.78	-0.14	0.03	TOP
Ube2h	NM_001172127	chr4	57216930	57216933	-	1.61	2.69	0.00014	TOP
Ube2h	NM_001172127	chr4	57216828	57216990	-	1.47	4.59	6e-23	BOTTOM
Ube2e3	NM_001047857	chr3	61554631	61554633	+	1.43	2.51	0.0019	TOP
Ube2e3	NM_001047857	chr3	61554663	61554674	+	1.42	3.41	3.1e-06	TOP
Ube2e3	NM_001047857	chr3	61554631	61554694	+	1.28	4.1	3.4e-13	BOTTOM
Ttyh3	NM_001107124	chr12	14463368	14463372	+	1.77	2.61	1.1e-05	TOP
Ttyh3	NM_001107124	chr12	14463352	14463354	+	1.74	5.41	7.6e-22	TOP
Ttyh3	NM_001107124	chr12	14463341	14463344	+	1.51	3.5	8.4e-08	TOP
Ttyh3	NM_001107124	chr12	14463322	14463518	+	1	6.89	1.1e-18	BOTTOM
Tspan5	NM_001004090	chr2	236314405	236314409	+	3.52	2.95	2e-18	TOP
Tspan5	NM_001004090	chr2	236314379	236314493	+	1.4	5.17	5.2e-22	BOTTOM
Tspan5	NM_001004090	chr2	236314430	236314435	+	1.3	4.6	4.5e-10	TOP
Tspan33	NM_001109227	chr4	56584808	56584810	+	2.17	2.81	2.8e-09	TOP
Tspan33	NM_001109227	chr4	56584785	56584903	+	1.99	3.47	6.8e-21	BOTTOM
Trim44	NM_001013203	chr3	87594694	87594696	-	4.17	0.24	0.0018	TOP
Trim44	NM_001013203	chr3	87594656	87594664	-	2.85	2.84	4.2e-15	TOP
Trim44	NM_001013203	chr3	87594776	87594813	-	1.46	3.43	7.8e-07	TOP
Trim28	NM_053916	chr1	72899094	72899097	-	1.08	3.66	0.00032	TOP
Trim28	NM_053916	chr1	72899126	72899130	-	1.07	4.1	0.00077	TOP
Trim28	NM_053916	chr1	72899088	72899130	-	1.07	4.87	3.7e-11	BOTTOM
Traf4	NM_001107017	chr10	64470988	64470996	+	1.3	3.87	1.5e-06	TOP
Tnks2	NM_001107607	chr1	241111866	241111868	+	2.69	2.32	3e-09	TOP
Tnks2	NM_001107607	chr1	241111841	241111843	+	2.16	2.87	7.5e-10	TOP
Tnks2	NM_001107607	chr1	241111897	241111899	+	2.1	1.14	0.012	TOP
Tnks2	NM_001107607	chr1	241111848	241111852	+	2.05	3.4	2.1e-12	TOP
Tnks2	NM_001107607	chr1	241111857	241111861	+	2.05	4.01	1.3e-16	TOP
Tnks2	NM_001107607	chr1	241111822	241111824	+	1.97	1.48	0.0034	TOP
Tnks2	NM_001107607	chr1	241111806	241111968	+	1.8	5.86	8.2e-51	BOTTOM
Tnks2	NM_001107607	chr1	241111829	241111834	+	1.57	2.75	2.5e-05	TOP
Tnks2	NM_001107607	chr1	241111905	241111913	+	1.09	2.82	0.017	TOP
Tnks2	NM_001107607	chr1	241111888	241111894	+	1.07	3	0.0095	TOP
Tmem243	NM_001109219	chr4	21387456	21387524	-	1.85	3.52	4.4e-20	BOTTOM
Tmem243	NM_001109219	chr4	21387486	21387492	-	1.77	2.38	0.00022	TOP
Timp2	NM_021989	chr10	108358950	108358961	-	1.86	1.39	0.0079	TOP
Timp2	NM_021989	chr10	108358856	108359023	-	1.66	7.12	4.5e-51	BOTTOM
Timp2	NM_021989	chr10	108358927	108358930	-	1.6	5.99	2.1e-19	TOP
Timp2	NM_021989	chr10	108358976	108358980	-	1.43	2.6	0.0021	TOP
Tigd5	NM_001126268	chr7	113885822	113885825	+	5.66	-0.64	0.049	TOP
Tgm2	NM_019386	chr3	148862446	148862449	-	1.08	3.14	0.0047	TOP
Tatdn2	NM_001109252	chr4	149601747	149601753	+	1.2	3.39	0.00031	TOP
Tango2	NM_001108323	chr11	84643619	84643621	+	1.41	2.17	0.012	TOP
Tacc1	NM_001004107	chr16	71241711	71241748	+	1.73	3.55	1.8e-09	TOP
Stim2	NM_001105750	chr14	61760331	61760417	-	1.75	3.63	3.8e-20	BOTTOM
Ssbp3	NM_053358	chr5	127987947	127987950	+	1.98	2.27	9.2e-06	TOP
Ssbp3	NM_053358	chr5	127987965	127987969	+	1.45	4.33	5.7e-11	TOP
Ssbp3	NM_053358	chr5	127987912	127988041	+	1.29	4.91	1.9e-19	BOTTOM
Srm	NM_053464	chr5	165672479	165672481	+	1.81	4.79	2.3e-19	TOP
Srm	NM_053464	chr5	165672456	165672537	+	1.25	5.03	4.6e-21	BOTTOM
Spire2	NM_001127538	chr19	53658558	53658587	+	1.54	2.44	0.0021	TOP
Spire1	NM_001107381	chr18	64148560	64148564	-	1.87	2.03	0.00023	TOP
Spire1	NM_001107381	chr18	64148393	64148581	-	1.69	4.35	1.2e-27	BOTTOM
Spag9	NM_001108290	chr10	82628149	82628162	+	2.01	1.64	0.002	TOP
Spag9	NM_001108290	chr10	82628149	82628268	+	1.49	5.07	2.6e-28	BOTTOM
Spag9	NM_001108290	chr10	82628187	82628189	+	1.44	5.57	2.8e-18	TOP
Sox12	NM_001168650	chr3	142716130	142716150	-	1.61	0.31	0.029	BOTTOM
Sort1	NM_031767	chr2	203852976	203852986	+	2.13	3.35	3.7e-12	TOP
Sort1	NM_031767	chr2	203852959	203853031	+	1.92	4.83	6.6e-38	BOTTOM
Sort1	NM_031767	chr2	203853005	203853009	+	1.64	4	3.2e-11	TOP
Socs5	NM_001109274	chr6	10551992	10552030	+	1.21	3.51	8.2e-05	TOP
Socs5	NM_001109274	chr6	10551959	10552035	+	1.13	3.07	6.6e-06	BOTTOM
Snx24	NM_001008364	chr18	48712420	48712470	+	1.94	4.01	3.9e-15	TOP
Smarca5	NM_001107419	chr19	29121991	29121996	+	2.81	3.04	1e-16	TOP
Smarca5	NM_001107419	chr19	29121949	29121951	+	2.6	2.35	5.3e-09	TOP
Smarca5	NM_001107419	chr19	29121970	29121974	+	2.27	7.06	1.3e-49	TOP
Smarca5	NM_001107419	chr19	29121931	29121996	+	2.27	6.81	2.6e-86	BOTTOM
Smarca5	NM_001107419	chr19	29121940	29121942	+	2.08	4.16	7.3e-20	TOP
Smarca5	NM_001107419	chr19	29121747	29121796	+	1.8	4.61	2.4e-31	BOTTOM
Smarca5	NM_001107419	chr19	29121760	29121772	+	1.76	3.94	6.5e-13	TOP
Smarca5	NM_001107419	chr19	29121791	29121796	+	1.64	4.11	1.9e-11	TOP
Slc44a1	NM_001033852	chr5	70877310	70877351	+	1.88	0.86	0.00054	BOTTOM
Sipa1l2	NM_001009704	chr19	55775024	55775027	-	2.38	1.36	0.00064	TOP
Sipa1l2	NM_001009704	chr19	55775006	55775044	-	1.61	2.65	5.9e-09	BOTTOM
Siah1	NM_080905	chr19	21717132	21717134	+	1.35	3.51	8.3e-06	TOP
Shc2	NM_001108065	chr7	11583383	11583449	+	2.23	3.15	2.3e-22	BOTTOM
Shc2	NM_001108065	chr7	11583411	11583414	+	2.1	1.13	0.012	TOP
Shc2	NM_001108065	chr7	11583424	11583426	+	2.02	2.91	1.5e-09	TOP
Sh3gl3	NM_031238	chr1	138399305	138399484	+	1.67	3.96	1.2e-22	BOTTOM
Sf3b1	NM_053426	chr9	53837171	53837175	-	7.55	1.27	4.4e-11	TOP
Serpinf1	NM_177927	chr10	62739464	62739469	-	1.62	2.07	0.0025	TOP
Sept3	NM_019375	chr7	120649817	120649822	+	3.11	0.1	0.042	TOP
Sept3	NM_019375	chr7	120649809	120649822	+	3.03	0.38	9.4e-06	BOTTOM
Sectm1b	NM_199082	chr10	110279902	110279953	-	1.18	1.34	0.021	BOTTOM
Sec61g	NM_001135020	chr14	97329655	97329657	-	5.17	5.57	6.8e-119	TOP
Scn1b	NM_017288	chr1	86172206	86172209	-	4.1	1.02	1.5e-06	TOP
Scn1b	NM_017288	chr1	86172124	86172236	-	2.59	2.79	1.2e-20	BOTTOM
Scarf2	NM_001105864	chr11	85175684	85175702	-	1.61	2.27	9.7e-08	BOTTOM
Sbk1	NM_147135	chr1	185344220	185344232	+	1.59	3.66	3.5e-08	TOP
Sbk1	NM_147135	chr1	185344191	185344279	+	1.02	3.78	1.6e-07	BOTTOM
Rspo1	NM_001107980	chr5	144332286	144332367	+	1.21	2.47	9.4e-05	BOTTOM
Rps23	NM_078617	chr2	21046311	21046314	+	1.69	2.69	0.0041	TOP
Rhobtb1	NM_001107622	chr20	20165493	20165497	-	2.92	0.86	0.0071	TOP
Rhobtb1	NM_001107622	chr20	20165440	20165533	-	1.38	2.82	1.2e-07	BOTTOM
RGD1564664	NM_001110055	chr3	78367774	78367778	-	1.73	0.74	0.0033	BOTTOM
RGD1564450	NM_001106377	chr20	5775560	5775563	-	1.69	1.8	0.0063	TOP
RGD1559896	NM_001109134	chr19	54839733	54839735	-	2.36	0.68	0.025	TOP
RGD1311863	NM_001024974	chr1	222274349	222274360	+	3.26	0.78	0.00092	TOP
RGD1311863	NM_001024974	chr1	222274378	222274390	+	3.18	1.1	4.9e-05	TOP
RGD1311863	NM_001024974	chr1	222274421	222274447	+	2.25	2.99	2.5e-11	TOP
RGD1309676	NM_001014140	chr16	17445363	17445366	-	1.12	2.97	0.005	TOP
Rcor2	NM_001013994	chr1	209950921	209950932	+	2.45	4.36	1.2e-28	TOP
Rcor2	NM_001013994	chr1	209950879	209950988	+	2.03	4.18	8.1e-34	BOTTOM
Rcor2	NM_001013994	chr1	209950902	209950908	+	1.69	2.12	0.00095	TOP
Rbpms	NM_001271244	chr16	62009574	62009592	+	1.06	2.93	0.018	TOP
Rassf3	NM_001108747	chr7	60783919	60783922	-	1.66	1.68	0.01	TOP
Rassf3	NM_001108747	chr7	60783825	60783964	-	1.33	4.7	1.8e-19	BOTTOM
Qser1	NM_001139493	chr3	90157198	90157201	-	1.81	2.41	2.4e-05	TOP
Qser1	NM_001139493	chr3	90157181	90157208	-	1.04	4.13	2.6e-09	BOTTOM
Pwwp2a	NM_001127296	chr10	28789057	28789150	+	1.08	2.63	0.00015	BOTTOM
Pwwp2a	NM_001127296	chr10	28789065	28789100	+	1.01	2.86	0.035	TOP
Ptprj	NM_017269	chr3	74935711	74935744	-	2.04	2.63	3.7e-13	BOTTOM
Ptprj	NM_017269	chr3	74935728	74935744	-	1.89	3.07	4.8e-09	TOP
Ptpra	NM_012763	chr3	118061702	118061704	+	1.69	3.26	2.3e-08	TOP
Ptpra	NM_012763	chr3	118061694	118061697	+	1.62	5.58	2.2e-22	TOP
Ptpra	NM_012763	chr3	118061672	118061757	+	1.56	6.27	1.8e-39	BOTTOM
Ptov1	NM_001008304	chr1	95342387	95342524	-	1.82	4.43	6.5e-33	BOTTOM
Ptov1	NM_001008304	chr1	95342473	95342476	-	1.8	3.16	7e-09	TOP
Ptms	NM_031975	chr4	161045419	161045434	-	1.68	2.92	1.8e-06	TOP
Ptms	NM_031975	chr4	161045286	161045289	-	1.37	4.03	1.1e-07	TOP
Ptms	NM_031975	chr4	161045373	161045377	-	1.07	5.97	1.3e-07	TOP
Psme4	NM_001025140	chr14	111892920	111892924	+	1.19	3.19	0.00064	TOP
Psme4	NM_001025140	chr14	111892879	111892947	+	1.09	3.49	7e-08	BOTTOM
Prkaca	NM_001100922	chr19	25864823	25864825	-	2.4	2.36	1.3e-08	TOP
Prkaca	NM_001100922	chr19	25864867	25864871	-	2.33	2.39	3e-08	TOP
Prkaca	NM_001100922	chr19	25864814	25864820	-	1.97	5.19	6e-29	TOP
Prkaca	NM_001100922	chr19	25864851	25864855	-	1.94	4.34	1.5e-17	TOP
Prkaca	NM_001100922	chr19	25864763	25864883	-	1.9	6.31	4.6e-55	BOTTOM
Prkaca	NM_001100922	chr19	25864876	25864882	-	1.46	2.62	0.0011	TOP
Prkaca	NM_001100922	chr19	25864837	25864841	-	1.24	2.42	0.025	TOP
Pptc7	NM_001107141	chr12	35483654	35483707	-	1.08	4.25	1.6e-11	BOTTOM
Ppp4r2	NM_001106613	chr4	135720544	135720595	+	1.26	4.63	2.5e-17	BOTTOM
Ppp4r2	NM_001106613	chr4	135720577	135720579	+	1.09	3.41	0.0012	TOP
Ppp2r2d	NM_144746	chr1	198640738	198640742	+	1.87	3.26	3.2e-10	TOP
Ppp2r2d	NM_144746	chr1	198640751	198640754	+	1.84	2.77	6e-07	TOP
Ppp2r2d	NM_144746	chr1	198640722	198640725	+	1.45	2.42	0.0022	TOP
Ppp2r2d	NM_144746	chr1	198640716	198640787	+	1.39	5.07	4.9e-24	BOTTOM
Ppp2ca	NM_017039	chr10	37621231	37621234	+	2.12	5.19	1.4e-17	TOP
Ppp2ca	NM_017039	chr10	37621105	37621273	+	2.03	6.03	1.2e-43	BOTTOM
Ppp2ca	NM_017039	chr10	37621253	37621255	+	1.97	1.82	0.00032	TOP
Ppp2ca	NM_017039	chr10	37621262	37621264	+	1.63	3.77	4.6e-09	TOP
Ppm1j	NM_001005540	chr2	200039659	200039737	+	1.29	1.31	0.013	BOTTOM
Ppdpf	NM_001009316	chr3	170329274	170329276	+	1.07	2.56	0.047	TOP
Pom121	NM_053622	chr12	22431347	22431351	+	2.92	4.54	7.5e-40	TOP
Pom121	NM_053622	chr12	22431357	22431359	+	2.82	2.53	1.3e-11	TOP
Pom121	NM_053622	chr12	22431391	22431396	+	2.62	0.91	0.0051	TOP
Pom121	NM_053622	chr12	22431311	22431487	+	2.32	5.7	1.7e-75	BOTTOM
Pom121	NM_053622	chr12	22431381	22431384	+	2.02	5.12	1.4e-29	TOP
Plk3	NM_022187	chr5	137448707	137448713	-	1.59	0.74	0.012	BOTTOM
Plet1	NM_001014209	chr8	53852028	53852084	+	1.12	1.81	0.023	BOTTOM
Plekha5	NM_139340	chr4	177615483	177615512	+	2.66	0.95	0.0024	TOP
Plcg1	NM_013187	chr3	151522917	151522920	+	2.28	2.96	1.8e-11	TOP
Plcg1	NM_013187	chr3	151522600	151522654	+	1.85	3.5	2.9e-19	BOTTOM
Plcg1	NM_013187	chr3	151522621	151522624	+	1.83	3.49	1e-10	TOP
Plcg1	NM_013187	chr3	151522936	151522940	+	1.01	3.72	0.0014	TOP
Pla2g12a	NM_001108565	chr2	227330972	227330975	+	1.93	1.45	0.0073	TOP
Pi4k2a	NM_053735	chr1	248760652	248760759	-	1.85	3.72	2.9e-18	BOTTOM
Pi4k2a	NM_053735	chr1	248760669	248760685	-	1.58	3.47	8.7e-08	TOP
Phactr2	NM_214458	chr1	8102832	8102836	-	2.2	1.53	0.00044	TOP
Phactr2	NM_214458	chr1	8102812	8102816	-	2.17	1.51	0.00055	TOP
Phactr2	NM_214458	chr1	8102683	8102859	-	1.17	4.04	4.6e-10	BOTTOM
Pdxp	NM_001135819	chr7	116880740	116880744	+	1.62	2.6	9.3e-05	TOP
Pde3b	NM_017229	chr1	172408997	172409053	+	1.54	1.11	0.005	BOTTOM
Pank3	NM_001108272	chr10	20679466	20679502	+	1.37	3.11	1.5e-09	BOTTOM
Pank3	NM_001108272	chr10	20679475	20679483	+	1.36	3.46	7e-06	TOP
Paip1	NM_001108937	chr2	51610134	51610139	+	1.09	4.25	5.2e-06	TOP
Otud4	NM_001191700	chr19	30168231	30168237	-	1.33	2.7	0.0016	TOP
Oaf	NM_001014090	chr8	46242896	46242899	-	1.15	3.19	0.0012	TOP
Nxn	NM_001108285	chr10	67775908	67775912	+	1.12	3.16	0.0024	TOP
Nup153	NM_001100470	chr17	24031694	24031696	+	1.57	2.56	0.00026	TOP
Nup153	NM_001100470	chr17	24031675	24031684	+	1.21	4.79	7e-10	TOP
Nup153	NM_001100470	chr17	24031722	24031726	+	1.14	3.07	0.0022	TOP
Numbl	NM_001033888	chr1	82333597	82333600	+	3.78	-0.14	0.03	TOP
Nt5dc2	NM_001009271	chr16	6559608	6559610	+	1.82	7.46	1.4e-34	TOP
Nt5dc2	NM_001009271	chr16	6559538	6559689	+	1.22	7.59	2.1e-24	BOTTOM
Nrarp	NM_001143750	chr3	3341865	3341996	+	1.25	4.34	6e-16	BOTTOM
Nrarp	NM_001143750	chr3	3341905	3341912	+	1.18	3.38	0.00055	TOP
Nrarp	NM_001143750	chr3	3341922	3341924	+	1.18	4.25	3.1e-07	TOP
Nr2f6	NM_139113	chr16	18543069	18543073	-	1	5.16	2.1e-07	TOP
Nit2	NM_001034126	chr11	44287834	44287842	+	3.03	3.61	0.00048	TOP
Ncs1	NM_024366	chr3	10304801	10304948	+	1.06	2.03	0.0098	BOTTOM
Ncor1	NM_001271103	chr10	48628548	48628553	-	1.73	6.03	3.5e-32	TOP
Ncor1	NM_001271103	chr10	48628531	48628600	-	1.61	6.46	2e-44	BOTTOM
Ncor1	NM_001271103	chr10	48628533	48628535	-	1.58	2.52	0.00022	TOP
Ncor1	NM_001271103	chr10	48628556	48628560	-	1.53	4.57	1.3e-12	TOP
Nacc1	NM_134413	chr19	25131676	25131678	+	2.28	1.73	4.9e-05	TOP
Nacc1	NM_134413	chr19	25131719	25131723	+	1.84	3.84	6.3e-13	TOP
Nacc1	NM_134413	chr19	25131676	25131744	+	1.78	5.38	5.2e-47	BOTTOM
Nacc1	NM_134413	chr19	25131738	25131741	+	1.73	5.07	5.8e-22	TOP
Nacc1	NM_134413	chr19	25131704	25131707	+	1.7	1.51	0.026	TOP
Nab1	NM_022856	chr9	46083432	46083499	+	2.1	0.05	0.019	BOTTOM
Naa30	NM_001109099	chr15	25154845	25154851	+	1.03	4.3	1.9e-05	TOP
Mtch1	NM_001100833	chr20	7673260	7673262	-	2.89	2.88	8.4e-15	TOP
Mtch1	NM_001100833	chr20	7673254	7673257	-	2.35	6.63	5.2e-57	TOP
Mtch1	NM_001100833	chr20	7673237	7673239	-	2.34	1.33	0.0013	TOP
Mtch1	NM_001100833	chr20	7673175	7673304	-	2.2	7.1	4e-78	BOTTOM
Mtch1	NM_001100833	chr20	7673230	7673233	-	1.79	2.05	0.00047	TOP
Mreg	NM_001192002	chr9	71358132	71358219	-	2.52	2.09	3e-14	BOTTOM
Mpp6	NM_001134982	chr4	78343473	78343475	+	1.72	2.72	9.3e-06	TOP
Mpp6	NM_001134982	chr4	78343495	78343499	+	1.51	2.12	0.011	TOP
Mpp6	NM_001134982	chr4	78343445	78343525	+	1.51	3.88	6.5e-13	BOTTOM
Mllt4	NM_013217	chr1	48787875	48787877	+	3.35	2.38	5.7e-13	TOP
Mir3593	NR_037394	chr6	76163503	76163678	-	1.3	4.42	1.2e-17	BOTTOM
Mir3593	NR_037394	chr6	76163641	76163645	-	1.23	3.88	2.3e-06	TOP
Mina	NM_153309	chr11	41649496	41649533	-	1.26	1.11	0.032	BOTTOM
Mgat4b	NM_001127533	chr10	35775738	35775740	+	1.44	3	3.2e-05	TOP
Mgat4b	NM_001127533	chr10	35775698	35775835	+	1.18	4.53	1.2e-12	BOTTOM
Mgat4b	NM_001127533	chr10	35775717	35775719	+	1.13	4.27	7.1e-06	TOP
Mfhas1	NM_001107316	chr16	60331430	60331433	-	2.07	1.8	0.00015	TOP
Mfhas1	NM_001107316	chr16	60331450	60331462	-	1.66	1.36	0.033	TOP
Mfhas1	NM_001107316	chr16	60331350	60331462	-	1.04	4.69	7.7e-12	BOTTOM
Mef2d	NM_030860	chr2	180221087	180221089	+	1.77	3.38	8.6e-09	TOP
Mef2d	NM_030860	chr2	180221075	180221159	+	1.6	5.11	3.4e-27	BOTTOM
Mef2d	NM_030860	chr2	180221096	180221098	+	1.59	3.53	2.4e-07	TOP
Mef2d	NM_030860	chr2	180221113	180221116	+	1.57	3.79	8.4e-10	TOP
Mef2d	NM_030860	chr2	180221075	180221081	+	1.49	3.29	3.1e-06	TOP
Mdm2	NM_001108099	chr7	57020253	57020258	-	1.29	2.03	0.0047	BOTTOM
Mdm2	NM_001108099	chr7	57020255	57020258	-	1.24	2.78	0.028	TOP
Mark3	NM_130749	chr6	136348397	136348400	+	2.14	5.5	1.1e-28	TOP
Mark3	NM_130749	chr6	136348339	136348427	+	1.82	6.23	1.5e-50	BOTTOM
Mark3	NM_130749	chr6	136348391	136348393	+	1.8	4.13	3.9e-15	TOP
Mark3	NM_130749	chr6	136348408	136348410	+	1.54	2.27	0.004	TOP
Map3k3	NM_001107058	chr10	95482303	95482305	+	2.43	4.47	3.2e-24	TOP
Map3k3	NM_001107058	chr10	95482291	95482293	+	2.25	2.24	3.6e-07	TOP
Map3k3	NM_001107058	chr10	95482258	95482352	+	2.24	5.48	1.4e-60	BOTTOM
Map3k3	NM_001107058	chr10	95482263	95482266	+	2.18	2.19	2.6e-06	TOP
Map3k3	NM_001107058	chr10	95482314	95482316	+	2.13	2.53	1.7e-07	TOP
Map3k1	NM_053887	chr2	43125442	43125470	-	1.69	1.89	0.0037	TOP
Map1lc3a	NM_199500	chr3	145758899	145758908	+	1.79	6.56	6.4e-22	TOP
Map1lc3a	NM_199500	chr3	145758796	145758976	+	1.59	6.38	8.6e-36	BOTTOM
Map1lc3a	NM_199500	chr3	145758919	145758922	+	1.5	4.18	3.8e-11	TOP
Mafg	NM_022386	chr10	110024978	110024980	-	1.34	3.63	1.5e-06	TOP
Mafg	NM_022386	chr10	110024939	110025079	-	1.29	5.69	2.2e-22	BOTTOM
LOC689226	NM_001127573	chr5	58547549	58547553	+	1.46	2.84	0.00011	TOP
LOC689226	NM_001127573	chr5	58547521	58547524	+	1.22	2.58	0.013	TOP
LOC100911177	NR_110672	chr3	158213918	158213920	+	1.5	1.66	0.033	TOP
Lmo4	NM_001009708	chr2	242497752	242497755	+	2.43	4.37	1.6e-25	TOP
Lmo4	NM_001009708	chr2	242497746	242497759	+	2.38	4.12	2.8e-39	BOTTOM
Lgalsl	NM_001134730	chr14	101628402	101628426	-	2.03	1.39	0.0036	TOP
Lamp1	NM_012857	chr16	81230134	81230155	-	1.5	2.82	4.1e-05	TOP
Lamp1	NM_012857	chr16	81230053	81230056	-	1.03	6.76	1.3e-12	TOP
Kif27	NM_198050	chr17	12230281	12230431	+	1.56	2.95	9.6e-11	BOTTOM
Kif27	NM_198050	chr17	12230348	12230413	+	1.39	3.5	2.1e-06	TOP
Kif1c	NM_145877	chr10	57580558	57580561	+	1.25	4.61	1.3e-09	TOP
Kif1b	NM_057200	chr5	166381801	166381804	-	1.15	2.84	0.0061	TOP
Kif1b	NM_057200	chr5	166381788	166381792	-	1.11	4.69	4.5e-08	TOP
Kif1b	NM_057200	chr5	166381737	166381873	-	1.05	6.93	9.8e-23	BOTTOM
Josd1	NM_001025009	chr7	117930895	117930907	-	2.14	2.68	1.1e-08	TOP
Josd1	NM_001025009	chr7	117930872	117930881	-	1.92	2.97	1.8e-08	TOP
Josd1	NM_001025009	chr7	117930800	117930925	-	1.74	4.2	1.9e-26	BOTTOM
Jak2	NM_031514	chr1	232915693	232915696	+	2.82	0.78	0.002	TOP
Jak2	NM_031514	chr1	232915672	232915808	+	1.96	2.89	1.6e-15	BOTTOM
Itpka	NM_031045	chr3	106257459	106257473	+	1.6	1.74	0.016	TOP
Itpka	NM_031045	chr3	106257440	106257473	+	1.29	1.32	0.018	BOTTOM
Itga6	NM_053725	chr3	54203089	54203094	+	1.65	2.46	0.0003	TOP
Itga6	NM_053725	chr3	54203059	54203135	+	1.28	4.63	4.2e-17	BOTTOM
Itga6	NM_053725	chr3	54203113	54203116	+	1.25	3.15	0.00076	TOP
Itga6	NM_053725	chr3	54203122	54203126	+	1.12	4.42	7.8e-07	TOP
Irs2	NM_001168633	chr16	83379456	83379476	+	1.91	2.87	9.1e-08	TOP
Irs2	NM_001168633	chr16	83379423	83379525	+	1.56	4.35	4.6e-21	BOTTOM
Irs2	NM_001168633	chr16	83379495	83379499	+	1.36	4.61	5e-10	TOP
Inpp5a	NM_001108923	chr1	199187911	199187915	+	1.64	4.13	5.7e-13	TOP
Inpp5a	NM_001108923	chr1	199187904	199187966	+	1.47	4.52	7e-21	BOTTOM
Inpp4a	NM_031002	chr9	36238180	36238185	+	5.77	-0.52	0.028	TOP
Igf2	NM_031511	chr1	202915292	202915294	-	2.75	1.02	0.00066	TOP
Igf2	NM_031511	chr1	202915230	202915294	-	1.83	4.53	8.6e-32	BOTTOM
Igf2	NM_031511	chr1	202915230	202915233	-	1.59	4.24	7.5e-12	TOP
Hoxd13	NM_001105886	chr3	57283473	57283612	+	1.09	3.42	7.4e-07	BOTTOM
Hipk1	NM_001100986	chr2	199014821	199014830	-	2.11	3.29	4.1e-12	TOP
Hipk1	NM_001100986	chr2	199014745	199014932	-	1.56	4.8	2.2e-28	BOTTOM
Hipk1	NM_001100986	chr2	199014783	199014792	-	1.34	2.75	0.0015	TOP
Hdgf	NM_053707	chr2	179981361	179981363	+	2.12	1.95	3e-05	TOP
Hdgf	NM_053707	chr2	179981372	179981374	+	1.89	1.13	0.036	TOP
Hdgf	NM_053707	chr2	179981337	179981339	+	1.85	2	0.0022	TOP
Hdgf	NM_053707	chr2	179981317	179981322	+	1.32	3.61	4.6e-06	TOP
Hdgf	NM_053707	chr2	179981245	179981402	+	1.32	5.19	1.3e-20	BOTTOM
Hdgf	NM_053707	chr2	179981258	179981266	+	1.26	2.94	0.0021	TOP
Gsk3a	NM_017344	chr1	80514111	80514154	-	1.54	4.43	7.8e-13	TOP
Gsk3a	NM_017344	chr1	80514084	80514180	-	1.53	3.94	4.6e-17	BOTTOM
Grk6	NM_001112712	chr17	15236745	15236749	-	1.56	2.98	4.5e-06	TOP
Grk6	NM_001112712	chr17	15236620	15236803	-	1.47	4.31	9.8e-19	BOTTOM
Gna11	NM_031033	chr7	9636536	9636538	+	2.61	3	2e-14	TOP
Gna11	NM_031033	chr7	9636544	9636547	+	1.62	2.06	0.0092	TOP
Glis2	NM_001106978	chr10	11101049	11101057	-	1.73	2.28	0.0006	TOP
Glis2	NM_001106978	chr10	11101026	11101035	-	1.55	4.12	1.9e-11	TOP
Gclc	NM_012815	chr8	82724277	82724280	+	5.77	-0.52	0.028	TOP
Gclc	NM_012815	chr8	82724213	82724217	+	2.16	5.3	1.6e-25	TOP
Gclc	NM_012815	chr8	82724211	82724299	+	1.96	4.72	3.5e-34	BOTTOM
Gatad2a	NM_001013881	chr16	19913682	19913709	+	2.16	4.09	2.5e-20	TOP
Fxr2	NM_001100647	chr10	56450004	56450012	+	2.29	4.75	4e-31	TOP
Fxr2	NM_001100647	chr10	56450109	56450111	+	2.22	1.7	0.00042	TOP
Fxr2	NM_001100647	chr10	56449996	56450111	+	2.12	5.94	1.7e-65	BOTTOM
Fxr2	NM_001100647	chr10	56450021	56450025	+	2.03	4.82	7.3e-25	TOP
Fxr2	NM_001100647	chr10	56450028	56450030	+	1.88	3.19	1.1e-09	TOP
Foxp4	NM_001108788	chr9	8508724	8508733	+	2.16	-0.12	0.017	BOTTOM
Foxp4	NM_001108788	chr9	8508830	8508852	+	1.46	3.08	8.3e-11	BOTTOM
Foxp4	NM_001108788	chr9	8508845	8508852	+	1.29	3.71	3.5e-06	TOP
Fgf2	NM_019305	chr2	123893632	123893635	+	2.1	0.95	0.026	TOP
Fgf2	NM_019305	chr2	123893631	123893651	+	1.57	1.13	0.0016	BOTTOM
Faf1	NM_130406	chr5	131027303	131027307	+	1.63	3.04	1.2e-06	TOP
Faf1	NM_130406	chr5	131027229	131027242	+	1.43	2.41	0.0068	TOP
Faf1	NM_130406	chr5	131027205	131027355	+	1.35	4.48	6.9e-17	BOTTOM
Faf1	NM_130406	chr5	131027205	131027217	+	1.29	2.36	0.012	TOP
Etnk1	NM_001107894	chr4	181060602	181060604	+	1.28	2.75	0.0021	TOP
Elmod3	NM_001013087	chr4	106099834	106099837	-	3.31	2.49	7.6e-15	TOP
Elmod3	NM_001013087	chr4	106099812	106099899	-	1	3.86	3.9e-08	BOTTOM
E2f1	NM_001100778	chr3	145043655	145043696	-	1.57	2.05	2e-06	BOTTOM
E2f1	NM_001100778	chr3	145043694	145043696	-	1.32	2.38	0.014	TOP
Dvl1	NM_031820	chr5	172705673	172705712	+	1.33	2.57	0.004	TOP
Dlg1	NM_012788	chr11	70930414	70930416	-	2.17	2.35	7.1e-07	TOP
Dlg1	NM_012788	chr11	70930317	70930439	-	1.46	4.62	3.5e-23	BOTTOM
Dlg1	NM_012788	chr11	70930407	70930409	-	1.45	2.9	6.4e-05	TOP
Dip2a	NM_001191564	chr20	12700245	12700252	+	1.12	2.71	0.017	TOP
Dgkz	NM_031143	chr3	76342601	76342603	-	3.11	0.1	0.042	TOP
Dexi	NM_001109026	chr10	5072052	5072056	+	1.39	2.38	0.0045	TOP
Dexi	NM_001109026	chr10	5072003	5072083	+	1.27	2.99	1.1e-07	BOTTOM
Crls1	NM_001014258	chr3	120647477	120647482	+	2.32	0.91	0.013	TOP
Crls1	NM_001014258	chr3	120647509	120647534	+	1.88	5.08	8.4e-25	TOP
Crls1	NM_001014258	chr3	120647477	120647535	+	1.86	4.52	1.7e-34	BOTTOM
Coq10a	NM_001108727	chr7	1660300	1660303	-	2.8	0.36	0.022	TOP
Coq10a	NM_001108727	chr7	1660290	1660294	-	2.08	3.01	1.9e-10	TOP
Coq10a	NM_001108727	chr7	1660253	1660302	-	1.77	3.45	2e-16	BOTTOM
Cmip	NM_001163273	chr19	47364068	47364070	+	1.33	3.15	6.7e-05	TOP
Cisd3	NM_001105835	chr10	86435181	86435322	+	1.77	1.95	0.0017	TOP
Cgref1	NM_139087	chr6	25414672	25414674	+	5.77	-0.52	0.028	TOP
Cggbp1	NM_001105900	chr11	2182707	2182712	+	1.47	3.44	9.5e-07	TOP
Cggbp1	NM_001105900	chr11	2182721	2182725	+	1.44	6.54	1.6e-25	TOP
Cggbp1	NM_001105900	chr11	2182731	2182734	+	1.11	3.21	0.0019	TOP
Cebpb	NM_001301715	chr3	158826237	158826241	+	3.46	0.42	0.0019	TOP
Cebpb	NM_001301715	chr3	158826171	158826241	+	2.16	1.28	1.2e-06	BOTTOM
Cdk9	NM_001007743	chr3	11677774	11677778	-	1.59	2.36	0.00056	TOP
Cdk9	NM_001007743	chr3	11677707	11677796	-	1.06	4.34	2.5e-11	BOTTOM
Cdk17	NM_001108082	chr7	30194074	30194079	+	1.13	3.29	0.0017	TOP
Cdk14	NM_001108617	chr4	25352001	25352066	+	1.32	1.92	0.0004	BOTTOM
Cd151	NM_022523	chr1	201654391	201654393	+	1.26	2.29	0.027	TOP
Ccny	NM_001191833	chr17	66168590	66168599	-	1.43	1.93	0.026	TOP
Ccny	NM_001191833	chr17	66168590	66168747	-	1.22	3.24	3.8e-08	BOTTOM
Caskin1	NM_080690	chr10	13740438	13740443	+	5.98	-1.21	0.0038	BOTTOM
C1ql1	NM_001108838	chr10	92116552	92116557	-	2.5	1.78	3.5e-06	TOP
C1ql1	NM_001108838	chr10	92116548	92116621	-	2.46	3.33	4.2e-29	BOTTOM
Brd7	NM_001108440	chr19	20019659	20019663	+	1.71	2.98	3.2e-07	TOP
Brd7	NM_001108440	chr19	20019604	20019632	+	1.7	5.17	7.6e-22	TOP
Brd7	NM_001108440	chr19	20019576	20019673	+	1.62	5.07	9.4e-34	BOTTOM
Brd7	NM_001108440	chr19	20019670	20019673	+	1.52	2.06	0.008	TOP
Brd4	NM_001100903	chr7	12853501	12853543	-	1.52	4.34	8e-21	BOTTOM
Brd4	NM_001100903	chr7	12853537	12853541	-	1.45	2.74	0.00028	TOP
Brd4	NM_001100903	chr7	12853505	12853509	-	1.45	2.94	6.7e-05	TOP
Bcl9l	NM_001106817	chr8	47453533	47453541	+	2.08	2.74	4e-08	TOP
B3gnt2	NM_001107240	chr14	103523582	103523584	-	1.62	1.45	0.031	TOP
B3gnt2	NM_001107240	chr14	103523585	103523587	-	1.21	4.02	5.5e-05	TOP
B3gnt2	NM_001107240	chr14	103523579	103523596	-	1.18	3.87	4.8e-08	BOTTOM
Atp2a2	NM_001110139	chr12	35266583	35266587	+	1.56	4.93	7.2e-14	TOP
Atp2a2	NM_001110139	chr12	35266532	35266539	+	1.09	5.27	6.5e-10	TOP
Atp2a2	NM_001110139	chr12	35266522	35266673	+	1.07	6.63	1.1e-22	BOTTOM
Arl8a	NM_001109071	chr13	48108255	48108258	+	1.72	1.74	0.0061	TOP
Arl8a	NM_001109071	chr13	48108233	48108237	+	1.39	2.82	0.00024	TOP
Arl8a	NM_001109071	chr13	48108270	48108273	+	1.23	2.71	0.0047	TOP
Arl8a	NM_001109071	chr13	48108219	48108365	+	1.22	4.37	1.4e-15	BOTTOM
Arl5a	NM_053979	chr3	33926700	33926746	-	1.62	5.79	1.4e-22	TOP
Arl5a	NM_053979	chr3	33926593	33926781	-	1.6	5.24	3.8e-34	BOTTOM
Arl2bp	NM_001024906	chr19	10786832	10786842	-	1.05	4.22	6.7e-05	TOP
Arih1	NM_001013108	chr8	63305336	63305340	-	1.75	1.84	0.0021	TOP
Arih1	NM_001013108	chr8	63305299	63305369	-	1.43	4.02	2.2e-16	BOTTOM
Arglu1	NM_001024972	chr16	86143422	86143427	+	2.15	1.87	5e-05	TOP
Arglu1	NM_001024972	chr16	86143377	86143449	+	1.98	4.26	3e-32	BOTTOM
Arglu1	NM_001024972	chr16	86143393	86143399	+	1.79	4	2.8e-13	TOP
Arfrp1	NM_053980	chr3	170505463	170505468	-	1.78	1.33	0.045	TOP
Ankrd52	NM_001191875	chr7	1668921	1668923	+	2	2.84	3.1e-08	TOP
Ankrd40	NM_001134699	chr10	82971542	82971598	+	1.07	1.89	0.019	BOTTOM
Ankrd13a	NM_001012148	chr12	43116040	43116042	-	1.92	2.22	2.9e-05	TOP
Ankrd13a	NM_001012148	chr12	43115993	43116066	-	1.43	3.78	6.6e-14	BOTTOM
Ankle2	NM_001047901	chr12	46595330	46595351	-	1.81	4.05	1.2e-14	TOP
Ankle2	NM_001047901	chr12	46595290	46595292	-	1.57	2.41	0.00047	TOP
Angptl4	NM_199115	chr7	16268347	16268366	-	6.65	0.36	1.8e-05	TOP
Anapc13	NM_001173983	chr8	107591838	107591841	+	2.07	1.56	0.0015	TOP
Alyref	NM_001109602	chr10	109988257	109988263	-	1.84	5.37	6.4e-25	TOP
Alyref	NM_001109602	chr10	109988283	109988286	-	1.55	2.68	0.00017	TOP
Alyref	NM_001109602	chr10	109988244	109988416	-	1.32	6.17	9.4e-29	BOTTOM
Akirin2	NM_001039914	chr5	51152734	51152742	+	1.08	4.14	1.6e-05	TOP
Agpat5	NM_001134744	chr16	75788418	75788438	-	2.67	1.79	6.5e-13	BOTTOM
Agfg1	NM_001135596	chr9	82162445	82162449	+	1.51	1.99	0.0079	TOP
Agfg1	NM_001135596	chr9	82162443	82162473	+	1.37	2.78	8.2e-08	BOTTOM
Ado	NM_001107626	chr20	21877253	21877256	+	1.51	3.36	8.7e-07	TOP
Abhd17c	NM_001100736	chr1	140423606	140423621	-	2.61	2.14	7.3e-08	TOP
Abhd17b	NM_001014028	chr1	224887710	224887712	+	2.03	2.45	2.4e-05	TOP
Abhd17b	NM_001014028	chr1	224887729	224887734	+	1.41	4.47	2.7e-09	TOP
Aak1	NM_001173450	chr4	121008010	121008017	+	2.5	1.64	1e-05	TOP

## Sheet: Up-regulated genes >1.0 in Log2
Gene	Gene Accession	Gene Cards
Aak1	NM_001173450	http://www.genecards.org/cgi-bin/carddisp.pl?gene=Aak1
Abhd17b	NM_001014028	http://www.genecards.org/cgi-bin/carddisp.pl?gene=Abhd17b
Abhd17c	NM_001100736	http://www.genecards.org/cgi-bin/carddisp.pl?gene=Abhd17c
Ado	NM_001107626	http://www.genecards.org/cgi-bin/carddisp.pl?gene=ado
Agfg1	NM_001135596	http://www.genecards.org/cgi-bin/carddisp.pl?gene=Agfg1
Agpat5	NM_001134744	http://www.genecards.org/cgi-bin/carddisp.pl?gene=Agpat5
Akirin2	NM_001039914	http://www.genecards.org/cgi-bin/carddisp.pl?gene=Akirin2
Alyref	NM_001109602	http://www.genecards.org/cgi-bin/carddisp.pl?gene=Alyref
Anapc13	NM_001173983	http://www.genecards.org/cgi-bin/carddisp.pl?gene=Anapc13
Angptl4	NM_199115	http://www.genecards.org/cgi-bin/carddisp.pl?gene=Angptl4
Ankle2	NM_001047901	http://www.genecards.org/cgi-bin/carddisp.pl?gene=Ankle2
Ankrd13a	NM_001012148	http://www.genecards.org/cgi-bin/carddisp.pl?gene=Ankrd13a
Ankrd40	NM_001134699	http://www.genecards.org/cgi-bin/carddisp.pl?gene=Ankrd40
Ankrd52	NM_001191875	http://www.genecards.org/cgi-bin/carddisp.pl?gene=Ankrd52
Arfrp1	NM_053980	http://www.genecards.org/cgi-bin/carddisp.pl?gene=Arfrp1
Arglu1	NM_001024972	http://www.genecards.org/cgi-bin/carddisp.pl?gene=Arglu1
Arih1	NM_001013108	http://www.genecards.org/cgi-bin/carddisp.pl?gene=Arih1
Arl2bp	NM_001024906	http://www.genecards.org/cgi-bin/carddisp.pl?gene=Arl2bp
Arl5a	NM_053979	http://www.genecards.org/cgi-bin/carddisp.pl?gene=Arl5a
Arl8a	NM_001109071	http://www.genecards.org/cgi-bin/carddisp.pl?gene=Arl8a
Atp2a2	NM_001110139	http://www.genecards.org/cgi-bin/carddisp.pl?gene=Atp2a2
B3gnt2	NM_001107240	http://www.genecards.org/cgi-bin/carddisp.pl?gene=B3gnt2
Bcl9l	NM_001106817	http://www.genecards.org/cgi-bin/carddisp.pl?gene=Bcl9l
Brd4	NM_001100903	http://www.genecards.org/cgi-bin/carddisp.pl?gene=Brd4
Brd7	NM_001108440	http://www.genecards.org/cgi-bin/carddisp.pl?gene=Brd7
C1ql1	NM_001108838	http://www.genecards.org/cgi-bin/carddisp.pl?gene=C1ql1
Caskin1	NM_080690	http://www.genecards.org/cgi-bin/carddisp.pl?gene=Caskin1
Ccny	NM_001191833	http://www.genecards.org/cgi-bin/carddisp.pl?gene=ccny
Cd151	NM_022523	http://www.genecards.org/cgi-bin/carddisp.pl?gene=cd151
Cdk14	NM_001108617	http://www.genecards.org/cgi-bin/carddisp.pl?gene=cdk14
Cdk17	NM_001108082	http://www.genecards.org/cgi-bin/carddisp.pl?gene=cdk17
Cdk9	NM_001007743	http://www.genecards.org/cgi-bin/carddisp.pl?gene=cdk9
Cebpb	NM_001301715	http://www.genecards.org/cgi-bin/carddisp.pl?gene=cebpb
Cggbp1	NM_001105900	http://www.genecards.org/cgi-bin/carddisp.pl?gene=cggbp1
Cgref1	NM_139087	http://www.genecards.org/cgi-bin/carddisp.pl?gene=cgref1
Cisd3	NM_001105835	http://www.genecards.org/cgi-bin/carddisp.pl?gene=cisd3
Cmip	NM_001163273	http://www.genecards.org/cgi-bin/carddisp.pl?gene=cmip
Coq10a	NM_001108727	http://www.genecards.org/cgi-bin/carddisp.pl?gene=coq10a
Crls1	NM_001014258	http://www.genecards.org/cgi-bin/carddisp.pl?gene=crls1
Dexi	NM_001109026	http://www.genecards.org/cgi-bin/carddisp.pl?gene=dexi
Dgkz	NM_031143	http://www.genecards.org/cgi-bin/carddisp.pl?gene=dgkz
Dip2a	NM_001191564	http://www.genecards.org/cgi-bin/carddisp.pl?gene=dip2a
Dlg1	NM_012788	http://www.genecards.org/cgi-bin/carddisp.pl?gene=dlg1
Dvl1	NM_031820	http://www.genecards.org/cgi-bin/carddisp.pl?gene=dvl1
E2f1	NM_001100778	http://www.genecards.org/cgi-bin/carddisp.pl?gene=e2f1
Elmod3	NM_001013087	http://www.genecards.org/cgi-bin/carddisp.pl?gene=elmod3
Etnk1	NM_001107894	http://www.genecards.org/cgi-bin/carddisp.pl?gene=etnk1
Faf1	NM_130406	http://www.genecards.org/cgi-bin/carddisp.pl?gene=faf1
Fgf2	NM_019305	http://www.genecards.org/cgi-bin/carddisp.pl?gene=fgf2
Foxp4	NM_001108788	http://www.genecards.org/cgi-bin/carddisp.pl?gene=foxp4
Fxr2	NM_001100647	http://www.genecards.org/cgi-bin/carddisp.pl?gene=fxr2
Gatad2a	NM_001013881	http://www.genecards.org/cgi-bin/carddisp.pl?gene=gatad2a
Gclc	NM_012815	http://www.genecards.org/cgi-bin/carddisp.pl?gene=gclc
Glis2	NM_001106978	http://www.genecards.org/cgi-bin/carddisp.pl?gene=glis2
Gna11	NM_031033	http://www.genecards.org/cgi-bin/carddisp.pl?gene=gna11
Grk6	NM_001112712	http://www.genecards.org/cgi-bin/carddisp.pl?gene=grk6
Gsk3a	NM_017344	http://www.genecards.org/cgi-bin/carddisp.pl?gene=gsk3a
Hdgf	NM_053707	http://www.genecards.org/cgi-bin/carddisp.pl?gene=hdgf
Hipk1	NM_001100986	http://www.genecards.org/cgi-bin/carddisp.pl?gene=hipk1
Hoxd13	NM_001105886	http://www.genecards.org/cgi-bin/carddisp.pl?gene=hoxd13
Igf2	NM_031511	http://www.genecards.org/cgi-bin/carddisp.pl?gene=igf2
Inpp4a	NM_031002	http://www.genecards.org/cgi-bin/carddisp.pl?gene=inpp4a
Irs2	NM_001168633	http://www.genecards.org/cgi-bin/carddisp.pl?gene=Irs2
Itga6	NM_053725	http://www.genecards.org/cgi-bin/carddisp.pl?gene=itga6
Itpka	NM_031045	http://www.genecards.org/cgi-bin/carddisp.pl?gene=itpka
Jak2	NM_031514	http://www.genecards.org/cgi-bin/carddisp.pl?gene=jak2
Josd1	NM_001025009	http://www.genecards.org/cgi-bin/carddisp.pl?gene=josd1
Kif1b	NM_057200	http://www.genecards.org/cgi-bin/carddisp.pl?gene=kif1b
Kif1c	NM_145877	http://www.genecards.org/cgi-bin/carddisp.pl?gene=kif1c
Kif27	NM_198050	http://www.genecards.org/cgi-bin/carddisp.pl?gene=kif27
Lamp1	NM_012857	http://www.genecards.org/cgi-bin/carddisp.pl?gene=lamp1
Lgalsl	NM_001134730	http://www.genecards.org/cgi-bin/carddisp.pl?gene=lgalsl
Lmo4	NM_001009708	http://www.genecards.org/cgi-bin/carddisp.pl?gene=lmo4
Mafg	NM_022386	http://www.genecards.org/cgi-bin/carddisp.pl?gene=mafg
Map1lc3a	NM_199500	http://www.genecards.org/cgi-bin/carddisp.pl?gene=Map1lc3a
Map3k1	NM_053887	http://www.genecards.org/cgi-bin/carddisp.pl?gene=map3k1
Map3k3	NM_001107058	http://www.genecards.org/cgi-bin/carddisp.pl?gene=map3k3
Mark3	NM_130749	http://www.genecards.org/cgi-bin/carddisp.pl?gene=mark3
Mdm2	NM_001108099	http://www.genecards.org/cgi-bin/carddisp.pl?gene=mdm2
Mef2d	NM_030860	http://www.genecards.org/cgi-bin/carddisp.pl?gene=mef2d
Mfhas1	NM_001107316	http://www.genecards.org/cgi-bin/carddisp.pl?gene=Mfhas1
Mgat4b	NM_001127533	http://www.genecards.org/cgi-bin/carddisp.pl?gene=mgat4b
Mina	NM_153309	http://www.genecards.org/cgi-bin/carddisp.pl?gene=mina
Mllt4	NM_013217	http://www.genecards.org/cgi-bin/carddisp.pl?gene=mllt4
Mpp6	NM_001134982	http://www.genecards.org/cgi-bin/carddisp.pl?gene=mpp6
Mreg	NM_001192002	http://www.genecards.org/cgi-bin/carddisp.pl?gene=mreg
Mtch1	NM_001100833	http://www.genecards.org/cgi-bin/carddisp.pl?gene=mtch1
Naa30	NM_001109099	http://www.genecards.org/cgi-bin/carddisp.pl?gene=naa30
Nab1	NM_022856	http://www.genecards.org/cgi-bin/carddisp.pl?gene=nab1
Nacc1	NM_134413	http://www.genecards.org/cgi-bin/carddisp.pl?gene=nacc1
Ncor1	NM_001271103	http://www.genecards.org/cgi-bin/carddisp.pl?gene=Ncor1
Ncs1	NM_024366	http://www.genecards.org/cgi-bin/carddisp.pl?gene=ncs1
Nit2	NM_001034126	http://www.genecards.org/cgi-bin/carddisp.pl?gene=nit2
Nr2f6	NM_139113	http://www.genecards.org/cgi-bin/carddisp.pl?gene=nr2f6
Nrarp	NM_001143750	http://www.genecards.org/cgi-bin/carddisp.pl?gene=nrarp
Nt5dc2	NM_001009271	http://www.genecards.org/cgi-bin/carddisp.pl?gene=nt5dc2
Numbl	NM_001033888	http://www.genecards.org/cgi-bin/carddisp.pl?gene=numbl
Nup153	NM_001100470	http://www.genecards.org/cgi-bin/carddisp.pl?gene=Nup153
Nxn	NM_001108285	http://www.genecards.org/cgi-bin/carddisp.pl?gene=nxn
Oaf	NM_001014090	http://www.genecards.org/cgi-bin/carddisp.pl?gene=oaf
Otud4	NM_001191700	http://www.genecards.org/cgi-bin/carddisp.pl?gene=Otud4
Paip1	NM_001108937	http://www.genecards.org/cgi-bin/carddisp.pl?gene=paip1
Pank3	NM_001108272	http://www.genecards.org/cgi-bin/carddisp.pl?gene=pank3
Pde3b	NM_017229	http://www.genecards.org/cgi-bin/carddisp.pl?gene=pde3b
Pdxp	NM_001135819	http://www.genecards.org/cgi-bin/carddisp.pl?gene=pdxp
Phactr2	NM_214458	http://www.genecards.org/cgi-bin/carddisp.pl?gene=Phactr2
Pi4k2a	NM_053735	http://www.genecards.org/cgi-bin/carddisp.pl?gene=pi4k2a
Pla2g12a	NM_001108565	http://www.genecards.org/cgi-bin/carddisp.pl?gene=Pla2g12a
Plcg1	NM_013187	http://www.genecards.org/cgi-bin/carddisp.pl?gene=plcg1
Plekha5	NM_139340	http://www.genecards.org/cgi-bin/carddisp.pl?gene=Plekha5
Plet1	NM_001014209	http://www.genecards.org/cgi-bin/carddisp.pl?gene=plet1
Plk3	NM_022187	http://www.genecards.org/cgi-bin/carddisp.pl?gene=plk3
Pom121	NM_053622	http://www.genecards.org/cgi-bin/carddisp.pl?gene=pom121
Ppdpf	NM_001009316	http://www.genecards.org/cgi-bin/carddisp.pl?gene=ppdpf
Ppm1j	NM_001005540	http://www.genecards.org/cgi-bin/carddisp.pl?gene=ppm1j
Ppp2ca	NM_017039	http://www.genecards.org/cgi-bin/carddisp.pl?gene=ppp2ca
Ppp2r2d	NM_144746	http://www.genecards.org/cgi-bin/carddisp.pl?gene=ppp2r2d
Ppp4r2	NM_001106613	http://www.genecards.org/cgi-bin/carddisp.pl?gene=ppp4r2
Pptc7	NM_001107141	http://www.genecards.org/cgi-bin/carddisp.pl?gene=pptc7
Prkaca	NM_001100922	http://www.genecards.org/cgi-bin/carddisp.pl?gene=prkaca
Psme4	NM_001025140	http://www.genecards.org/cgi-bin/carddisp.pl?gene=psme4
Ptms	NM_031975	http://www.genecards.org/cgi-bin/carddisp.pl?gene=ptms
Ptov1	NM_001008304	http://www.genecards.org/cgi-bin/carddisp.pl?gene=ptov1
Ptpra	NM_012763	http://www.genecards.org/cgi-bin/carddisp.pl?gene=ptpra
Ptprj	NM_017269	http://www.genecards.org/cgi-bin/carddisp.pl?gene=ptprj
Pwwp2a	NM_001127296	http://www.genecards.org/cgi-bin/carddisp.pl?gene=pwwp2a
Qser1	NM_001139493	http://www.genecards.org/cgi-bin/carddisp.pl?gene=qser1
Rassf3	NM_001108747	http://www.genecards.org/cgi-bin/carddisp.pl?gene=rassf3
Rbpms	NM_001271244	http://www.genecards.org/cgi-bin/carddisp.pl?gene=rbpms
Rcor2	NM_001013994	http://www.genecards.org/cgi-bin/carddisp.pl?gene=rcor2
Rhobtb1	NM_001107622	http://www.genecards.org/cgi-bin/carddisp.pl?gene=Rhobtb1
Rps23	NM_078617	http://www.genecards.org/cgi-bin/carddisp.pl?gene=rps23
Rspo1	NM_001107980	http://www.genecards.org/cgi-bin/carddisp.pl?gene=rspo1
Sbk1	NM_147135	http://www.genecards.org/cgi-bin/carddisp.pl?gene=sbk1
Scarf2	NM_001105864	http://www.genecards.org/cgi-bin/carddisp.pl?gene=scarf2
Scn1b	NM_017288	http://www.genecards.org/cgi-bin/carddisp.pl?gene=scn1b
Sec61g	NM_001135020	http://www.genecards.org/cgi-bin/carddisp.pl?gene=sec61g
Sectm1b	NM_199082	http://www.genecards.org/cgi-bin/carddisp.pl?gene=sectm1
Sept3	NM_019375	http://www.genecards.org/cgi-bin/carddisp.pl?gene=sept3
Serpinf1	NM_177927	http://www.genecards.org/cgi-bin/carddisp.pl?gene=serpinf1
Sf3b1	NM_053426	http://www.genecards.org/cgi-bin/carddisp.pl?gene=sf3b1
Sh3gl3	NM_031238	http://www.genecards.org/cgi-bin/carddisp.pl?gene=sh3gl3
Shc2	NM_001108065	http://www.genecards.org/cgi-bin/carddisp.pl?gene=shc2
Siah1	NM_080905	http://www.genecards.org/cgi-bin/carddisp.pl?gene=siah1
Sipa1l2	NM_001009704	http://www.genecards.org/cgi-bin/carddisp.pl?gene=sipa1l2
Slc44a1	NM_001033852	http://www.genecards.org/cgi-bin/carddisp.pl?gene=slc44a1
Smarca5	NM_001107419	http://www.genecards.org/cgi-bin/carddisp.pl?gene=smarca5
Snx24	NM_001008364	http://www.genecards.org/cgi-bin/carddisp.pl?gene=snx24
Socs5	NM_001109274	http://www.genecards.org/cgi-bin/carddisp.pl?gene=socs5
Sort1	NM_031767	http://www.genecards.org/cgi-bin/carddisp.pl?gene=sort1
Sox12	NM_001168650	http://www.genecards.org/cgi-bin/carddisp.pl?gene=sox12
Spag9	NM_001108290	http://www.genecards.org/cgi-bin/carddisp.pl?gene=spag9
Spire1	NM_001107381	http://www.genecards.org/cgi-bin/carddisp.pl?gene=spire1
Spire2	NM_001127538	http://www.genecards.org/cgi-bin/carddisp.pl?gene=spire2
Srm	NM_053464	http://www.genecards.org/cgi-bin/carddisp.pl?gene=srm
Ssbp3	NM_053358	http://www.genecards.org/cgi-bin/carddisp.pl?gene=ssbp3
Stim2	NM_001105750	http://www.genecards.org/cgi-bin/carddisp.pl?gene=stim2
Tacc1	NM_001004107	http://www.genecards.org/cgi-bin/carddisp.pl?gene=tacc1
Tango2	NM_001108323	http://www.genecards.org/cgi-bin/carddisp.pl?gene=tango2
Tatdn2	NM_001109252	http://www.genecards.org/cgi-bin/carddisp.pl?gene=tatdn2
Tgm2	NM_019386	http://www.genecards.org/cgi-bin/carddisp.pl?gene=tgm2
Tigd5	NM_001126268	http://www.genecards.org/cgi-bin/carddisp.pl?gene=tigd5
Timp2	NM_021989	http://www.genecards.org/cgi-bin/carddisp.pl?gene=timp2
Tmem243	NM_001109219	http://www.genecards.org/cgi-bin/carddisp.pl?gene=Tmem243
Tnks2	NM_001107607	http://www.genecards.org/cgi-bin/carddisp.pl?gene=tnks2
Traf4	NM_001107017	http://www.genecards.org/cgi-bin/carddisp.pl?gene=traf4
Trim28	NM_053916	http://www.genecards.org/cgi-bin/carddisp.pl?gene=trim28
Trim44	NM_001013203	http://www.genecards.org/cgi-bin/carddisp.pl?gene=trim44
Tspan33	NM_001109227	http://www.genecards.org/cgi-bin/carddisp.pl?gene=tspan33
Tspan5	NM_001004090	http://www.genecards.org/cgi-bin/carddisp.pl?gene=tspan5
Ttyh3	NM_001107124	http://www.genecards.org/cgi-bin/carddisp.pl?gene=ttyh3
Ube2e3	NM_001047857	http://www.genecards.org/cgi-bin/carddisp.pl?gene=ube2e3
Ube2h	NM_001172127	http://www.genecards.org/cgi-bin/carddisp.pl?gene=ube2h
Ube2q1	NM_001106448	http://www.genecards.org/cgi-bin/carddisp.pl?gene=ube2q1
Ube2r2(LOC689226)	NM_001127573	http://www.genecards.org/cgi-bin/carddisp.pl?gene=ube2r2
Ube2z	NM_001037643	http://www.genecards.org/cgi-bin/carddisp.pl?gene=ube2z
Ubl3	NM_001015030	http://www.genecards.org/cgi-bin/carddisp.pl?gene=ubl3
Ugcg	NM_031795	http://www.genecards.org/cgi-bin/carddisp.pl?gene=ugcg
Ulk1	NM_001108341	http://www.genecards.org/cgi-bin/carddisp.pl?gene=ulk1
Ulk2	NM_001191645	http://www.genecards.org/cgi-bin/carddisp.pl?gene=ulk2
Usp25	NM_001107114	http://www.genecards.org/cgi-bin/carddisp.pl?gene=usp25
Usp6nl	NM_001106120	http://www.genecards.org/cgi-bin/carddisp.pl?gene=usp6nl
Usp9x	NM_001135893	http://www.genecards.org/cgi-bin/carddisp.pl?gene=usp9x
Vdac3	NM_031355	http://www.genecards.org/cgi-bin/carddisp.pl?gene=vdac3
Vegfb	NM_053549	http://www.genecards.org/cgi-bin/carddisp.pl?gene=vegfb
Xpa	NM_001106656	http://www.genecards.org/cgi-bin/carddisp.pl?gene=xpa
Yaf2	NM_001134871	http://www.genecards.org/cgi-bin/carddisp.pl?gene=yaf2
Yap1	NM_001034002	http://www.genecards.org/cgi-bin/carddisp.pl?gene=yap1
Ybx3	NM_031979	http://www.genecards.org/cgi-bin/carddisp.pl?gene=ybx3
Ythdf1	NM_001024756	http://www.genecards.org/cgi-bin/carddisp.pl?gene=ythdf1
Ywhah	NM_013052	http://www.genecards.org/cgi-bin/carddisp.pl?gene=ywhah
Zcchc24	NM_001108394	http://www.genecards.org/cgi-bin/carddisp.pl?gene=zcchc24
Zmynd19	NM_198770	http://www.genecards.org/cgi-bin/carddisp.pl?gene=zmynd19

## Sheet: Down-TSSs <-1.0 in Log2
Gene	Gene Accession	Chr	Start	End	Strand	logFC	logConc	p-value	Top / Bottom
Ankra2	NM_207595	chr2	28853905	28853908	+	-5.68	-0.52	0.028	TOP
Atg9a	NM_001014218	chr9	74474303	74474305	-	-1.53	1.9	0.024	TOP
Atn1	NM_017228	chr4	160885753	160885761	-	-4.25	0.48	0.00032	TOP
Carm1	NM_001030041	chr8	20650736	20650749	+	-5.98	-0.22	0.0055	TOP
Casp12	NM_130422	chr8	2082871	2082876	+	-1.74	1.68	0.01	TOP
Cbr1	NM_019170	chr11	33787852	33787856	+	-1.24	2.4	0.02	TOP
Cct5	NM_001004078	chr2	83692844	83692846	-	-5.98	-0.23	0.0086	TOP
Ctdspl2	NM_001014048	chr3	108742116	108742120	+	-1.11	3.17	0.0029	TOP
Dclre1b	NM_001025687	chr2	199034176	199034180	-	-1.48	2.16	0.011	TOP
Dhrs3	NM_001037199	chr5	163341707	163341766	+	-2.03	-0.08	0.024	BOTTOM
Gabarap	NM_172036	chr10	56837195	56837246	+	-1.17	2.54	0.046	TOP
Gabarap	NM_172036	chr10	56837189	56837246	+	-1.1	1.69	0.026	BOTTOM
Hn1l	NM_001013182	chr10	14211091	14211093	-	-3.57	3.03	1.3e-20	TOP
Kdm4a	NM_001107966	chr5	138648150	138648152	-	-4.14	1.2	0.015	TOP
Lss	NM_031049	chr20	12534325	12534423	-	-1.1	1.36	0.044	BOTTOM
Map2k5	NM_001033987	chr8	67542846	67542850	-	-1.96	1.33	0.016	TOP
Mapkap1	NM_001011964	chr3	13439867	13439869	+	-2.09	0.86	0.047	TOP
Mkks	NM_001008353	chr3	124993358	124993361	-	-1.03	2.66	0.048	TOP
N4bp2l2	NM_001005533	chr12	4184467	4184473	+	-2.98	0.68	0.0027	TOP
Ndel1	NM_133320	chr10	55614430	55614435	-	-1.24	2.3	0.032	TOP
Nfu1	NM_001106606	chr4	121166090	121166093	+	-3.08	0.24	0.026	TOP
Nox4	NM_053524	chr1	143415705	143415710	+	-1.63	1.8	0.02	TOP
Nthl1	NM_001105728	chr10	13883270	13883273	+	-1.82	1.63	0.0094	TOP
Ociad1	NM_001013874	chr14	37318739	37318746	-	-1.8	1.2	0.036	TOP
Ogfod1	NM_001107411	chr19	11412991	11412993	-	-3.15	0.3	0.017	TOP
Ogn	NM_001106103	chr17	21007475	21007568	-	-1.24	2.78	2.5e-05	BOTTOM
Ogn	NM_001106103	chr17	21007491	21007527	-	-1.18	3.13	0.003	TOP
Osr2	NM_001012118	chr7	70769100	70769158	+	-1.11	2.43	0.0043	BOTTOM
Pgm2l1	NM_001109454	chr1	157605596	157605640	+	-1.65	1.76	2.3e-05	BOTTOM
Pgm2l1	NM_001109454	chr1	157605614	157605640	+	-1.55	2.53	0.00046	TOP
Pik3ip1	NM_001017453	chr14	83956857	83956888	+	-5.57	-0.64	0.049	TOP
RGD1310769	NM_001106749	chr6	109945548	109945550	-	-1.74	3.38	0.0023	TOP
Rpl26	NM_001105788	chr10	55662178	55662180	+	-3.85	4.17	0.00028	TOP
Sec23b	NM_001277235	chr3	133104770	133104811	+	-1.23	1.45	0.013	BOTTOM
Skp1	NM_001007608	chr10	37665112	37665132	+	-2.23	0.73	0.035	TOP
Tpi1	NM_022922	chr4	160936266	160936321	-	-2.29	0.77	0.028	TOP
Ttll9	NM_001014051	chr3	143304919	143304957	+	-1.26	2.52	0.01	TOP
Upf3a	NM_001012159	chr16	80623563	80623568	-	-1.02	3.39	0.0042	TOP

## Sheet: Down-genes <-1.0 in Log2
Gene	Gene Accession	Gene Cards
Ankra2	NM_207595	http://www.genecards.org/cgi-bin/carddisp.pl?gene=Ankra2
Atg9a	NM_001014218	http://www.genecards.org/cgi-bin/carddisp.pl?gene=Atg9a
Atn1	NM_017228	http://www.genecards.org/cgi-bin/carddisp.pl?gene=Atn1
Carm1	NM_001030041	http://www.genecards.org/cgi-bin/carddisp.pl?gene=Carm1
Casp12	NM_130422	http://www.genecards.org/cgi-bin/carddisp.pl?gene=Casp12
Cbr1	NM_019170	http://www.genecards.org/cgi-bin/carddisp.pl?gene=Cbr1
Cct5	NM_001004078	http://www.genecards.org/cgi-bin/carddisp.pl?gene=Cct5
Ctdspl2	NM_001014048	http://www.genecards.org/cgi-bin/carddisp.pl?gene=Ctdspl2
Dclre1b	NM_001025687	http://www.genecards.org/cgi-bin/carddisp.pl?gene=Dclre1b
Dhrs3	NM_001037199	http://www.genecards.org/cgi-bin/carddisp.pl?gene=Dhrs3
Gabarap	NM_172036	http://www.genecards.org/cgi-bin/carddisp.pl?gene=Gabarap
Hn1l	NM_001013182	http://www.genecards.org/cgi-bin/carddisp.pl?gene=Hn1l
Kdm4a	NM_001107966	http://www.genecards.org/cgi-bin/carddisp.pl?gene=Kdm4a
Lss	NM_031049	http://www.genecards.org/cgi-bin/carddisp.pl?gene=Lss
Map2k5	NM_001033987	http://www.genecards.org/cgi-bin/carddisp.pl?gene=Map2k5
Mapkap1	NM_001011964	http://www.genecards.org/cgi-bin/carddisp.pl?gene=Mapkap1
Mkks	NM_001008353	http://www.genecards.org/cgi-bin/carddisp.pl?gene=Mkks
N4bp2l2	NM_001005533	http://www.genecards.org/cgi-bin/carddisp.pl?gene=N4bp2l2
Ndel1	NM_133320	http://www.genecards.org/cgi-bin/carddisp.pl?gene=Ndel1
Nfu1	NM_001106606	http://www.genecards.org/cgi-bin/carddisp.pl?gene=Nfu1
Nox4	NM_053524	http://www.genecards.org/cgi-bin/carddisp.pl?gene=Nox4
Nthl1	NM_001105728	http://www.genecards.org/cgi-bin/carddisp.pl?gene=Nthl1
Ociad1	NM_001013874	http://www.genecards.org/cgi-bin/carddisp.pl?gene=Ociad1
Ogfod1	NM_001107411	http://www.genecards.org/cgi-bin/carddisp.pl?gene=Ogfod1
Ogn	NM_001106103	http://www.genecards.org/cgi-bin/carddisp.pl?gene=Ogn
Osr2	NM_001012118	http://www.genecards.org/cgi-bin/carddisp.pl?gene=Osr2
Pgm2l1	NM_001109454	http://www.genecards.org/cgi-bin/carddisp.pl?gene=Pgm2l1
Pik3ip1	NM_001017453	http://www.genecards.org/cgi-bin/carddisp.pl?gene=Pik3ip1
Rpl26	NM_001105788	http://www.genecards.org/cgi-bin/carddisp.pl?gene=Rpl26
Sec23b	NM_001277235	http://www.genecards.org/cgi-bin/carddisp.pl?gene=Sec23b
Skp1	NM_001007608	http://www.genecards.org/cgi-bin/carddisp.pl?gene=Skp1
Tpi1	NM_022922	http://www.genecards.org/cgi-bin/carddisp.pl?gene=Tpi1
Ttll9	NM_001014051	http://www.genecards.org/cgi-bin/carddisp.pl?gene=Ttll9
Upf3a	NM_001012159	http://www.genecards.org/cgi-bin/carddisp.pl?gene=Upf3a
