# Supplementary material for: TSS-Seq analysis of low pH-induced gene expression in intercalated cells in the renal collecting duct
Source: PLoS One. 2017 Aug 31;12(8):e0184185. doi: 10.1371/journal.pone.0184185 (PMC5578634; doi:10.1371/journal.pone.0184185)
Supplement: S3 Table — Consensus motifs that could be involved in the regulation of low pH-stimulated genes were searched by the motif-analysis. Any sequences that were possibly coincided with known motifs were listed. (XLSX) [file pone.0184185.s003.xlsx]

## Sheet: Motif analysis
Top/Bottom	Up/Down	#Query ID	Target ID	Optimal offset	p-value	E-value	q-value	Overlap	Query consensus	Target consensus	Orientation
Top	Up	AMD_003	ZNF263	2	0.000177519	0.0363914	0.0727829	13	AGGAGCCCGGGGA	GGAGGAGGAGGGGGAGGAGGA	+
Top	Up	AMD_004	AR	6	0.0029525	0.605263	0.667045	9	CATGTTCCAGG	GAACATTCTGTTCTT	-
Top	Up	AMD_004	TP63	3	0.00456006	0.934812	0.667045	11	CATGTTCCAGG	AGACATGCCCAGACATGCCC	+
Top	Up	AMD_004	NR3C1	7	0.00640529	1.31308	0.667045	8	CATGTTCCAGG	AGAACAGAATGTTCT	+
Top	Up	AMD_004	NFATC2	-2	0.00650776	1.33409	0.667045	7	CATGTTCCAGG	TTTTCCA	+
Top	Up	AMD_004	Stat4	0	0.012141	2.48891	0.989754	11	CATGTTCCAGG	CCATTTCCTGGAAA	-
Top	Up	AMD_004	MAX	1	0.0144842	2.96926	0.989754	9	CATGTTCCAGG	CCATGTGCTT	-
Top	Up	AMD_004	RFX5	0	0.0192494	3.94613	1	11	CATGTTCCAGG	GCTGTTGCCAGGGAG	-
Top	Up	AMD_004	Stat5a::Stat5b	-2	0.0240086	4.92177	1	9	CATGTTCCAGG	ATTTCCAAGAA	+
Top	Up	AMD_004	TP53	1	0.0254174	5.21056	1	11	CATGTTCCAGG	ACATGCCCAGACATG	+
Top	Up	AMD_004	STAT2::STAT1	7	0.0265998	5.45297	1	8	CATGTTCCAGG	TCAGTTTCATTTTCC	+
Top	Up	AMD_004	TEAD1	0	0.0390699	8.00933	1	11	CATGTTCCAGG	CACATTCCTCCG	+
Top	Up	AMD_004	HSF1	7	0.0396191	8.12192	1	8	CATGTTCCAGG	CTTCTAGAAGGTTCT	+
Top	Up	AMD_004	TAL1::TCF3	4	0.0407646	8.35674	1	8	CATGTTCCAGG	AACAGATGGTCG	-
Top	Up	AMD_005	TFAP2A	-3	0.0064767	1.32772	1	15	AGGAGCGCTCACGCGGAG	TGCCCTGAGGCAATG	-
Top	Up	AMD_005	Meis1	-3	0.00677239	1.38834	1	15	AGGAGCGCTCACGCGGAG	AGCTGTCACTCACCT	+
Top	Up	AMD_005	Myod1	0	0.00802772	1.64568	1	13	AGGAGCGCTCACGCGGAG	TGCAGCTGTCCCT	+
Top	Up	AMD_005	ZBTB33	-2	0.0100434	2.0589	1	15	AGGAGCGCTCACGCGGAG	CAGATCTCGCGAGAG	-
Top	Up	AMD_005	NRF1	-4	0.019804	4.05982	1	11	AGGAGCGCTCACGCGGAG	GCGCCTGCGCA	+
Top	Up	AMD_005	E2F4	-5	0.0207425	4.25222	1	11	AGGAGCGCTCACGCGGAG	CCTTCCCGCCC	-
Top	Up	AMD_005	E2F1	-6	0.031207	6.39743	1	11	AGGAGCGCTCACGCGGAG	CCTCCCGCCCG	-
Top	Up	AMD_005	Arnt::Ahr	-9	0.0323358	6.62884	1	6	AGGAGCGCTCACGCGGAG	CACGCA	-
Top	Up	AMD_005	TFAP2C	-3	0.0326395	6.6911	1	15	AGGAGCGCTCACGCGGAG	TGCCCTGGGGCCATG	-
Top	Up	AMD_005	PAX5	0	0.0440248	9.02508	1	18	AGGAGCGCTCACGCGGAG	GAGGGCAGCCAAGCGTGAC	+
Top	Up	AMD_006	TBP	-1	0.0067843	1.39078	1	12	TCTGCTCCTCATA	CCCCGCCTTTTATAC	-
Top	Up	AMD_006	TAL1::GATA1	3	0.0111996	2.29593	1	13	TCTGCTCCTCATA	CTGCTCCTCACAGATAAG	-
Top	Up	AMD_006	INSM1	-1	0.0153394	3.14457	1	12	TCTGCTCCTCATA	CGCCCCCTGACA	-
Top	Up	AMD_006	SRF	-1	0.0207071	4.24496	1	12	TCTGCTCCTCATA	CATGCCCAAATAAGGCAA	+
Top	Up	AMD_006	Stat6	-1	0.0260219	5.33448	1	12	TCTGCTCCTCATA	CATTTCCTGAGAAAT	+
Top	Up	AMD_006	Nkx3-2	-3	0.0425574	8.72426	1	9	TCTGCTCCTCATA	TCCACTTAA	-
Top	Up	AMD_006	MZF1_5-13	-1	0.0467832	9.59055	1	10	TCTGCTCCTCATA	TTCCCCCTAC	-
Top	Up	AMD_006	GATA2	-2	0.047586	9.75513	1	11	TCTGCTCCTCATA	AGATTCTTATCTGT	+
Top	Up	AMD_008	Zfx	-2	0.00048148	0.0987035	0.194538	14	GCTGCCGCCCGGGCTGG	GGGGCCGAGGCCTG	+
Top	Up	AMD_008	E2F3	-4	0.00151462	0.310496	0.2907	13	GCTGCCGCCCGGGCTGG	GAGTGGGGGCGGGAG	-
Top	Up	AMD_008	Myog	4	0.00306397	0.628114	0.2907	7	GCTGCCGCCCGGGCTGG	GACAGCTGCAG	+
Top	Up	AMD_008	Tcf12	4	0.00359741	0.737469	0.2907	7	GCTGCCGCCCGGGCTGG	AACAGCTGCAG	+
Top	Up	AMD_008	REST	3	0.00608316	1.24705	0.358465	17	GCTGCCGCCCGGGCTGG	GGCGCTGTCCATGGTGCTGAA	-
Top	Up	AMD_008	Hand1::Tcfe2a	-10	0.00745291	1.52785	0.358465	7	GCTGCCGCCCGGGCTGG	GGTCTGGCAT	+
Top	Up	AMD_008	Myod1	4	0.00772481	1.58359	0.358465	9	GCTGCCGCCCGGGCTGG	TGCAGCTGTCCCT	+
Top	Up	AMD_008	Mafb	0	0.00798481	1.63689	0.358465	8	GCTGCCGCCCGGGCTGG	GCTGACGG	+
Top	Up	AMD_008	Tcfcp2l1	-3	0.00912732	1.8711	0.368781	14	GCTGCCGCCCGGGCTGG	CTGGTTTGAACTGG	-
Top	Up	AMD_008	Tcf3	4	0.01808	3.7064	0.608754	7	GCTGCCGCCCGGGCTGG	CACAGCTGCAG	+
Top	Up	AMD_008	SP2	-4	0.020496	4.20168	0.637016	13	GCTGCCGCCCGGGCTGG	GGGAGGGGGCGGGGC	-
Top	Up	AMD_008	Pax4	2	0.0223266	4.57694	0.644345	17	GCTGCCGCCCGGGCTGG	GGGGGGGGAGTGGAGTATTGGAAATTTTTC	-
Top	Up	AMD_008	NHLH1	5	0.0240907	4.93859	0.648907	7	GCTGCCGCCCGGGCTGG	GCGCAGCTGCGT	+
Top	Up	AMD_008	BRCA1	-10	0.026609	5.45485	0.650594	7	GCTGCCGCCCGGGCTGG	GTGTTGT	-
Top	Up	AMD_008	ZBTB33	-1	0.0373388	7.65445	0.687348	15	GCTGCCGCCCGGGCTGG	CTCTCGCGAGATCTG	+
Top	Up	AMD_008	TAL1::GATA1	2	0.0374261	7.67235	0.687348	16	GCTGCCGCCCGGGCTGG	CTTATCTGTGAGGAGCAG	+
Top	Up	AMD_008	RUNX1	-11	0.0469973	9.63445	0.7912	6	GCTGCCGCCCGGGCTGG	GTCTGTGGTTT	+
Top	Up	AMD_009	HINFP	-1	0.0253666	5.20014	1	10	CGCGGACGCTAGCGCCGCGGGG	GCGGACGTTA	-
Top	Up	AMD_009	ZBTB33	-2	0.0256858	5.26559	1	15	CGCGGACGCTAGCGCCGCGGGG	CTCTCGCGAGATCTG	+
Top	Up	AMD_009	Pax4	9	0.0260793	5.34626	1	21	CGCGGACGCTAGCGCCGCGGGG	GAAAAATTTCCCATACTCCACTCCCCCCCC	+
Top	Up	AMD_009	GABPA	-7	0.037302	7.64691	1	11	CGCGGACGCTAGCGCCGCGGGG	GCCACTTCCGG	-
Top	Up	AMD_009	Mafb	-1	0.038051	7.80046	1	8	CGCGGACGCTAGCGCCGCGGGG	GCTGACGG	+
Top	Up	AMD_009	CREB1	-3	0.0403154	8.26467	1	8	CGCGGACGCTAGCGCCGCGGGG	TGACGTCA	+
Top	Up	AMD_009	TFAP2A	-9	0.0471967	9.67531	1	13	CGCGGACGCTAGCGCCGCGGGG	CATTGCCTCAGGGCA	+
Top	Up	GLAM2_009	EGR1	-7	4.54859e-09	9.3246e-07	1.80572e-06	14	GCCCCCGCGCCCGCCCCCGCCCCC	CCCCCGCCCCCGCC	+
Top	Up	GLAM2_009	SP1	-13	5.1807e-06	0.00106204	0.000930822	11	GCCCCCGCGCCCGCCCCCGCCCCC	GCCCCGCCCCC	+
Top	Up	GLAM2_009	EGR2	-7	7.6456e-06	0.00156735	0.000930822	15	GCCCCCGCGCCCGCCCCCGCCCCC	CCCCCGCCCACGCAC	+
Top	Up	GLAM2_009	SP2	-7	9.37891e-06	0.00192268	0.000930822	15	GCCCCCGCGCCCGCCCCCGCCCCC	GCCCCGCCCCCTCCC	+
Top	Up	GLAM2_009	ZNF263	-3	2.67598e-05	0.00548576	0.00212465	21	GCCCCCGCGCCCGCCCCCGCCCCC	TCCTCCTCCCCCTCCTCCTCC	-
Top	Up	GLAM2_009	E2F3	-7	7.12131e-05	0.0145987	0.00471176	15	GCCCCCGCGCCCGCCCCCGCCCCC	CTCCCGCCCCCACTC	+
Top	Up	GLAM2_009	KLF5	-13	0.00026498	0.054321	0.0150276	10	GCCCCCGCGCCCGCCCCCGCCCCC	GCCCCGCCCC	+
Top	Up	GLAM2_009	Pax4	8	0.000527847	0.108209	0.0261934	22	GCCCCCGCGCCCGCCCCCGCCCCC	GAAAAATTTCCCATACTCCACTCCCCCCCC	+
Top	Up	GLAM2_009	Zfx	-10	0.000774544	0.158781	0.0341647	14	GCCCCCGCGCCCGCCCCCGCCCCC	CAGGCCTCGGCCCC	-
Top	Up	GLAM2_009	Klf4	-13	0.00172333	0.353282	0.0621941	10	GCCCCCGCGCCCGCCCCCGCCCCC	GCCCCACCCA	-
Top	Up	GLAM2_009	RREB1	-2	0.00274611	0.562952	0.0905692	20	GCCCCCGCGCCCGCCCCCGCCCCC	CCCCAAACCACCCCCCCCCC	+
Top	Up	GLAM2_009	E2F1	-12	0.00296586	0.608	0.0905692	11	GCCCCCGCGCCCGCCCCCGCCCCC	CCTCCCGCCCG	-
Top	Up	GLAM2_009	E2F6	-11	0.00411453	0.843479	0.114899	11	GCCCCCGCGCCCGCCCCCGCCCCC	CCTTCCCGCCC	-
Top	Up	GLAM2_009	E2F4	-11	0.00434145	0.889997	0.114899	11	GCCCCCGCGCCCGCCCCCGCCCCC	CCTTCCCGCCC	-
Top	Up	GLAM2_009	PLAG1	-10	0.00953956	1.95561	0.236691	14	GCCCCCGCGCCCGCCCCCGCCCCC	CCCCCTTGGGCCCC	-
Top	Up	GLAM2_009	Klf1	-12	0.0245331	5.02928	0.572898	11	GCCCCCGCGCCCGCCCCCGCCCCC	GGCCACACCCA	+
Top	Up	GLAM2_009	TFAP2C	-2	0.0435333	8.92433	0.940174	15	GCCCCCGCGCCCGCCCCCGCCCCC	CATGGCCCCAGGGCA	+
Top	Up	GLAM2_009	NRF1	-6	0.0454037	9.30776	0.940174	11	GCCCCCGCGCCCGCCCCCGCCCCC	GCGCCTGCGCA	+
Top	Up	GLAM2_009	ELK4	-10	0.0473657	9.70997	0.940174	11	GCCCCCGCGCCCGCCCCCGCCCCC	CCACTTCCGGC	+
Top	Up	DREME_001	ARID3A	-5	0.00414787	0.850312	1	6	GCAGCATCAAA	ATTAAA	+
Top	Up	DREME_001	TCF7L2	-1	0.00578487	1.1859	1	10	GCAGCATCAAA	AAAGATCAAAGGAA	+
Top	Up	DREME_001	JUN	3	0.0418751	8.5844	1	10	GCAGCATCAAA	ATGACATCATCTT	-
Top	Up	DREME_001	CDX2	0	0.0439759	9.01506	1	11	GCAGCATCAAA	AAGCCATAAAA	+
Top	Down	AMD_005	Stat4	-1	0.00316987	0.649824	0.872378	14	GCGGCTACGCGGAACGAG	CCATTTCCTGGAAA	-
Top	Down	AMD_005	Stat6	-1	0.0042555	0.872378	0.872378	15	GCGGCTACGCGGAACGAG	CATTTCCTGAGAAAT	+
Top	Down	AMD_005	STAT3	-4	0.0104344	2.13906	1	11	GCGGCTACGCGGAACGAG	TTTCCCAGAAG	-
Top	Down	AMD_005	FOXC1	-5	0.0163273	3.34709	1	8	GCGGCTACGCGGAACGAG	TACTTACC	-
Top	Down	AMD_005	STAT1	-4	0.0170451	3.49425	1	11	GCGGCTACGCGGAACGAG	TTTCCTGGAAA	-
Top	Down	AMD_005	Stat5a::Stat5b	-3	0.0261003	5.35056	1	11	GCGGCTACGCGGAACGAG	ATTTCCAAGAA	+
Top	Down	AMD_005	Bcl6	-1	0.0352567	7.22763	1	14	GCGGCTACGCGGAACGAG	TGCTTTCTAGGAAA	-
Top	Down	AMD_005	MZF1_5-13	-4	0.0353475	7.24623	1	10	GCGGCTACGCGGAACGAG	GGAGGGGGAA	+
Top	Down	AMD_005	Mafb	-8	0.0487113	9.98581	1	8	GCGGCTACGCGGAACGAG	GCTGACGG	+
Top	Down	AMD_005	RFX5	0	0.0487776	9.99942	1	15	GCGGCTACGCGGAACGAG	GCTGTTGCCAGGGAG	-
Top	Down	AMD_006	USF1	-11	0.00124397	0.255015	0.416157	11	CCCCCACGTCTTCCACGTGACTCCC	GCCACGTGACC	+
Top	Down	AMD_006	Pax2	-14	0.00329041	0.674535	0.416157	8	CCCCCACGTCTTCCACGTGACTCCC	GCGTGACT	-
Top	Down	AMD_006	SMAD2::SMAD3::SMAD4	-5	0.00351167	0.719893	0.416157	13	CCCCCACGTCTTCCACGTGACTCCC	CTGTCTGTCACCT	+
Top	Down	AMD_006	Arnt	-13	0.00584587	1.1984	0.416157	6	CCCCCACGTCTTCCACGTGACTCCC	CACGTG	-
Top	Down	AMD_006	CREB1	-12	0.00655501	1.34378	0.416157	8	CCCCCACGTCTTCCACGTGACTCCC	TGACGTCA	+
Top	Down	AMD_006	USF2	-11	0.00719148	1.47425	0.416157	11	CCCCCACGTCTTCCACGTGACTCCC	GTCATGTGACC	+
Top	Down	AMD_006	NFE2L1::MafG	-7	0.0107754	2.20895	0.521736	6	CCCCCACGTCTTCCACGTGACTCCC	GTCATG	-
Top	Down	AMD_006	RXR::RAR_DR5	-6	0.0138178	2.83264	0.521736	17	CCCCCACGTCTTCCACGTGACTCCC	TGACCTCTCCGTGACCT	-
Top	Down	AMD_006	Mycn	-13	0.0141679	2.90443	0.521736	8	CCCCCACGTCTTCCACGTGACTCCC	CACGTGGC	-
Top	Down	AMD_006	HIF1A::ARNT	-12	0.0196629	4.0309	0.612691	8	CCCCCACGTCTTCCACGTGACTCCC	GGACGTGC	+
Top	Down	AMD_006	Pax4	9	0.0217431	4.45734	0.629116	21	CCCCCACGTCTTCCACGTGACTCCC	GAAAAATTTCCCATACTCCACTCCCCCCCC	+
Top	Down	AMD_006	ZNF263	1	0.0324304	6.64823	0.79574	20	CCCCCACGTCTTCCACGTGACTCCC	TCCTCCTCCCCCTCCTCCTCC	-
Top	Down	AMD_006	ESR1	-9	0.0333952	6.84601	0.79574	16	CCCCCACGTCTTCCACGTGACTCCC	GGCCCAGGTCACCCTGACCT	+
Top	Down	AMD_006	Bhlhe40	-10	0.0380487	7.79998	0.823294	11	CCCCCACGTCTTCCACGTGACTCCC	GTGCACGTGAG	-
Top	Down	AMD_007	ZNF263	4	0.00208886	0.428217	0.669974	17	CAGCAGCCCCCTCCGCAG	TCCTCCTCCCCCTCCTCCTCC	-
Top	Down	AMD_007	EGR1	0	0.00391918	0.803432	0.669974	14	CAGCAGCCCCCTCCGCAG	CCCCCGCCCCCGCC	+
Top	Down	AMD_007	Pax4	10	0.00491369	1.00731	0.669974	18	CAGCAGCCCCCTCCGCAG	GAAAAATTTCCCATACTCCACTCCCCCCCC	+
Top	Down	AMD_007	EGR2	-3	0.0123989	2.54177	0.997671	15	CAGCAGCCCCCTCCGCAG	CCCCCGCCCACGCAC	+
Top	Down	AMD_007	Myod1	-1	0.0138387	2.83694	0.997671	13	CAGCAGCCCCCTCCGCAG	TGCAGCTGTCCCT	+
Top	Down	AMD_007	MAFF	-5	0.0183448	3.76068	0.997671	13	CAGCAGCCCCCTCCGCAG	GCTGAGTCAGCAATTTTT	+
Top	Down	AMD_007	SP2	-3	0.024777	5.07928	0.997671	15	CAGCAGCCCCCTCCGCAG	GCCCCGCCCCCTCCC	+
Top	Down	AMD_007	Nr1h3::Rxra	4	0.0269351	5.52169	0.997671	15	CAGCAGCCCCCTCCGCAG	TGACCTAAAGTAACCTCTG	+
Top	Down	AMD_007	CTCF	-3	0.0355358	7.28484	0.997671	15	CAGCAGCCCCCTCCGCAG	TAGCGCCCCCTGGTGGCCA	-
Top	Down	AMD_007	Zfx	-2	0.0406389	8.33098	0.997671	14	CAGCAGCCCCCTCCGCAG	GGGGCCGAGGCCTG	+
Top	Down	AMD_007	Myog	0	0.0458695	9.40325	0.997671	11	CAGCAGCCCCCTCCGCAG	CTGCAGCTGTC	-
Top	Down	AMD_007	E2F3	-3	0.0472691	9.69017	0.997671	15	CAGCAGCCCCCTCCGCAG	CTCCCGCCCCCACTC	+
Top	Down	AMD_007	SPIB	-10	0.048747	9.99314	0.997671	7	CAGCAGCCCCCTCCGCAG	TTCCTCT	-
Top	Down	AMD_009	NHLH1	-5	0.00373241	0.765144	0.710195	12	CGGCCACGGAGCTGAGTGCGC	ACGCAGCTGCGC	-
Top	Down	AMD_009	Gata4	-6	0.00708184	1.45178	0.710195	11	CGGCCACGGAGCTGAGTGCGC	GGGAGATAAGA	-
Top	Down	AMD_009	Nkx3-2	-11	0.00781793	1.60267	0.710195	9	CGGCCACGGAGCTGAGTGCGC	TTAAGTGGA	+
Top	Down	AMD_009	TEAD1	-6	0.00984926	2.0191	0.710195	12	CGGCCACGGAGCTGAGTGCGC	CGGAGGAATGTG	-
Top	Down	AMD_009	Rxra	-6	0.0116149	2.38105	0.710195	11	CGGCCACGGAGCTGAGTGCGC	CAAAGGTCAGA	+
Top	Down	AMD_009	Crx	-5	0.0138312	2.8354	0.710195	11	CGGCCACGGAGCTGAGTGCGC	AAGAGGATTAG	+
Top	Down	AMD_009	ELF5	-5	0.0138883	2.84709	0.710195	9	CGGCCACGGAGCTGAGTGCGC	AAGGAAGTA	-
Top	Down	AMD_009	Gata1	-7	0.0194538	3.98802	0.816259	11	CGGCCACGGAGCTGAGTGCGC	ACAGATAAGAA	-
Top	Down	AMD_009	NFYA	-5	0.0205599	4.21478	0.816259	16	CGGCCACGGAGCTGAGTGCGC	AGAGTGCTGATTGGTCCA	+
Top	Down	AMD_009	HINFP	-5	0.0230886	4.73316	0.816259	10	CGGCCACGGAGCTGAGTGCGC	GCGGACGTTA	-
Top	Down	AMD_009	GABPA	-5	0.0239436	4.90844	0.816259	11	CGGCCACGGAGCTGAGTGCGC	CCGGAAGTGGC	+
Top	Down	AMD_009	ZEB1	-8	0.0331194	6.78947	0.997783	9	CGGCCACGGAGCTGAGTGCGC	CAGGTGAGG	-
Top	Down	AMD_009	TAL1::GATA1	2	0.0397864	8.15621	0.997783	16	CGGCCACGGAGCTGAGTGCGC	CTGCTCCTCACAGATAAG	-
Top	Down	AMD_009	Nr1h3::Rxra	-6	0.0465455	9.54182	0.997783	15	CGGCCACGGAGCTGAGTGCGC	CAGAGGTTACTTTAGGTCA	-
Top	Down	GLAM2_010	SP2	0	6.00232e-06	0.00123048	0.00200174	15	CCACCGCCCCGGCCCCCCCCGGCC	GCCCCGCCCCCTCCC	+
Top	Down	GLAM2_010	EGR1	0	1.00592e-05	0.00206214	0.00200174	14	CCACCGCCCCGGCCCCCCCCGGCC	CCCCCGCCCCCGCC	+
Top	Down	GLAM2_010	SP1	0	2.43372e-05	0.00498912	0.00322865	11	CCACCGCCCCGGCCCCCCCCGGCC	GCCCCGCCCCC	+
Top	Down	GLAM2_010	KLF5	0	3.56756e-05	0.00731349	0.00354963	10	CCACCGCCCCGGCCCCCCCCGGCC	GCCCCGCCCC	+
Top	Down	GLAM2_010	ZNF263	1	0.0002251	0.0461455	0.0179175	20	CCACCGCCCCGGCCCCCCCCGGCC	TCCTCCTCCCCCTCCTCCTCC	-
Top	Down	GLAM2_010	Pax4	9	0.0007603	0.155862	0.0424732	21	CCACCGCCCCGGCCCCCCCCGGCC	GAAAAATTTCCCATACTCCACTCCCCCCCC	+
Top	Down	GLAM2_010	Klf4	0	0.000908103	0.186161	0.0424732	10	CCACCGCCCCGGCCCCCCCCGGCC	GCCCCACCCA	-
Top	Down	GLAM2_010	TFAP2C	-1	0.000919121	0.18842	0.0424732	15	CCACCGCCCCGGCCCCCCCCGGCC	CATGGCCCCAGGGCA	+
Top	Down	GLAM2_010	E2F3	0	0.00106719	0.218774	0.0424732	15	CCACCGCCCCGGCCCCCCCCGGCC	CTCCCGCCCCCACTC	+
Top	Down	GLAM2_010	EGR2	0	0.00106719	0.218774	0.0424732	15	CCACCGCCCCGGCCCCCCCCGGCC	CCCCCGCCCACGCAC	+
Top	Down	GLAM2_010	PPARG::RXRA	-4	0.00230908	0.473362	0.0798853	15	CCACCGCCCCGGCCCCCCCCGGCC	TGACCTTTGCCCTAC	-
Top	Down	GLAM2_010	PLAG1	-4	0.00240866	0.493776	0.0798853	14	CCACCGCCCCGGCCCCCCCCGGCC	CCCCCTTGGGCCCC	-
Top	Down	GLAM2_010	TFAP2A	-1	0.00305232	0.625726	0.0934457	15	CCACCGCCCCGGCCCCCCCCGGCC	CATTGCCTCAGGGCA	+
Top	Down	GLAM2_010	RREB1	-1	0.00366976	0.752301	0.104323	20	CCACCGCCCCGGCCCCCCCCGGCC	CCCCAAACCACCCCCCCCCC	+
Top	Down	GLAM2_010	NR2C2	-4	0.00744191	1.52559	0.197454	15	CCACCGCCCCGGCCCCCCCCGGCC	TGACCTCTGACCCCT	-
Top	Down	GLAM2_010	MZF1_1-4	-5	0.00877156	1.79817	0.218187	6	CCACCGCCCCGGCCCCCCCCGGCC	TCCCCA	-
Top	Down	GLAM2_010	Spi1	0	0.0109026	2.23503	0.255243	15	CCACCGCCCCGGCCCCCCCCGGCC	TCACTTCCTCTTTTT	-
Top	Down	GLAM2_010	Zfx	-3	0.0122694	2.51523	0.271283	14	CCACCGCCCCGGCCCCCCCCGGCC	CAGGCCTCGGCCCC	-
Top	Down	GLAM2_010	INSM1	-4	0.0138896	2.84737	0.290943	12	CCACCGCCCCGGCCCCCCCCGGCC	CGCCCCCTGACA	-
Top	Down	GLAM2_010	E2F1	1	0.0165596	3.39471	0.322544	10	CCACCGCCCCGGCCCCCCCCGGCC	CCTCCCGCCCG	-
Top	Down	GLAM2_010	RXR::RAR_DR5	0	0.0170191	3.48891	0.322544	17	CCACCGCCCCGGCCCCCCCCGGCC	TGACCTCTCCGTGACCT	-
Top	Down	GLAM2_010	THAP1	-3	0.0239243	4.90449	0.432802	9	CCACCGCCCCGGCCCCCCCCGGCC	CTGCCCGCA	+
Top	Down	GLAM2_010	CTCF	-1	0.0383027	7.85206	0.635171	19	CCACCGCCCCGGCCCCCCCCGGCC	TAGCGCCCCCTGGTGGCCA	-
Top	Down	GLAM2_010	Myod1	-4	0.0473679	9.71043	0.688871	13	CCACCGCCCCGGCCCCCCCCGGCC	TGCAGCTGTCCCT	+
Top	Down	GLAM2_010	USF1	-5	0.0481467	9.87007	0.688871	11	CCACCGCCCCGGCCCCCCCCGGCC	GCCACGTGACC	+
Top	Down	DREME_001	SOX10	0	0.000305387	0.0626043	0.125209	6	ACAAAGCAGA	ACAAAG	-
Top	Down	DREME_001	Sox3	3	0.00652552	1.33773	0.949236	7	ACAAAGCAGA	AAAACAAAGG	-
Top	Down	DREME_001	Sox2	1	0.00694563	1.42385	0.949236	7	ACAAAGCAGA	AACAAAGG	-
Top	Down	DREME_001	NFE2::MAF	3	0.0109408	2.24287	1	10	ACAAAGCAGA	ATGACTCAGCAATTT	+
Top	Down	DREME_001	Sox6	3	0.0199186	4.0833	1	7	ACAAAGCAGA	AAAACAATGG	-
Top	Down	DREME_001	Sox17	1	0.0220555	4.52137	1	8	ACAAAGCAGA	GACAATGAG	-
Top	Down	DREME_001	Gfi1	-1	0.0263826	5.40844	1	9	ACAAAGCAGA	CAAATCACTG	+
Top	Down	DREME_001	Bcl6	6	0.0263842	5.40876	1	8	ACAAAGCAGA	TTTCCTAGAAAGCA	+
Top	Down	DREME_001	Nfe2l2	7	0.0305138	6.25533	1	8	ACAAAGCAGA	CAGCATGACTCAGCA	+
Top	Down	DREME_001	NFYA	3	0.0313424	6.4252	1	10	ACAAAGCAGA	TGGACCAATCAGCACTCT	-
Top	Down	DREME_001	Hoxa9	3	0.0362101	7.42307	1	8	ACAAAGCAGA	GCCATAAATCA	+
Top	Down	DREME_001	BRCA1	0	0.0382908	7.84961	1	7	ACAAAGCAGA	ACAACAC	+
Top	Down	DREME_001	Bach1::Mafk	6	0.0399815	8.19621	1	9	ACAAAGCAGA	AGGATGACTCAGCAC	+
Top	Down	DREME_001	Foxa2	0	0.0426678	8.74689	1	10	ACAAAGCAGA	CCTAAGTAAACA	-
Bottom	Up	GLAM2_009	SP2	-8	5.97832e-07	0.000122556	0.000238532	15	GCAGCCGCGGCGGGGGGCGGGGGGGGCGGGG	GGGAGGGGGCGGGGC	-
Bottom	Up	GLAM2_009	SP1	-12	1.60588e-06	0.000329205	0.000279241	11	GCAGCCGCGGCGGGGGGCGGGGGGGGCGGGG	GGGGGCGGGGC	-
Bottom	Up	GLAM2_009	EGR1	-9	2.09958e-06	0.000430415	0.000279241	14	GCAGCCGCGGCGGGGGGCGGGGGGGGCGGGG	GGCGGGGGCGGGGG	-
Bottom	Up	GLAM2_009	ZNF263	-3	1.87841e-05	0.00385074	0.00178594	21	GCAGCCGCGGCGGGGGGCGGGGGGGGCGGGG	GGAGGAGGAGGGGGAGGAGGA	+
Bottom	Up	GLAM2_009	E2F3	-8	2.23805e-05	0.00458801	0.00178594	15	GCAGCCGCGGCGGGGGGCGGGGGGGGCGGGG	GAGTGGGGGCGGGAG	-
Bottom	Up	GLAM2_009	KLF5	-13	9.67166e-05	0.0198269	0.00643157	10	GCAGCCGCGGCGGGGGGCGGGGGGGGCGGGG	GGGGCGGGGC	-
Bottom	Up	GLAM2_009	EGR2	-14	0.000455129	0.0933014	0.0202691	15	GCAGCCGCGGCGGGGGGCGGGGGGGGCGGGG	GTGCGTGGGCGGGGG	-
Bottom	Up	GLAM2_009	E2F6	-14	0.000457204	0.0937269	0.0202691	11	GCAGCCGCGGCGGGGGGCGGGGGGGGCGGGG	GGGCGGGAAGG	+
Bottom	Up	GLAM2_009	E2F1	-13	0.000457204	0.0937269	0.0202691	11	GCAGCCGCGGCGGGGGGCGGGGGGGGCGGGG	CGGGCGGGAGG	+
Bottom	Up	GLAM2_009	E2F4	-14	0.00126522	0.25937	0.0504817	11	GCAGCCGCGGCGGGGGGCGGGGGGGGCGGGG	GGGCGGGAAGG	+
Bottom	Up	GLAM2_009	Klf4	-13	0.002766	0.56703	0.0977106	10	GCAGCCGCGGCGGGGGGCGGGGGGGGCGGGG	TGGGTGGGGC	+
Bottom	Up	GLAM2_009	RREB1	-11	0.0029387	0.602434	0.0977106	20	GCAGCCGCGGCGGGGGGCGGGGGGGGCGGGG	TGGGGGGGGGTGGTTTGGGG	-
Bottom	Up	GLAM2_009	Pax4	-9	0.00349503	0.716482	0.107269	22	GCAGCCGCGGCGGGGGGCGGGGGGGGCGGGG	GGGGGGGGAGTGGAGTATTGGAAATTTTTC	-
Bottom	Up	GLAM2_009	PLAG1	-12	0.00778453	1.59583	0.203808	14	GCAGCCGCGGCGGGGGGCGGGGGGGGCGGGG	GGGGCCCAAGGGGG	+
Bottom	Up	GLAM2_009	Zfx	-13	0.00778453	1.59583	0.203808	14	GCAGCCGCGGCGGGGGGCGGGGGGGGCGGGG	CAGGCCTCGGCCCC	-
Bottom	Up	GLAM2_009	MZF1_5-13	-15	0.00817286	1.67544	0.203808	10	GCAGCCGCGGCGGGGGGCGGGGGGGGCGGGG	GGAGGGGGAA	+
Bottom	Up	GLAM2_009	TFAP2C	-7	0.0197887	4.05669	0.438645	15	GCAGCCGCGGCGGGGGGCGGGGGGGGCGGGG	TGCCCTGGGGCCATG	-
Bottom	Up	GLAM2_009	INSM1	-14	0.0233672	4.79027	0.490705	12	GCAGCCGCGGCGGGGGGCGGGGGGGGCGGGG	TGTCAGGGGGCG	+
Bottom	Up	GLAM2_009	ESR1	-13	0.0255031	5.22814	0.508781	18	GCAGCCGCGGCGGGGGGCGGGGGGGGCGGGG	AGGTCAGGGTGACCTGGGCC	-
Bottom	Up	GLAM2_009	PPARG::RXRA	-10	0.0460639	9.44309	0.875202	15	GCAGCCGCGGCGGGGGGCGGGGGGGGCGGGG	GTAGGGCAAAGGTCA	+
Bottom	Up	DREME_002	CTCF	-1	0.0201177	4.12413	1	7	GCGGCGCC	TAGCGCCCCCTGGTGGCCA	-
Bottom	Up	DREME_002	Zfx	6	0.0262188	5.37486	1	8	GCGGCGCC	CAGGCCTCGGCCCC	-
Bottom	Up	DREME_002	Klf4	0	0.0287889	5.90173	1	8	GCGGCGCC	GCCCCACCCA	-
Bottom	Up	DREME_002	REST	13	0.0315833	6.47457	1	8	GCGGCGCC	TTCAGCACCATGGACAGCGCC	+
Bottom	Up	DREME_002	SP1	0	0.0377991	7.74881	1	8	GCGGCGCC	GCCCCGCCCCC	+
Bottom	Up	DREME_002	KLF5	0	0.0408329	8.37075	1	8	GCGGCGCC	GCCCCGCCCC	+
Bottom	Up	DREME_002	NHLH1	5	0.0438535	8.98996	1	7	GCGGCGCC	ACGCAGCTGCGC	-
Bottom	Up	DREME_003	TLX1::NFIC	3	0.0010553	0.216336	0.432673	10	GCTCGCTGTC	TTGGCATGGTGCCA	-
Bottom	Up	DREME_003	INSM1	1	0.0243414	4.98999	1	10	GCTCGCTGTC	CGCCCCCTGACA	-
Bottom	Up	DREME_003	Atoh1	0	0.0248195	5.08799	1	8	GCTCGCTGTC	GCCATCTG	-
Bottom	Up	DREME_003	Myog	1	0.032326	6.62683	1	10	GCTCGCTGTC	CTGCAGCTGTC	-
Bottom	Up	DREME_003	Ets1	3	0.0352503	7.22632	1	10	GCTCGCTGTC	CCCACTTCCTGTCTC	+
Bottom	Up	DREME_003	PAX5	6	0.0416417	8.53655	1	10	GCTCGCTGTC	GTCACGCTTGGCTGCCCTC	-
Bottom	Up	DREME_003	Myb	-1	0.0439743	9.01473	1	9	GCTCGCTGTC	CCAACTGCCA	+
Bottom	Up	DREME_003	Tcf12	1	0.0450255	9.23023	1	10	GCTCGCTGTC	CTGCAGCTGTT	-
Bottom	Down	AMD_002	USF2	1	0.00399428	0.818827	0.901786	10	GTCAGAAGACAGA	GGTCACATGAC	-
Bottom	Down	AMD_002	Hand1::Tcfe2a	-5	0.00454394	0.931507	0.901786	8	GTCAGAAGACAGA	ATGCCAGACC	-
Bottom	Down	AMD_002	Rxra	-2	0.00948814	1.94507	0.901786	11	GTCAGAAGACAGA	CAAAGGTCAGA	+
Bottom	Down	AMD_002	FOXL1	-5	0.0109974	2.25447	0.901786	8	GTCAGAAGACAGA	TATACATA	+
Bottom	Down	AMD_002	USF1	1	0.0135897	2.78589	0.928631	10	GTCAGAAGACAGA	GGTCACGTGGC	-
Bottom	Down	AMD_002	NR2C2	4	0.0235704	4.83193	1	11	GTCAGAAGACAGA	AGGGGTCAGAGGTCA	+
Bottom	Down	AMD_002	Sox3	-5	0.0351321	7.20209	1	8	GTCAGAAGACAGA	AAAACAAAGG	-
Bottom	Down	AMD_002	SOX10	-8	0.0402464	8.25051	1	5	GTCAGAAGACAGA	ACAAAG	-
Bottom	Down	AMD_002	TAL1::GATA1	1	0.0442108	9.06321	1	13	GTCAGAAGACAGA	CTGCTCCTCACAGATAAG	-
Bottom	Down	AMD_002	NFIL3	-3	0.0445899	9.14092	1	10	GTCAGAAGACAGA	ATGTTACATAA	-
Bottom	Down	AMD_002	RUNX1	-3	0.0445899	9.14092	1	10	GTCAGAAGACAGA	AAACCACAGAC	-
Bottom	Down	AMD_002	FOXH1	-2	0.0445899	9.14092	1	11	GTCAGAAGACAGA	TCCAATCCACA	+
Bottom	Down	AMD_002	SMAD2::SMAD3::SMAD4	-3	0.0471261	9.66084	1	10	GTCAGAAGACAGA	AGGTGACAGACAG	-
Bottom	Down	AMD_004	Nr1h3::Rxra	5	0.00276293	0.566401	0.858764	14	GTGACTTCAGTACTTAT	CAGAGGTTACTTTAGGTCA	-
Bottom	Down	AMD_004	Pax4	5	0.00418909	0.858764	0.858764	17	GTGACTTCAGTACTTAT	GGGGGGGGAGTGGAGTATTGGAAATTTTTC	-
Bottom	Down	AMD_004	JUND	1	0.00958923	1.96579	1	14	GTGACTTCAGTACTTAT	GATGACATCATCTTT	-
Bottom	Down	AMD_004	JUN	0	0.0272315	5.58246	1	13	GTGACTTCAGTACTTAT	ATGACATCATCTT	-
Bottom	Down	AMD_004	Nkx2-5	-4	0.038717	7.93699	1	11	GTGACTTCAGTACTTAT	CTTGAGTGGCT	-
Bottom	Down	AMD_004	FOXC1	-4	0.0443596	9.09371	1	8	GTGACTTCAGTACTTAT	GGTAAGTA	+
Bottom	Down	AMD_005	Pax4	12	0.00510753	1.04704	1	17	ACATGAGAGCCACCGCC	GAAAAATTTCCCATACTCCACTCCCCCCCC	+
Bottom	Down	AMD_005	Meis1	0	0.00909048	1.86355	1	15	ACATGAGAGCCACCGCC	AGCTGTCACTCACCT	+
Bottom	Down	AMD_005	Pax2	-7	0.0096922	1.9869	1	8	ACATGAGAGCCACCGCC	AGTCACGG	+
Bottom	Down	AMD_005	En1	-4	0.0182656	3.74444	1	11	ACATGAGAGCCACCGCC	GAACACTACTT	-
Bottom	Down	AMD_005	ZNF354C	-7	0.0300807	6.16654	1	6	ACATGAGAGCCACCGCC	ATCCAC	+
Bottom	Down	AMD_005	SMAD2::SMAD3::SMAD4	-2	0.031125	6.38063	1	13	ACATGAGAGCCACCGCC	CTGTCTGTCACCT	+
Bottom	Down	AMD_005	RORA_1	-2	0.0337984	6.92867	1	10	ACATGAGAGCCACCGCC	ATCAAGGTCA	+
Bottom	Down	AMD_005	FOS	-3	0.0470382	9.64282	1	11	ACATGAGAGCCACCGCC	TGTGACTCATT	+
Bottom	Down	AMD_006	Pax4	12	4.36769e-05	0.00895376	0.0177395	17	AAACCTCCCTCACGCCC	GAAAAATTTCCCATACTCCACTCCCCCCCC	+
Bottom	Down	AMD_006	RREB1	4	0.0036725	0.752863	0.517058	16	AAACCTCCCTCACGCCC	CCCCAAACCACCCCCCCCCC	+
Bottom	Down	AMD_006	ESR2	-2	0.00414498	0.84972	0.517058	15	AAACCTCCCTCACGCCC	AGGTCACCCTGACCT	+
Bottom	Down	AMD_006	RXR::RAR_DR5	0	0.00541828	1.11075	0.517058	17	AAACCTCCCTCACGCCC	TGACCTCTCCGTGACCT	-
Bottom	Down	AMD_006	REL	2	0.0063653	1.30489	0.517058	8	AAACCTCCCTCACGCCC	GGAAATCCCC	-
Bottom	Down	AMD_006	ZNF263	-2	0.0092318	1.89252	0.588892	15	AAACCTCCCTCACGCCC	TCCTCCTCCCCCTCCTCCTCC	-
Bottom	Down	AMD_006	RELA	2	0.0101495	2.08064	0.588892	8	AAACCTCCCTCACGCCC	GGAAATTCCC	-
Bottom	Down	AMD_006	EGR1	-6	0.0119366	2.447	0.606012	11	AAACCTCCCTCACGCCC	CCCCCGCCCCCGCC	+
Bottom	Down	AMD_006	ESR1	3	0.0173515	3.55707	0.657912	17	AAACCTCCCTCACGCCC	GGCCCAGGTCACCCTGACCT	+
Bottom	Down	AMD_006	PLAG1	-3	0.017674	3.62316	0.657912	14	AAACCTCCCTCACGCCC	CCCCCTTGGGCCCC	-
Bottom	Down	AMD_006	RUNX2	1	0.0216619	4.44068	0.692074	14	AAACCTCCCTCACGCCC	CAAACCACAAACCCC	-
Bottom	Down	AMD_006	NFKB1	3	0.0235588	4.82956	0.692074	8	AAACCTCCCTCACGCCC	GGGAAATTCCC	-
Bottom	Down	AMD_006	TBP	4	0.0238556	4.89039	0.692074	11	AAACCTCCCTCACGCCC	GTATAAAAGGCGGGG	+
Bottom	Down	AMD_006	RUNX1	0	0.0331146	6.7885	0.780971	11	AAACCTCCCTCACGCCC	AAACCACAGAC	-
Bottom	Down	AMD_006	EGR2	-8	0.0348054	7.13512	0.780971	9	AAACCTCCCTCACGCCC	CCCCCGCCCACGCAC	+
Bottom	Down	AMD_006	ELF5	-1	0.0372632	7.63897	0.780971	9	AAACCTCCCTCACGCCC	TACTTCCTT	+
Bottom	Down	AMD_006	THAP1	-3	0.0395615	8.1101	0.780971	9	AAACCTCCCTCACGCCC	CTGCCCGCA	+
Bottom	Down	AMD_006	FOXI1	4	0.0422272	8.65657	0.780971	8	AAACCTCCCTCACGCCC	AAACAAACATCC	-
Bottom	Down	AMD_006	E2F3	-4	0.0437735	8.97357	0.780971	13	AAACCTCCCTCACGCCC	CTCCCGCCCCCACTC	+
Bottom	Down	AMD_006	TFAP2C	-2	0.0457973	9.38844	0.780971	15	AAACCTCCCTCACGCCC	CATGGCCCCAGGGCA	+
Bottom	Down	AMD_006	E2F6	-6	0.0459898	9.42791	0.780971	11	AAACCTCCCTCACGCCC	CCTTCCCGCCC	-
Bottom	Down	AMD_006	Gfi1	1	0.0461483	9.4604	0.780971	9	AAACCTCCCTCACGCCC	CAAATCACTG	+
Bottom	Down	AMD_006	HINFP	0	0.0461483	9.4604	0.780971	10	AAACCTCCCTCACGCCC	TAACGTCCGC	+
Bottom	Down	AMD_008	Mafb	-10	0.000864794	0.177283	0.354566	7	CTGCAGAACGGAGTCAG	GCGTCAGC	-
Bottom	Down	AMD_008	RORA_2	-3	0.00568725	1.16589	0.807908	14	CTGCAGAACGGAGTCAG	TATAAGTAGGTCAA	+
Bottom	Down	AMD_008	RORA_1	-6	0.00591152	1.21186	0.807908	10	CTGCAGAACGGAGTCAG	ATCAAGGTCA	+
Bottom	Down	AMD_008	Pax4	2	0.0150246	3.08004	1	17	CTGCAGAACGGAGTCAG	GGGGGGGGAGTGGAGTATTGGAAATTTTTC	-
Bottom	Down	AMD_008	FOXC1	-7	0.0282773	5.79684	1	8	CTGCAGAACGGAGTCAG	GGTAAGTA	+
Bottom	Down	AMD_008	TAL1::GATA1	0	0.0326586	6.69502	1	17	CTGCAGAACGGAGTCAG	CTGCTCCTCACAGATAAG	-
Bottom	Down	AMD_008	RXR::RAR_DR5	1	0.0331812	6.80215	1	16	CTGCAGAACGGAGTCAG	AGGTCATGGAGAGGTCA	+
Bottom	Down	AMD_008	BATF::JUN	-5	0.0365845	7.49981	1	11	CTGCAGAACGGAGTCAG	GAAATGACTCA	+
Bottom	Down	AMD_008	GATA2	-2	0.0435062	8.91876	1	14	CTGCAGAACGGAGTCAG	ACAGATAAGAATCT	-
Bottom	Down	AMD_008	MAFK	-8	0.0471531	9.6664	1	9	CTGCAGAACGGAGTCAG	CTGAGTCAGCAATTT	+
Bottom	Down	AMD_009	Pax4	13	0.00347636	0.712654	1	17	CAGCCCACTCCTCACCT	GAAAAATTTCCCATACTCCACTCCCCCCCC	+
Bottom	Down	AMD_009	En1	-2	0.00656221	1.34525	1	11	CAGCCCACTCCTCACCT	GAACACTACTT	-
Bottom	Down	AMD_009	EGR2	3	0.0169182	3.46823	1	12	CAGCCCACTCCTCACCT	CCCCCGCCCACGCAC	+
Bottom	Down	AMD_009	ZNF263	4	0.0169729	3.47944	1	17	CAGCCCACTCCTCACCT	TCCTCCTCCCCCTCCTCCTCC	-
Bottom	Down	AMD_009	EGR1	3	0.0190384	3.90287	1	11	CAGCCCACTCCTCACCT	CCCCCGCCCCCGCC	+
Bottom	Down	AMD_009	TP63	4	0.0193521	3.96718	1	16	CAGCCCACTCCTCACCT	AGACATGCCCAGACATGCCC	+
Bottom	Down	AMD_009	RREB1	4	0.0244716	5.01668	1	16	CAGCCCACTCCTCACCT	CCCCAAACCACCCCCCCCCC	+
Bottom	Down	AMD_009	SP2	3	0.0381771	7.82631	1	12	CAGCCCACTCCTCACCT	GCCCCGCCCCCTCCC	+
Bottom	Down	AMD_009	Ets1	-2	0.0381771	7.82631	1	15	CAGCCCACTCCTCACCT	CCCACTTCCTGTCTC	+
Bottom	Down	AMD_009	E2F3	3	0.0411055	8.42663	1	12	CAGCCCACTCCTCACCT	CTCCCGCCCCCACTC	+
Bottom	Down	AMD_009	MAFF	-2	0.04696	9.62681	1	15	CAGCCCACTCCTCACCT	GCTGAGTCAGCAATTTTT	+
Top	Up	AMD_006	NHLH1	-2	0.00136685	0.280203	0.560407	12	GTGCCCAGCAGGGCGTCTGAACCAG	GCGCAGCTGCGT	+
Top	Up	AMD_006	STAT3	0	0.0054838	1.12418	0.749452	11	GTGCCCAGCAGGGCGTCTGAACCAG	TTTCCCAGAAG	-
Top	Up	AMD_006	Tcf3	-3	0.0152447	3.12516	1	11	GTGCCCAGCAGGGCGTCTGAACCAG	CACAGCTGCAG	+
Top	Up	AMD_006	TEAD1	-3	0.0163447	3.35066	1	12	GTGCCCAGCAGGGCGTCTGAACCAG	CGGAGGAATGTG	-
Top	Up	AMD_006	BRCA1	-4	0.0199247	4.08456	1	7	GTGCCCAGCAGGGCGTCTGAACCAG	ACAACAC	+
Top	Up	AMD_006	Myog	-3	0.0386944	7.93234	1	11	GTGCCCAGCAGGGCGTCTGAACCAG	GACAGCTGCAG	+
Top	Up	AMD_006	Myod1	-3	0.0443154	9.08466	1	13	GTGCCCAGCAGGGCGTCTGAACCAG	TGCAGCTGTCCCT	+
Top	Up	AMD_006	CTCF	-1	0.0464582	9.52392	1	19	GTGCCCAGCAGGGCGTCTGAACCAG	TGGCCACCAGGGGGCGCTA	+
Top	Up	AMD_009	Zfx	-5	6.973e-05	0.0142947	0.0283826	13	CCAGGCAGGCCTGAGCCC	CAGGCCTCGGCCCC	-
Top	Up	AMD_009	TP63	-2	0.00104417	0.214054	0.121897	16	CCAGGCAGGCCTGAGCCC	GGGCATGTCTGGGCATGTCT	-
Top	Up	AMD_009	ESR1	3	0.00119791	0.245571	0.121897	17	CCAGGCAGGCCTGAGCCC	AGGTCAGGGTGACCTGGGCC	-
Top	Up	AMD_009	TFAP2C	-6	0.00733648	1.50398	0.497701	12	CCAGGCAGGCCTGAGCCC	TGCCCTGGGGCCATG	-
Top	Up	AMD_009	PAX5	4	0.0102121	2.09348	0.540228	15	CCAGGCAGGCCTGAGCCC	GAGGGCAGCCAAGCGTGAC	+
Top	Up	AMD_009	Pax6	-1	0.0143346	2.93859	0.648299	14	CCAGGCAGGCCTGAGCCC	AACTCATGCGTGAA	-
Top	Up	AMD_009	E2F3	0	0.0206897	4.24139	0.842144	15	CCAGGCAGGCCTGAGCCC	GAGTGGGGGCGGGAG	-
Top	Up	AMD_009	PPARG::RXRA	-4	0.0279159	5.72277	0.917607	14	CCAGGCAGGCCTGAGCCC	GTAGGGCAAAGGTCA	+
Top	Up	AMD_009	TFAP2A	-4	0.0279159	5.72277	0.917607	14	CCAGGCAGGCCTGAGCCC	CATTGCCTCAGGGCA	+
Top	Up	AMD_009	ZEB1	-5	0.0324023	6.64248	0.917607	9	CCAGGCAGGCCTGAGCCC	CAGGTGAGG	-
Top	Up	AMD_009	TP53	-5	0.0415181	8.51122	0.992769	13	CCAGGCAGGCCTGAGCCC	CATGTCTGGGCATGT	-
Top	Up	AMD_009	Tcf3	-2	0.0467411	9.58193	0.992769	11	CCAGGCAGGCCTGAGCCC	CTGCAGCTGTG	-
Top	Up	DREME_003	NKX3-1	-4	0.0105081	2.15417	1	5	ACCCATACT	ATACTTA	+
Top	Up	DREME_003	MZF1_5-13	2	0.013264	2.71913	1	8	ACCCATACT	TTCCCCCTAC	-
Top	Up	DREME_003	znf143	4	0.0170432	3.49385	1	9	ACCCATACT	GATTTCCCATAATGCCTTGC	+
Top	Up	DREME_003	BATF::JUN	2	0.0306832	6.29005	1	9	ACCCATACT	TGAGTCATTTC	-
Top	Up	DREME_003	EGR2	5	0.04806	9.85231	1	9	ACCCATACT	CCCCCGCCCACGCAC	+
Bottom	Up	AMD_001	TFAP2C	-3	0.00264261	0.541736	1	15	GTTGTTTGCACCAGGGTGT	CATGGCCCCAGGGCA	+
Bottom	Up	AMD_001	CTCF	-4	0.00489634	1.00375	1	15	GTTGTTTGCACCAGGGTGT	TGGCCACCAGGGGGCGCTA	+
Bottom	Up	AMD_001	Tcfcp2l1	0	0.00812388	1.6654	1	14	GTTGTTTGCACCAGGGTGT	CCAGTTCAAACCAG	+
Bottom	Up	AMD_001	TFAP2A	-3	0.0120957	2.47962	1	15	GTTGTTTGCACCAGGGTGT	CATTGCCTCAGGGCA	+
Bottom	Up	AMD_001	ELF1	-7	0.0183242	3.75645	1	12	GTTGTTTGCACCAGGGTGT	GAACCAGGAAGTG	+
Bottom	Up	AMD_001	Pax4	4	0.0184769	3.78776	1	19	GTTGTTTGCACCAGGGTGT	GGGGGGGGAGTGGAGTATTGGAAATTTTTC	-
Bottom	Up	AMD_001	Tcf3	-5	0.0235508	4.82792	1	11	GTTGTTTGCACCAGGGTGT	CTGCAGCTGTG	-
Bottom	Up	AMD_001	PAX5	-3	0.0308718	6.32872	1	16	GTTGTTTGCACCAGGGTGT	GAGGGCAGCCAAGCGTGAC	+
Bottom	Up	AMD_001	Sox2	-8	0.0358149	7.34206	1	8	GTTGTTTGCACCAGGGTGT	AACAAAGG	-
Bottom	Up	AMD_001	EBF1	-6	0.0432124	8.85855	1	11	GTTGTTTGCACCAGGGTGT	GTCCCCAGGGA	+
Bottom	Up	AMD_001	NHLH1	-5	0.0453897	9.30488	1	12	GTTGTTTGCACCAGGGTGT	GCGCAGCTGCGT	+
Bottom	Up	AMD_001	RFX5	0	0.0463352	9.49871	1	15	GTTGTTTGCACCAGGGTGT	CTCCCTGGCAACAGC	+
Bottom	Up	AMD_003	EBF1	-3	0.000158443	0.0324809	0.0643425	11	GGGTACCAGGGGACCCAGGCAG	TCCCTGGGGAC	-
Bottom	Up	AMD_003	ESR1	-2	0.00237751	0.487389	0.321828	20	GGGTACCAGGGGACCCAGGCAG	GGCCCAGGTCACCCTGACCT	+
Bottom	Up	AMD_003	MZF1_1-4	-7	0.00622266	1.27565	0.540267	6	GGGTACCAGGGGACCCAGGCAG	TGGGGA	+
Bottom	Up	AMD_003	RFX2	-1	0.00790728	1.62099	0.540267	19	GGGTACCAGGGGACCCAGGCAG	GTTGCCATGGCAACCGCGG	+
Bottom	Up	AMD_003	TFAP2C	2	0.00798245	1.6364	0.540267	13	GGGTACCAGGGGACCCAGGCAG	CATGGCCCCAGGGCA	+
Bottom	Up	AMD_003	Zfp423	0	0.0117371	2.4061	0.575998	15	GGGTACCAGGGGACCCAGGCAG	GGCACCCAGGGGTGC	+
Bottom	Up	AMD_003	USF1	-4	0.0149316	3.06098	0.60636	11	GGGTACCAGGGGACCCAGGCAG	GCCACGTGACC	+
Bottom	Up	AMD_003	FOSL1	-8	0.018971	3.88905	0.656388	11	GGGTACCAGGGGACCCAGGCAG	GGTGACTCATG	+
Bottom	Up	AMD_003	RFX5	2	0.0225969	4.63237	0.656388	13	GGGTACCAGGGGACCCAGGCAG	GCTGTTGCCAGGGAG	-
Bottom	Up	AMD_003	SMAD2::SMAD3::SMAD4	-9	0.0231824	4.75239	0.656388	13	GGGTACCAGGGGACCCAGGCAG	AGGTGACAGACAG	-
Bottom	Up	AMD_003	CTCF	1	0.0248985	5.10419	0.656388	18	GGGTACCAGGGGACCCAGGCAG	TGGCCACCAGGGGGCGCTA	+
Bottom	Up	AMD_003	Mycn	-4	0.0255112	5.22979	0.656388	8	GGGTACCAGGGGACCCAGGCAG	GCCACGTG	+
Bottom	Up	AMD_003	PLAG1	-8	0.0263473	5.4012	0.656388	14	GGGTACCAGGGGACCCAGGCAG	GGGGCCCAAGGGGG	+
Bottom	Up	AMD_003	USF2	-4	0.0274781	5.633	0.656388	11	GGGTACCAGGGGACCCAGGCAG	GTCATGTGACC	+
Bottom	Up	AMD_003	TFAP2A	2	0.0297313	6.09491	0.670757	13	GGGTACCAGGGGACCCAGGCAG	CATTGCCTCAGGGCA	+
Bottom	Up	AMD_003	ZEB1	-6	0.0334367	6.85453	0.673039	9	GGGTACCAGGGGACCCAGGCAG	CAGGTGAGG	-
Bottom	Up	AMD_003	MAX	-5	0.0337502	6.91879	0.673039	10	GGGTACCAGGGGACCCAGGCAG	CCATGTGCTT	-
Bottom	Up	AMD_003	PAX5	-6	0.0355812	7.29415	0.673039	16	GGGTACCAGGGGACCCAGGCAG	GAGGGCAGCCAAGCGTGAC	+
Bottom	Up	AMD_003	INSM1	-3	0.0364619	7.47469	0.673039	12	GGGTACCAGGGGACCCAGGCAG	TGTCAGGGGGCG	+
Bottom	Up	AMD_003	TP63	-2	0.0418759	8.58455	0.739367	20	GGGTACCAGGGGACCCAGGCAG	AGACATGCCCAGACATGCCC	+
Bottom	Up	AMD_003	JUNB	-7	0.046547	9.54214	0.787597	11	GGGTACCAGGGGACCCAGGCAG	GGATGACTCAT	+
Bottom	Up	AMD_004	Zfx	-5	0.000588055	0.120551	0.192783	14	GGGGCCAGGCCGGGCTGAGCT	CAGGCCTCGGCCCC	-
Bottom	Up	AMD_004	SP2	0	0.000951714	0.195101	0.192783	15	GGGGCCAGGCCGGGCTGAGCT	GGGAGGGGGCGGGGC	-
Bottom	Up	AMD_004	ESR1	-1	0.00212292	0.435199	0.286685	20	GGGGCCAGGCCGGGCTGAGCT	AGGTCAGGGTGACCTGGGCC	-
Bottom	Up	AMD_004	Ets1	-1	0.00597057	1.22397	0.417459	15	GGGGCCAGGCCGGGCTGAGCT	GAGACAGGAAGTGGG	-
Bottom	Up	AMD_004	ELF1	-1	0.00618262	1.26744	0.417459	13	GGGGCCAGGCCGGGCTGAGCT	GAACCAGGAAGTG	+
Bottom	Up	AMD_004	PAX5	0	0.00828151	1.69771	0.479296	19	GGGGCCAGGCCGGGCTGAGCT	GAGGGCAGCCAAGCGTGAC	+
Bottom	Up	AMD_004	EHF	-5	0.0100148	2.05303	0.50716	8	GGGGCCAGGCCGGGCTGAGCT	CAGGAAGG	-
Bottom	Up	AMD_004	Pax4	0	0.0132677	2.71987	0.575051	21	GGGGCCAGGCCGGGCTGAGCT	GGGGGGGGAGTGGAGTATTGGAAATTTTTC	-
Bottom	Up	AMD_004	ESR2	-6	0.0141943	2.90983	0.575051	15	GGGGCCAGGCCGGGCTGAGCT	AGGTCAGGGTGACCT	-
Bottom	Up	AMD_004	SP1	-4	0.0187056	3.83465	0.643985	11	GGGGCCAGGCCGGGCTGAGCT	GGGGGCGGGGC	-
Bottom	Up	AMD_004	KLF5	-6	0.0196007	4.01814	0.643985	10	GGGGCCAGGCCGGGCTGAGCT	GGGGCGGGGC	-
Bottom	Up	AMD_004	FLI1	-4	0.0233834	4.79359	0.659978	11	GGGGCCAGGCCGGGCTGAGCT	ACAGGAAGTGG	+
Bottom	Up	AMD_004	Erg	-4	0.0244359	5.00936	0.659978	11	GGGGCCAGGCCGGGCTGAGCT	ACAGGAAGTGG	+
Bottom	Up	AMD_004	AR	0	0.0263086	5.39327	0.666148	15	GGGGCCAGGCCGGGCTGAGCT	AAGAACAGAATGTTC	+
Bottom	Up	AMD_004	THAP1	-8	0.030456	6.24347	0.672951	9	GGGGCCAGGCCGGGCTGAGCT	TGCGGGCAG	-
Bottom	Up	AMD_004	TP63	-2	0.0312681	6.40997	0.672951	19	GGGGCCAGGCCGGGCTGAGCT	GGGCATGTCTGGGCATGTCT	-
Bottom	Up	AMD_004	E2F3	-5	0.0316652	6.49137	0.672951	15	GGGGCCAGGCCGGGCTGAGCT	GAGTGGGGGCGGGAG	-
Bottom	Up	AMD_004	ZNF263	-1	0.0332217	6.81044	0.672951	20	GGGGCCAGGCCGGGCTGAGCT	GGAGGAGGAGGGGGAGGAGGA	+
Bottom	Up	AMD_004	RXR::RAR_DR5	-1	0.0361546	7.41169	0.67951	17	GGGGCCAGGCCGGGCTGAGCT	AGGTCATGGAGAGGTCA	+
Bottom	Up	AMD_004	Klf4	-6	0.0368999	7.56449	0.67951	10	GGGGCCAGGCCGGGCTGAGCT	TGGGTGGGGC	+
Bottom	Up	AMD_004	Spi1	0	0.042278	8.66699	0.744696	15	GGGGCCAGGCCGGGCTGAGCT	AAAAAGAGGAAGTGA	+
Bottom	Up	AMD_006	Zfx	-1	0.00294981	0.604711	0.572282	14	CCCCTCCGAGGCCGCCCAAGC	GGGGCCGAGGCCTG	+
Bottom	Up	AMD_006	PLAG1	-2	0.00339973	0.696945	0.572282	14	CCCCTCCGAGGCCGCCCAAGC	CCCCCTTGGGCCCC	-
Bottom	Up	AMD_006	ESR1	-3	0.00443409	0.908989	0.572282	18	CCCCTCCGAGGCCGCCCAAGC	GGCCCAGGTCACCCTGACCT	+
Bottom	Up	AMD_006	znf143	0	0.00932582	1.91179	0.572282	20	CCCCTCCGAGGCCGCCCAAGC	GATTTCCCATAATGCCTTGC	+
Bottom	Up	AMD_006	Zfp423	-1	0.0108134	2.21674	0.572282	15	CCCCTCCGAGGCCGCCCAAGC	GGCACCCAGGGGTGC	+
Bottom	Up	AMD_006	Bcl6	-2	0.01242	2.5461	0.572282	14	CCCCTCCGAGGCCGCCCAAGC	TTTCCTAGAAAGCA	+
Bottom	Up	AMD_006	Stat4	-3	0.0129562	2.65602	0.572282	14	CCCCTCCGAGGCCGCCCAAGC	TTTCCAGGAAATGG	+
Bottom	Up	AMD_006	Pax4	9	0.0131935	2.70467	0.572282	21	CCCCTCCGAGGCCGCCCAAGC	GAAAAATTTCCCATACTCCACTCCCCCCCC	+
Bottom	Up	AMD_006	EGR1	-2	0.0140924	2.88895	0.572282	14	CCCCTCCGAGGCCGCCCAAGC	CCCCCGCCCCCGCC	+
Bottom	Up	AMD_006	EBF1	-4	0.0187278	3.83919	0.69138	11	CCCCTCCGAGGCCGCCCAAGC	TCCCTGGGGAC	-
Bottom	Up	AMD_006	TFAP2C	1	0.0232481	4.76585	0.734365	14	CCCCTCCGAGGCCGCCCAAGC	CATGGCCCCAGGGCA	+
Bottom	Up	AMD_006	ESRRA	-5	0.0235089	4.81932	0.734365	11	CCCCTCCGAGGCCGCCCAAGC	CCAAGGTCACA	+
Bottom	Up	AMD_006	RFX5	-3	0.0315835	6.47461	0.769221	15	CCCCTCCGAGGCCGCCCAAGC	CTCCCTGGCAACAGC	+
Bottom	Up	AMD_006	RFX2	-1	0.0322015	6.60131	0.769221	19	CCCCTCCGAGGCCGCCCAAGC	GTTGCCATGGCAACCGCGG	+
Bottom	Up	AMD_006	CTCF	0	0.0442599	9.07328	0.883896	19	CCCCTCCGAGGCCGCCCAAGC	TGGCCACCAGGGGGCGCTA	+
Bottom	Up	AMD_006	Nr5a2	-1	0.0457085	9.37024	0.883896	15	CCCCTCCGAGGCCGCCCAAGC	AAGTTCAAGGTCAGC	+
Bottom	Up	AMD_006	Stat6	-1	0.0457085	9.37024	0.883896	15	CCCCTCCGAGGCCGCCCAAGC	ATTTCTCAGGAAATG	-
Bottom	Down	AMD_002	SPIB	0	0.0161813	3.31718	1	7	AGAATAA	AGAGGAA	+
Bottom	Down	AMD_002	FOXP1	2	0.0304836	6.24914	1	7	AGAATAA	CAAAAGTAAACAAAG	+
Bottom	Down	AMD_002	Foxa2	2	0.0331083	6.7872	1	7	AGAATAA	CCTAAGTAAACA	-
Bottom	Down	AMD_002	GATA2	7	0.0352051	7.21704	1	7	AGAATAA	ACAGATAAGAATCT	-
Bottom	Down	AMD_002	Lhx3	-1	0.0366623	7.51576	1	6	AGAATAA	GATTAATTAATTT	-
Bottom	Down	AMD_002	Spz1	0	0.044958	9.21639	1	7	AGAATAA	AGGGTAACAGC	+
Bottom	Down	AMD_002	FOXA1	1	0.0463689	9.50562	1	7	AGAATAA	CAAAGTAAACATGGA	-
Bottom	Down	AMD_002	Spi1	4	0.0482878	9.89899	1	7	AGAATAA	AAAAAGAGGAAGTGA	+
Bottom	Down	AMD_003	BATF::JUN	3	0.0052675	1.07984	0.462752	8	ATGTCACA	GAAATGACTCA	+
Bottom	Down	AMD_003	FOS	1	0.00558374	1.14467	0.462752	8	ATGTCACA	AATGAGTCACA	-
Bottom	Down	AMD_003	NFIL3	2	0.00591682	1.21295	0.462752	8	ATGTCACA	TTATGTAACGT	+
Bottom	Down	AMD_003	JUN::FOS	-1	0.005992	1.22836	0.462752	7	ATGTCACA	TGACTCA	+
Bottom	Down	AMD_003	JUND	1	0.00702392	1.4399	0.462752	8	ATGTCACA	GATGAGTCACC	-
Bottom	Down	AMD_003	Nfe2l2	4	0.011463	2.34992	0.462752	8	ATGTCACA	CAGCATGACTCAGCA	+
Bottom	Down	AMD_003	FOSL1	1	0.0134402	2.75523	0.462752	8	ATGTCACA	CATGAGTCACC	-
Bottom	Down	AMD_003	FOSL2	2	0.0141492	2.90059	0.462752	8	ATGTCACA	GGATGACTCAT	+
Bottom	Down	AMD_003	USF2	3	0.0148896	3.05236	0.462752	8	ATGTCACA	GTCATGTGACC	+
Bottom	Down	AMD_003	NFE2::MAF	0	0.0151419	3.10409	0.462752	8	ATGTCACA	ATGACTCAGCAATTT	+
Bottom	Down	AMD_003	JUN	5	0.015681	3.21461	0.462752	8	ATGTCACA	AGGAGATGACTCAT	+
Bottom	Down	AMD_003	JUNB	2	0.0164681	3.37596	0.462752	8	ATGTCACA	GGATGACTCAT	+
Bottom	Down	AMD_003	Bach1::Mafk	3	0.0231344	4.74255	0.512475	8	ATGTCACA	AGGATGACTCAGCAC	+
Bottom	Down	AMD_003	NR4A2	1	0.0314387	6.44493	0.612274	7	ATGTCACA	AAGGTCAC	+
Bottom	Down	AMD_003	ESRRA	3	0.0351015	7.1958	0.613322	8	ATGTCACA	CCAAGGTCACA	+
Bottom	Down	AMD_003	FOXL1	1	0.0360732	7.395	0.613322	7	ATGTCACA	TATGTATA	-
Bottom	Down	AMD_003	Pou5f1::Sox2	6	0.0396866	8.13575	0.613322	8	ATGTCACA	ATTTGCATAACAAAG	-
Bottom	Down	AMD_003	SMAD2::SMAD3::SMAD4	0	0.0420293	8.616	0.613322	8	ATGTCACA	AGGTGACAGACAG	-
Bottom	Down	AMD_003	HLF	4	0.042695	8.75248	0.613322	8	ATGTCACA	TATTACGTAACC	-
Bottom	Down	AMD_003	SRY	-1	0.0428227	8.77866	0.613322	7	ATGTCACA	GTAAACAAT	+
Bottom	Down	AMD_004	JUND	5	0.00735351	1.50747	1	9	AGAATTCAT	AAAGATGATGTCATC	+
Bottom	Down	AMD_004	JUN	4	0.00937462	1.9218	1	9	AGAATTCAT	AAGATGATGTCAT	+
Bottom	Down	AMD_004	FOXL1	-2	0.0172342	3.53301	1	7	AGAATTCAT	TATACATA	+
Bottom	Down	AMD_004	Rxra	1	0.0294134	6.02976	1	9	AGAATTCAT	CAAAGGTCAGA	+
Bottom	Down	AMD_004	HNF4G	0	0.0300826	6.16692	1	9	AGAATTCAT	AGAGTCCAAAGTCCA	+
Bottom	Down	AMD_004	Bcl6	6	0.0411745	8.44076	1	8	AGAATTCAT	TTTCCTAGAAAGCA	+
Bottom	Down	AMD_005	Pou5f1::Sox2	1	0.00377491	0.773856	1	12	CTGGAATCACAA	ATTTGCATAACAAAG	-
Bottom	Down	AMD_005	Gfi1	-2	0.00494132	1.01297	1	10	CTGGAATCACAA	CAAATCACTG	+
Bottom	Down	AMD_005	Gfi1b	-3	0.0105942	2.1718	1	9	CTGGAATCACAA	AAATCACAGCA	+
Bottom	Down	AMD_005	HNF4G	-3	0.0199136	4.08228	1	9	CTGGAATCACAA	AGAGTCCAAAGTCCA	+
Bottom	Down	AMD_005	NFIC	-6	0.0236903	4.85652	1	6	CTGGAATCACAA	TGCCAA	-
Bottom	Down	AMD_005	FOXH1	-1	0.0354754	7.27246	1	11	CTGGAATCACAA	TCCAATCCACA	+
Bottom	Down	AMD_005	Nr5a2	-4	0.038469	7.88614	1	8	CTGGAATCACAA	AAGTTCAAGGTCAGC	+
Bottom	Down	AMD_005	Hoxc9	3	0.0422149	8.65406	1	10	CTGGAATCACAA	GGCCATAAATCAC	+
Bottom	Down	AMD_005	RUNX1	-3	0.0423398	8.67965	1	9	CTGGAATCACAA	AAACCACAGAC	-
Bottom	Down	AMD_005	SRF	-3	0.0453836	9.30363	1	9	CTGGAATCACAA	CATGCCCAAATAAGGCAA	+
Bottom	Down	AMD_008	Stat6	-1	0.00163479	0.335133	0.586871	13	ATGGTTTTTGTGAA	CATTTCCTGAGAAAT	+
Bottom	Down	AMD_008	Foxd3	2	0.00741594	1.52027	0.586871	10	ATGGTTTTTGTGAA	GAATGTTTGTTT	+
Bottom	Down	AMD_008	FOXD1	0	0.00900303	1.84562	0.586871	8	ATGGTTTTTGTGAA	ATGTTTAC	-
Bottom	Down	AMD_008	FOXL1	1	0.00900303	1.84562	0.586871	7	ATGGTTTTTGTGAA	TATGTATA	-
Bottom	Down	AMD_008	Bcl6	-1	0.0101649	2.08381	0.586871	13	ATGGTTTTTGTGAA	TGCTTTCTAGGAAA	-
Bottom	Down	AMD_008	STAT3	-4	0.0105824	2.16938	0.586871	10	ATGGTTTTTGTGAA	CTTCTGGGAAA	+
Bottom	Down	AMD_008	Sox5	0	0.01199	2.45796	0.586871	7	ATGGTTTTTGTGAA	ATTGTTA	+
Bottom	Down	AMD_008	FOXF2	1	0.0125351	2.56969	0.586871	13	ATGGTTTTTGTGAA	ATTGTTTACGTTTG	-
Bottom	Down	AMD_008	Foxa2	-1	0.0134885	2.76514	0.586871	12	ATGGTTTTTGTGAA	TGTTTACTTAGG	+
Bottom	Down	AMD_008	Stat4	-1	0.0188659	3.86751	0.586871	13	ATGGTTTTTGTGAA	CCATTTCCTGGAAA	-
Bottom	Down	AMD_008	Foxq1	2	0.0192491	3.94607	0.586871	9	ATGGTTTTTGTGAA	TATTGTTTATT	+
Bottom	Down	AMD_008	Stat5a::Stat5b	-3	0.0192491	3.94607	0.586871	11	ATGGTTTTTGTGAA	ATTTCCAAGAA	+
Bottom	Down	AMD_008	CEBPA	-5	0.0213641	4.37964	0.586871	9	ATGGTTTTTGTGAA	TATTGTGCAAT	-
Bottom	Down	AMD_008	FOXI1	2	0.0217305	4.45475	0.586871	10	ATGGTTTTTGTGAA	GGATGTTTGTTT	+
Bottom	Down	AMD_008	znf143	3	0.0318183	6.52276	0.800915	14	ATGGTTTTTGTGAA	GCAAGGCATGATGGGAAATC	-
Bottom	Down	AMD_008	STAT1	-4	0.0336102	6.89009	0.800915	10	ATGGTTTTTGTGAA	TTTCCAGGAAA	+
Bottom	Down	AMD_008	FOXA1	3	0.0393046	8.05745	0.809471	12	ATGGTTTTTGTGAA	TCCATGTTTACTTTG	+
Bottom	Down	AMD_008	TAL1::TCF3	5	0.0427381	8.76132	0.809471	7	ATGGTTTTTGTGAA	AACAGATGGTCG	-
Bottom	Down	AMD_008	TAL1::GATA1	3	0.0440339	9.02694	0.809471	14	ATGGTTTTTGTGAA	CTTATCTGTGAGGAGCAG	+
Bottom	Down	AMD_008	SRY	1	0.0455871	9.34536	0.809471	8	ATGGTTTTTGTGAA	ATTGTTTAC	-
Bottom	Down	AMD_008	Pax4	11	0.0459584	9.42147	0.809471	14	ATGGTTTTTGTGAA	GGGGGGGGAGTGGAGTATTGGAAATTTTTC	-
Bottom	Down	AMD_009	Pax4	3	0.000350884	0.0719313	0.104995	17	TAATATAAAAATTCAAA	GAAAAATTTCCCATACTCCACTCCCCCCCC	+
Bottom	Down	AMD_009	TCF7L2	-7	0.000515904	0.10576	0.104995	10	TAATATAAAAATTCAAA	AAAGATCAAAGGAA	+
Bottom	Down	AMD_009	ARID3A	-11	0.00128524	0.263474	0.174379	6	TAATATAAAAATTCAAA	ATTAAA	+
Bottom	Down	AMD_009	HNF4G	-7	0.00427864	0.877122	0.370609	10	TAATATAAAAATTCAAA	AGAGTCCAAAGTCCA	+
Bottom	Down	AMD_009	MEF2C	-9	0.00455254	0.933271	0.370609	8	TAATATAAAAATTCAAA	ATGCTAAAAATAGAA	+
Bottom	Down	AMD_009	NR2F1	-8	0.00605634	1.24155	0.410857	9	TAATATAAAAATTCAAA	AGGTTCAAAGGTCA	-
Bottom	Down	AMD_009	FOXP1	-7	0.00739904	1.5168	0.430238	10	TAATATAAAAATTCAAA	CAAAAGTAAACAAAG	+
Bottom	Down	AMD_009	HNF4A	-8	0.0118076	2.42057	0.534014	9	TAATATAAAAATTCAAA	GAGTCCAAAGTCCAG	-
Bottom	Down	AMD_009	TBP	3	0.0243236	4.98635	0.990058	12	TAATATAAAAATTCAAA	GTATAAAAGGCGGGG	+
Bottom	Down	AMD_009	Foxa2	-7	0.0284701	5.83637	0.992769	10	TAATATAAAAATTCAAA	CCTAAGTAAACA	-
Bottom	Down	AMD_009	IRF1	-2	0.0298085	6.11075	0.992769	15	TAATATAAAAATTCAAA	AAAGTGAAAGTGAAAGTAAAA	-
Bottom	Down	AMD_009	FOXC1	0	0.0371747	7.62082	0.992769	8	TAATATAAAAATTCAAA	TACTTACC	-
Bottom	Down	AMD_009	MEF2A	-10	0.0412148	8.44904	0.992769	7	TAATATAAAAATTCAAA	AGCTAAAAATAGCAT	+
Bottom	Down	AMD_009	TAL1::GATA1	1	0.0423682	8.68549	0.992769	17	TAATATAAAAATTCAAA	CTGCTCCTCACAGATAAG	-
Bottom	Down	AMD_009	PRDM1	-6	0.0433835	8.89361	0.992769	11	TAATATAAAAATTCAAA	AGAAAGTGAAAGTGA	+
Bottom	Down	AMD_009	FOXF2	-7	0.0446978	9.16305	0.992769	10	TAATATAAAAATTCAAA	CAAACGTAAACAAT	+
Bottom	Down	AMD_009	HNF1A	3	0.0472114	9.67834	0.992769	11	TAATATAAAAATTCAAA	GGTTAATAATTAAC	+
Bottom	Down	GLAM2_006	RUNX2	-3	0.000433579	0.0888836	0.175644	15	TTTTTTTTCTGTTCTTTT	GGGGTTTGTGGTTTG	+
Bottom	Down	GLAM2_006	RUNX1	-6	0.00127473	0.261319	0.258198	11	TTTTTTTTCTGTTCTTTT	GTCTGTGGTTT	+
Bottom	Down	GLAM2_006	FOXP1	-4	0.00229178	0.469815	0.309468	14	TTTTTTTTCTGTTCTTTT	CTTTGTTTACTTTTG	-
Bottom	Down	GLAM2_006	Sox3	-7	0.0049742	1.01971	0.503764	10	TTTTTTTTCTGTTCTTTT	CCTTTGTTTT	+
Bottom	Down	GLAM2_006	AR	-1	0.00753448	1.54457	0.557121	15	TTTTTTTTCTGTTCTTTT	GAACATTCTGTTCTT	-
Bottom	Down	GLAM2_006	IRF1	1	0.00867543	1.77846	0.557121	18	TTTTTTTTCTGTTCTTTT	TTTTACTTTCACTTTCACTTT	+
Bottom	Down	GLAM2_006	Mecom	-2	0.0115482	2.36738	0.557121	14	TTTTTTTTCTGTTCTTTT	TGTTATCTTATCTT	-
Bottom	Down	GLAM2_006	Pax4	10	0.0131882	2.70358	0.557121	18	TTTTTTTTCTGTTCTTTT	GGGGGGGGAGTGGAGTATTGGAAATTTTTC	-
Bottom	Down	GLAM2_006	Foxd3	-6	0.0138121	2.83149	0.557121	12	TTTTTTTTCTGTTCTTTT	GAATGTTTGTTT	+
Bottom	Down	GLAM2_006	TCF7L2	-5	0.0141319	2.89704	0.557121	13	TTTTTTTTCTGTTCTTTT	TTCCTTTGATCTTT	-
Bottom	Down	GLAM2_006	IRF2	-1	0.0151279	3.10121	0.557121	17	TTTTTTTTCTGTTCTTTT	GTTTTGCTTTCACTTTCC	-
Bottom	Down	GLAM2_006	TBP	-7	0.0177905	3.64705	0.587547	11	TTTTTTTTCTGTTCTTTT	CCCCGCCTTTTATAC	-
Bottom	Down	GLAM2_006	Gfi1	-8	0.0188548	3.86523	0.587547	10	TTTTTTTTCTGTTCTTTT	CAGTGATTTG	-
Bottom	Down	GLAM2_006	FOXI1	-6	0.0222927	4.56999	0.645057	12	TTTTTTTTCTGTTCTTTT	GGATGTTTGTTT	+
Bottom	Down	GLAM2_006	Sox6	-7	0.0250798	5.14135	0.677324	10	TTTTTTTTCTGTTCTTTT	CCATTGTTTT	+
Bottom	Down	GLAM2_006	Gata1	-6	0.0305392	6.26054	0.773219	11	TTTTTTTTCTGTTCTTTT	TTCTTATCTGT	+
Bottom	Down	GLAM2_006	FOXP2	-7	0.0357661	7.33206	0.803389	11	TTTTTTTTCTGTTCTTTT	TTTGTTTACTT	-
Bottom	Down	GLAM2_006	CDX2	0	0.0376804	7.72448	0.803389	11	TTTTTTTTCTGTTCTTTT	TTTTATGGCTT	-
Bottom	Down	GLAM2_006	Gfi1b	-6	0.0376804	7.72448	0.803389	11	TTTTTTTTCTGTTCTTTT	TGCTGTGATTT	-
Bottom	Down	GLAM2_006	Foxa2	0	0.0450201	9.22912	0.911887	12	TTTTTTTTCTGTTCTTTT	TGTTTACTTAGG	+
Bottom	Down	GLAM2_006	ZNF263	1	0.0478508	9.80941	0.923069	18	TTTTTTTTCTGTTCTTTT	TCCTCCTCCCCCTCCTCCTCC	-
Bottom	Down	DREME_001	MAX	-4	0.0035334	0.724346	0.431641	10	AGACCCCTGTGTTT	CCATGTGCTT	-
Bottom	Down	DREME_001	Sox3	-5	0.0052415	1.07451	0.431641	9	AGACCCCTGTGTTT	CCTTTGTTTT	+
Bottom	Down	DREME_001	Myc	-4	0.00544813	1.11687	0.431641	10	AGACCCCTGTGTTT	CCATGTGCTT	+
Bottom	Down	DREME_001	Zfp423	0	0.00596091	1.22199	0.431641	14	AGACCCCTGTGTTT	GGCACCCAGGGGTGC	+
Bottom	Down	DREME_001	Sox2	-5	0.00601796	1.23368	0.431641	8	AGACCCCTGTGTTT	CCTTTGTT	+
Bottom	Down	DREME_001	NR3C1	0	0.00636216	1.30424	0.431641	14	AGACCCCTGTGTTT	AGAACATTCTGTTCT	-
Bottom	Down	DREME_001	AR	1	0.0093404	1.91478	0.543172	14	AGACCCCTGTGTTT	AAGAACAGAATGTTC	+
Bottom	Down	DREME_001	RUNX1	-4	0.011818	2.4227	0.601347	10	AGACCCCTGTGTTT	GTCTGTGGTTT	+
Bottom	Down	DREME_001	SOX10	-6	0.0198644	4.07221	0.808623	6	AGACCCCTGTGTTT	CTTTGT	+
Bottom	Down	DREME_001	EBF1	-1	0.0324208	6.64626	0.992855	11	AGACCCCTGTGTTT	GTCCCCAGGGA	+
Bottom	Down	DREME_001	Sox6	-5	0.0404901	8.30047	0.992855	9	AGACCCCTGTGTTT	CCATTGTTTT	+
Bottom	Down	DREME_001	Rxra	2	0.0413946	8.4859	0.992855	9	AGACCCCTGTGTTT	TCTGACCTTTG	-
Top	Up	DREME_001	EGR1	1	0.000532313	0.109124	0.215627	9	GCGGCGGCG	GGCGGGGGCGGGGG	-
Top	Up	DREME_001	SP1	1	0.00205146	0.42055	0.358744	9	GCGGCGGCG	GGGGGCGGGGC	-
Top	Up	DREME_001	SP2	2	0.00294001	0.602702	0.358744	9	GCGGCGGCG	GGGAGGGGGCGGGGC	-
Top	Up	DREME_001	E2F3	2	0.00354249	0.72621	0.358744	9	GCGGCGGCG	GAGTGGGGGCGGGAG	-
Top	Up	DREME_001	NRF1	0	0.00568083	1.16457	0.452429	9	GCGGCGGCG	GCGCCTGCGCA	+
Top	Up	DREME_001	NHLH1	2	0.00951998	1.9516	0.452429	9	GCGGCGGCG	ACGCAGCTGCGC	-
Top	Up	DREME_001	KLF5	0	0.0100962	2.06972	0.452429	9	GCGGCGGCG	GGGGCGGGGC	-
Top	Up	DREME_001	Mafb	0	0.0121883	2.4986	0.452429	8	GCGGCGGCG	GCGTCAGC	-
Top	Up	DREME_001	Zfx	3	0.0122859	2.51861	0.452429	9	GCGGCGGCG	CAGGCCTCGGCCCC	-
Top	Up	DREME_001	CTCF	10	0.0227545	4.66468	0.675847	9	GCGGCGGCG	TGGCCACCAGGGGGCGCTA	+
Top	Up	DREME_001	EGR2	2	0.0233582	4.78844	0.675847	9	GCGGCGGCG	GTGCGTGGGCGGGGG	-
Top	Up	DREME_001	Klf4	0	0.0373425	7.65522	0.987991	9	GCGGCGGCG	TGGGTGGGGC	+
Top	Up	DREME_002	NRF1	2	0.00690471	1.41547	1	8	CCCGGCGC	GCGCCTGCGCA	+
Top	Up	DREME_002	E2F3	4	0.0156728	3.21293	1	8	CCCGGCGC	GAGTGGGGGCGGGAG	-
Top	Up	DREME_002	Zfx	5	0.0156753	3.21343	1	8	CCCGGCGC	CAGGCCTCGGCCCC	-
Top	Up	DREME_002	E2F1	-1	0.022992	4.71336	1	7	CCCGGCGC	CGGGCGGGAGG	+
Top	Up	DREME_002	ELK1	2	0.0243694	4.99574	1	8	CCCGGCGC	CTTCCGGCTC	-
Top	Up	DREME_003	E2F1	0	0.000291129	0.0596815	0.117929	8	CGGGCGGG	CGGGCGGGAGG	+
Top	Up	DREME_003	E2F3	5	0.00104799	0.214838	0.212258	8	CGGGCGGG	GAGTGGGGGCGGGAG	-
Top	Up	DREME_003	THAP1	2	0.00420916	0.862877	0.344867	7	CGGGCGGG	TGCGGGCAG	-
Top	Up	DREME_003	E2F4	-1	0.004299	0.881295	0.344867	7	CGGGCGGG	GGGCGGGAAGG	+
Top	Up	DREME_003	E2F6	-1	0.004299	0.881295	0.344867	7	CGGGCGGG	GGGCGGGAAGG	+
Top	Up	DREME_003	EGR1	4	0.00510819	1.04718	0.344867	8	CGGGCGGG	GGCGGGGGCGGGGG	-
Top	Up	DREME_003	SP1	1	0.00676642	1.38712	0.391559	8	CGGGCGGG	GGGGGCGGGGC	-
Top	Up	DREME_003	SP2	5	0.00853351	1.74937	0.43209	8	CGGGCGGG	GGGAGGGGGCGGGGC	-
Top	Up	DREME_003	KLF5	0	0.0104102	2.1341	0.468549	8	CGGGCGGG	GGGGCGGGGC	-
Top	Up	DREME_003	Zfx	6	0.0137969	2.82836	0.512187	8	CGGGCGGG	CAGGCCTCGGCCCC	-
Top	Up	DREME_003	EGR2	5	0.0139086	2.85127	0.512187	8	CGGGCGGG	GTGCGTGGGCGGGGG	-
Top	Up	DREME_003	Klf4	0	0.0176989	3.62827	0.597449	8	CGGGCGGG	TGGGTGGGGC	+
Top	Up	DREME_004	E2F3	2	0.00270414	0.554349	0.478654	8	CCCGCCGC	CTCCCGCCCCCACTC	+
Top	Up	DREME_004	E2F1	3	0.00405002	0.830255	0.478654	8	CCCGCCGC	CCTCCCGCCCG	-
Top	Up	DREME_004	E2F4	4	0.0050699	1.03933	0.478654	7	CCCGCCGC	CCTTCCCGCCC	-
Top	Up	DREME_004	SP1	2	0.00565596	1.15947	0.478654	8	CCCGCCGC	GCCCCGCCCCC	+
Top	Up	DREME_004	SP2	2	0.00585021	1.19929	0.478654	8	CCCGCCGC	GCCCCGCCCCCTCCC	+
Top	Up	DREME_004	EGR1	2	0.0122921	2.51989	0.838101	8	CCCGCCGC	CCCCCGCCCCCGCC	+
Top	Up	DREME_004	KLF5	2	0.0208907	4.2826	0.997783	8	CCCGCCGC	GCCCCGCCCC	+
Top	Up	DREME_004	Zfx	3	0.0219842	4.50676	0.997783	8	CCCGCCGC	GGGGCCGAGGCCTG	+
Top	Up	DREME_004	E2F6	4	0.0315102	6.45959	0.997783	7	CCCGCCGC	CCTTCCCGCCC	-
Top	Up	DREME_004	NHLH1	-1	0.0333477	6.83628	0.997783	7	CCCGCCGC	GCGCAGCTGCGT	+
Top	Up	DREME_004	Mycn	0	0.0448332	9.1908	0.997783	8	CCCGCCGC	CACGTGGC	-
Top	Up	DREME_005	Zfx	3	0.00101523	0.208123	0.28739	8	GCCCCGGC	GGGGCCGAGGCCTG	+
Top	Up	DREME_005	SP2	0	0.00148465	0.304353	0.28739	8	GCCCCGGC	GCCCCGCCCCCTCCC	+
Top	Up	DREME_005	SP1	0	0.00282422	0.578966	0.28739	8	GCCCCGGC	GCCCCGCCCCC	+
Top	Up	DREME_005	KLF5	0	0.00480972	0.985993	0.391545	8	GCCCCGGC	GCCCCGCCCC	+
Top	Up	DREME_005	EGR1	5	0.00764207	1.56662	0.477318	8	GCCCCGGC	CCCCCGCCCCCGCC	+
Top	Up	DREME_005	Klf4	0	0.00820869	1.68278	0.477318	8	GCCCCGGC	GCCCCACCCA	-
Top	Up	DREME_005	RFX5	1	0.0128655	2.63743	0.654589	8	GCCCCGGC	CTCCCTGGCAACAGC	+
Top	Up	DREME_005	TP53	4	0.0148427	3.04275	0.671277	8	GCCCCGGC	ACATGCCCAGACATG	+
Top	Up	DREME_005	TP63	6	0.0213486	4.37645	0.868961	8	GCCCCGGC	AGACATGCCCAGACATGCCC	+
Top	Up	DREME_005	E2F3	5	0.0363955	7.46109	0.992769	8	GCCCCGGC	CTCCCGCCCCCACTC	+
Top	Up	DREME_005	ELK1	0	0.0446018	9.14337	0.992769	8	GCCCCGGC	GAGCCGGAAG	+
Top	Up	DREME_005	NRF1	1	0.0471054	9.6566	0.992769	8	GCCCCGGC	TGCGCAGGCGC	-
Top	Up	DREME_005	Rfx1	3	0.0474566	9.7286	0.992769	8	GCCCCGGC	GTTGCCATGGCAAC	+
Top	Up	DREME_006	HINFP	4	0.0270458	5.54438	1	6	CTCCGCG	TAACGTCCGC	+
Top	Up	DREME_006	ZNF354C	0	0.0280768	5.75574	1	6	CTCCGCG	ATCCAC	+
Top	Up	DREME_006	NHLH1	1	0.0313527	6.4273	1	7	CTCCGCG	GCGCAGCTGCGT	+
Top	Up	DREME_006	SP1	4	0.0391171	8.019	1	7	CTCCGCG	GCCCCGCCCCC	+
Top	Up	DREME_015	NRF1	-3	0.000308971	0.063339	0.125762	10	CCTGGGCCTGCGC	GCGCCTGCGCA	+
Top	Up	DREME_015	Zfx	4	0.00146252	0.299816	0.198432	10	CCTGGGCCTGCGC	GGGGCCGAGGCCTG	+
Top	Up	DREME_015	TP63	7	0.00469462	0.962398	0.396227	13	CCTGGGCCTGCGC	GGGCATGTCTGGGCATGTCT	-
Top	Up	DREME_015	REST	7	0.00486723	0.997782	0.396227	13	CCTGGGCCTGCGC	TTCAGCACCATGGACAGCGCC	+
Top	Up	DREME_015	TFAP2C	3	0.00866858	1.77706	0.50406	12	CCTGGGCCTGCGC	TGCCCTGGGGCCATG	-
Top	Up	DREME_015	TP53	4	0.00866858	1.77706	0.50406	11	CCTGGGCCTGCGC	CATGTCTGGGCATGT	-
Top	Up	DREME_015	EGR1	0	0.0133739	2.74166	0.63213	13	CCTGGGCCTGCGC	CCCCCGCCCCCGCC	+
Top	Up	DREME_015	TFAP2A	3	0.0139771	2.86531	0.63213	12	CCTGGGCCTGCGC	TGCCCTGAGGCAATG	-
Top	Up	DREME_015	Nr5a2	0	0.0395324	8.10414	0.992769	13	CCTGGGCCTGCGC	GCTGACCTTGAACTT	-
Top	Up	DREME_015	RXR::RAR_DR5	3	0.043832	8.98556	0.992769	13	CCTGGGCCTGCGC	TGACCTCTCCGTGACCT	-
Top	Up	DREME_015	EGR2	0	0.0480649	9.85331	0.992769	13	CCTGGGCCTGCGC	CCCCCGCCCACGCAC	+
Top	Up	DREME_016	SP2	0	0.01129	2.31445	1	10	GACGCGCCTC	GCCCCGCCCCCTCCC	+
Top	Up	DREME_016	HIF1A::ARNT	1	0.0179395	3.67761	1	7	GACGCGCCTC	GGACGTGC	+
Top	Up	DREME_016	SP1	0	0.0180328	3.69673	1	10	GACGCGCCTC	GCCCCGCCCCC	+
Top	Up	DREME_016	Arnt::Ahr	0	0.0279748	5.73483	1	6	GACGCGCCTC	CACGCA	-
Top	Up	DREME_018	INSM1	1	0.000140421	0.0287863	0.0570151	11	GCGCCCTCGCA	CGCCCCCTGACA	-
Top	Up	DREME_018	NRF1	0	0.000703889	0.144297	0.1429	11	GCGCCCTCGCA	GCGCCTGCGCA	+
Top	Up	DREME_018	Rfx1	1	0.00111262	0.228087	0.150585	11	GCGCCCTCGCA	GTTGCCATGGCAAC	+
Top	Up	DREME_018	RFX5	-1	0.00196711	0.403257	0.199676	10	GCGCCCTCGCA	CTCCCTGGCAACAGC	+
Top	Up	DREME_018	EGR2	3	0.00415937	0.852671	0.298511	11	GCGCCCTCGCA	CCCCCGCCCACGCAC	+
Top	Up	DREME_018	RFX2	1	0.00441116	0.904289	0.298511	11	GCGCCCTCGCA	GTTGCCATGGCAACCGCGG	+
Top	Up	DREME_018	E2F3	3	0.00607636	1.24565	0.340444	11	GCGCCCTCGCA	CTCCCGCCCCCACTC	+
Top	Up	DREME_018	EGR1	3	0.00670777	1.37509	0.340444	11	GCGCCCTCGCA	CCCCCGCCCCCGCC	+
Top	Up	DREME_018	SP2	5	0.0146609	3.00549	0.595278	10	GCGCCCTCGCA	GCCCCGCCCCCTCCC	+
Top	Up	DREME_018	TLX1::NFIC	3	0.0165659	3.39601	0.611479	11	GCGCCCTCGCA	TTGGCATGGTGCCA	-
Top	Up	DREME_018	ESR1	8	0.0183019	3.75189	0.619261	11	GCGCCCTCGCA	AGGTCAGGGTGACCTGGGCC	-
Top	Up	DREME_018	EBF1	0	0.0226878	4.65101	0.708611	11	GCGCCCTCGCA	GTCCCCAGGGA	+
Top	Up	DREME_018	Zfx	1	0.0329668	6.75819	0.892367	11	GCGCCCTCGCA	GGGGCCGAGGCCTG	+
Top	Up	DREME_018	NFIC	-5	0.0389778	7.99044	0.968778	6	GCGCCCTCGCA	TTGGCA	+
Top	Up	DREME_019	PPARG	1	0.00149895	0.307285	0.607471	10	GGGGGTCACC	AGTAGGTCACCGTGACCTAC	-
Top	Up	DREME_019	Klf1	1	0.0068219	1.39849	0.784096	10	GGGGGTCACC	TGGGTGTGGCC	-
Top	Up	DREME_019	REL	0	0.00779827	1.59865	0.784096	10	GGGGGTCACC	GGGGATTTCC	+
Top	Up	DREME_019	NR4A2	-1	0.00980236	2.00948	0.784096	8	GGGGGTCACC	AAGGTCAC	+
Top	Up	DREME_019	RELA	0	0.0116262	2.38337	0.784096	10	GGGGGTCACC	GGGAATTTCC	+
Top	Up	DREME_019	RXRA::VDR	-2	0.0147433	3.02238	0.784096	8	GGGGGTCACC	GGGTCAACGAGTTCA	+
Top	Up	DREME_019	Nr1h3::Rxra	1	0.0178322	3.6556	0.784096	10	GGGGGTCACC	CAGAGGTTACTTTAGGTCA	-
Top	Up	DREME_019	ESR2	-2	0.018549	3.80254	0.784096	8	GGGGGTCACC	AGGTCACCCTGACCT	+
Top	Up	DREME_019	ESR1	3	0.0202567	4.15263	0.784096	10	GGGGGTCACC	GGCCCAGGTCACCCTGACCT	+
Top	Up	DREME_019	CTCF	8	0.0242718	4.97572	0.784096	10	GGGGGTCACC	TGGCCACCAGGGGGCGCTA	+
Top	Up	DREME_019	FOSL2	0	0.026939	5.5225	0.784096	10	GGGGGTCACC	ATGAGTCATCC	-
Top	Up	DREME_019	NFKB1	0	0.028924	5.92941	0.784096	10	GGGGGTCACC	GGGAATTTCCC	+
Top	Up	DREME_019	FOSL1	1	0.0310352	6.36222	0.784096	10	GGGGGTCACC	CATGAGTCACC	-
Top	Up	DREME_019	NR2C2	0	0.0322673	6.61479	0.784096	10	GGGGGTCACC	AGGGGTCAGAGGTCA	+
Top	Up	DREME_019	Spz1	1	0.0344556	7.06339	0.784096	10	GGGGGTCACC	AGGGTAACAGC	+
Top	Up	DREME_019	JUNB	0	0.0369168	7.56793	0.784096	10	GGGGGTCACC	ATGAGTCATCC	-
Top	Up	DREME_019	SREBF2	1	0.0391481	8.02536	0.784096	9	GGGGGTCACC	ATGGGGTGAT	+
Top	Up	DREME_019	Klf4	1	0.0405138	8.30533	0.784096	9	GGGGGTCACC	TGGGTGGGGC	+
Top	Up	DREME_019	Mafb	-2	0.0423428	8.68027	0.784096	8	GGGGGTCACC	GCGTCAGC	-
Top	Up	DREME_019	SREBF1	1	0.0448694	9.19823	0.784096	9	GGGGGTCACC	GTGGGGTGAT	-
Top	Up	DREME_019	MZF1_1-4	0	0.0458909	9.40763	0.784096	6	GGGGGTCACC	TGGGGA	+
Top	Up	DREME_019	RXR::RAR_DR5	-2	0.0459728	9.42442	0.784096	8	GGGGGTCACC	AGGTCATGGAGAGGTCA	+
Top	Up	DREME_019	INSM1	4	0.0480395	9.84809	0.784096	8	GGGGGTCACC	TGTCAGGGGGCG	+
Top	Up	DREME_019	ESRRA	1	0.0483696	9.91576	0.784096	10	GGGGGTCACC	CCAAGGTCACA	+
Top	Up	DREME_021	EGR1	2	0.000257674	0.0528232	0.1054	11	CGGTGGCGGAG	GGCGGGGGCGGGGG	-
Top	Up	DREME_021	SP1	-1	0.00130544	0.267615	0.266992	10	CGGTGGCGGAG	GGGGGCGGGGC	-
Top	Up	DREME_021	SP2	3	0.00322062	0.660226	0.439126	11	CGGTGGCGGAG	GGGAGGGGGCGGGGC	-
Top	Up	DREME_021	E2F3	0	0.00948925	1.9453	0.970383	11	CGGTGGCGGAG	GAGTGGGGGCGGGAG	-
Top	Up	DREME_021	EGR2	3	0.0129116	2.64688	0.997671	11	CGGTGGCGGAG	GTGCGTGGGCGGGGG	-
Top	Up	DREME_021	ZNF263	-1	0.0191267	3.92097	0.997671	10	CGGTGGCGGAG	GGAGGAGGAGGGGGAGGAGGA	+
Top	Up	DREME_021	NR2C2	0	0.020154	4.13157	0.997671	11	CGGTGGCGGAG	AGGGGTCAGAGGTCA	+
Top	Up	DREME_021	MZF1_5-13	-1	0.0224421	4.60064	0.997671	10	CGGTGGCGGAG	GGAGGGGGAA	+
Top	Up	DREME_021	KLF5	-2	0.0238054	4.8801	0.997671	9	CGGTGGCGGAG	GGGGCGGGGC	-
Top	Up	DREME_021	CTCF	8	0.0272629	5.58889	0.997671	11	CGGTGGCGGAG	TGGCCACCAGGGGGCGCTA	+
Top	Up	DREME_021	YY1	2	0.027269	5.59014	0.997671	10	CGGTGGCGGAG	CAAGATGGCGGC	+
Top	Up	DREME_021	SMAD2::SMAD3::SMAD4	0	0.0374035	7.66771	0.997671	11	CGGTGGCGGAG	AGGTGACAGACAG	-
Top	Up	DREME_021	ZNF354C	-5	0.0423058	8.67269	0.997671	6	CGGTGGCGGAG	GTGGAT	-
Top	Up	DREME_024	CREB1	-1	0.00315871	0.647535	1	8	CTCGCGTCACA	TGACGTCA	-
Top	Up	DREME_024	ZBTB33	2	0.00565375	1.15902	1	11	CTCGCGTCACA	CTCTCGCGAGATCTG	+
Top	Up	DREME_024	Pax2	-3	0.0181717	3.72521	1	8	CTCGCGTCACA	GCGTGACT	-
Top	Up	DREME_024	SREBF1	0	0.0186005	3.8131	1	10	CTCGCGTCACA	ATCACCCCAC	+
Top	Up	DREME_024	E2F1	1	0.0202084	4.14273	1	10	CTCGCGTCACA	CCTCCCGCCCG	-
Top	Up	DREME_024	HLF	1	0.0238916	4.89778	1	11	CTCGCGTCACA	TATTACGTAACC	-
Top	Up	DREME_024	Pax6	2	0.0291293	5.9715	1	11	CTCGCGTCACA	TTCACGCATGAGTT	+
Top	Up	DREME_024	USF1	0	0.0319067	6.54088	1	11	CTCGCGTCACA	GCCACGTGACC	+
Top	Up	DREME_024	JUND	0	0.039194	8.03477	1	11	CTCGCGTCACA	GATGAGTCACC	-
Top	Up	DREME_024	FOSL1	0	0.0415288	8.5134	1	11	CTCGCGTCACA	CATGAGTCACC	-
Top	Up	DREME_024	USF2	0	0.0415288	8.5134	1	11	CTCGCGTCACA	GTCATGTGACC	+
Top	Up	DREME_024	Arnt::Ahr	0	0.0451233	9.25028	1	6	CTCGCGTCACA	CACGCA	-
Top	Up	DREME_028	E2F6	2	0.00105304	0.215874	0.227423	9	GCGGGAGGAGGC	GGGCGGGAAGG	+
Top	Up	DREME_028	E2F4	2	0.00140716	0.288468	0.227423	9	GCGGGAGGAGGC	GGGCGGGAAGG	+
Top	Up	DREME_028	E2F1	3	0.00202441	0.415005	0.227423	8	GCGGGAGGAGGC	CGGGCGGGAGG	+
Top	Up	DREME_028	EGR1	3	0.00312435	0.640492	0.227423	11	GCGGGAGGAGGC	GGCGGGGGCGGGGG	-
Top	Up	DREME_028	ZNF263	0	0.00335933	0.688662	0.227423	12	GCGGGAGGAGGC	GGAGGAGGAGGGGGAGGAGGA	+
Top	Up	DREME_028	SP1	0	0.00336902	0.69065	0.227423	11	GCGGGAGGAGGC	GGGGGCGGGGC	-
Top	Up	DREME_028	SP2	-2	0.00454805	0.93235	0.263153	10	GCGGGAGGAGGC	GGGAGGGGGCGGGGC	-
Top	Up	DREME_028	EGR2	4	0.00884064	1.81233	0.447585	11	GCGGGAGGAGGC	GTGCGTGGGCGGGGG	-
Top	Up	DREME_028	GABPA	-1	0.0138766	2.8447	0.512063	11	GCGGGAGGAGGC	CCGGAAGTGGC	+
Top	Up	DREME_028	FLI1	0	0.0143576	2.94331	0.512063	11	GCGGGAGGAGGC	ACAGGAAGTGG	+
Top	Up	DREME_028	ELK4	0	0.0158921	3.25789	0.512063	11	GCGGGAGGAGGC	GCCGGAAGTGG	-
Top	Up	DREME_028	Ets1	0	0.0160565	3.29159	0.512063	12	GCGGGAGGAGGC	GAGACAGGAAGTGGG	-
Top	Up	DREME_028	Erg	0	0.0164356	3.36929	0.512063	11	GCGGGAGGAGGC	ACAGGAAGTGG	+
Top	Up	DREME_028	EHF	-4	0.0178995	3.6694	0.51784	8	GCGGGAGGAGGC	CAGGAAGG	-
Top	Up	DREME_028	E2F3	8	0.0291663	5.9791	0.78754	7	GCGGGAGGAGGC	GAGTGGGGGCGGGAG	-
Top	Up	DREME_028	KLF5	-1	0.0372363	7.63344	0.942602	10	GCGGGAGGAGGC	GGGGCGGGGC	-
Top	Up	DREME_028	THAP1	1	0.0421171	8.634	0.964868	8	GCGGGAGGAGGC	TGCGGGCAG	-
Top	Up	DREME_028	ELF1	0	0.044193	9.05956	0.964868	12	GCGGGAGGAGGC	GAACCAGGAAGTG	+
Top	Up	DREME_028	Spi1	1	0.0469158	9.61775	0.964868	12	GCGGGAGGAGGC	AAAAAGAGGAAGTGA	+
Top	Up	DREME_031	NHLH1	1	0.00132264	0.271141	0.542282	10	CCGAGCTGAG	ACGCAGCTGCGC	-
Top	Up	DREME_031	Tcf3	0	0.0150324	3.08165	1	10	CCGAGCTGAG	CACAGCTGCAG	+
Top	Up	DREME_031	Atoh1	0	0.0199954	4.09906	1	8	CCGAGCTGAG	GCCATCTG	-
Top	Up	DREME_031	Myog	1	0.0342727	7.0259	1	10	CCGAGCTGAG	CTGCAGCTGTC	-
Top	Up	DREME_031	Bach1::Mafk	-2	0.0350565	7.18659	1	8	CCGAGCTGAG	GTGCTGAGTCATCCT	-
Top	Up	DREME_031	Nr2e3	-1	0.0486615	9.97561	1	7	CCGAGCTGAG	CAAGCTT	+
Top	Up	DREME_032	ZNF354C	-3	0.00136283	0.279379	0.558759	6	CTGCTCCACGCC	ATCCAC	+
Top	Up	DREME_032	KLF5	-2	0.00490895	1.00633	0.705183	10	CTGCTCCACGCC	GCCCCGCCCC	+
Top	Up	DREME_032	TFAP2C	2	0.00645386	1.32304	0.705183	12	CTGCTCCACGCC	CATGGCCCCAGGGCA	+
Top	Up	DREME_032	Arnt::Ahr	-6	0.00687984	1.41037	0.705183	6	CTGCTCCACGCC	CACGCA	-
Top	Up	DREME_032	SP1	-2	0.011833	2.42577	0.946144	10	CTGCTCCACGCC	GCCCCGCCCCC	+
Top	Up	DREME_032	Klf4	-2	0.0147383	3.02135	0.946144	10	CTGCTCCACGCC	GCCCCACCCA	-
Top	Up	DREME_032	TFAP2A	2	0.0182381	3.73881	0.946144	12	CTGCTCCACGCC	CATTGCCTCAGGGCA	+
Top	Up	DREME_032	TLX1::NFIC	0	0.0184614	3.78458	0.946144	12	CTGCTCCACGCC	TGGCACCATGCCAA	+
Top	Up	DREME_032	E2F6	-2	0.0237414	4.86698	0.991039	10	CTGCTCCACGCC	CCTTCCCGCCC	-
Top	Up	DREME_032	E2F4	-2	0.0255847	5.24487	0.991039	10	CTGCTCCACGCC	CCTTCCCGCCC	-
Top	Up	DREME_032	TAL1::GATA1	0	0.0265889	5.45072	0.991039	12	CTGCTCCACGCC	CTGCTCCTCACAGATAAG	-
Top	Up	DREME_032	ZNF263	2	0.0344506	7.06236	1	12	CTGCTCCACGCC	TCCTCCTCCCCCTCCTCCTCC	-
Top	Up	DREME_032	SP2	3	0.0365068	7.4839	1	12	CTGCTCCACGCC	GCCCCGCCCCCTCCC	+
Top	Up	DREME_033	Klf4	1	0.000815527	0.167183	0.0979665	9	GCCCGCCCT	GCCCCACCCA	-
Top	Up	DREME_033	KLF5	1	0.000856061	0.175493	0.0979665	9	GCCCGCCCT	GCCCCGCCCC	+
Top	Up	DREME_033	E2F1	2	0.00122682	0.251498	0.0979665	9	GCCCGCCCT	CCTCCCGCCCG	-
Top	Up	DREME_033	E2F4	3	0.00155028	0.317807	0.0979665	8	GCCCGCCCT	CCTTCCCGCCC	-
Top	Up	DREME_033	E2F6	3	0.00155028	0.317807	0.0979665	8	GCCCGCCCT	CCTTCCCGCCC	-
Top	Up	DREME_033	SP2	1	0.0015792	0.323736	0.0979665	9	GCCCGCCCT	GCCCCGCCCCCTCCC	+
Top	Up	DREME_033	E2F3	1	0.00191561	0.392699	0.0979665	9	GCCCGCCCT	CTCCCGCCCCCACTC	+
Top	Up	DREME_033	SP1	1	0.00194953	0.399654	0.0979665	9	GCCCGCCCT	GCCCCGCCCCC	+
Top	Up	DREME_033	EGR2	1	0.00319184	0.654327	0.142572	9	GCCCGCCCT	CCCCCGCCCACGCAC	+
Top	Up	DREME_033	EGR1	1	0.00380324	0.779664	0.152894	9	GCCCGCCCT	CCCCCGCCCCCGCC	+
Top	Up	DREME_033	Klf1	2	0.0149307	3.06079	0.545662	9	GCCCGCCCT	GGCCACACCCA	+
Top	Up	DREME_033	HIF1A::ARNT	0	0.0197566	4.05011	0.651943	8	GCCCGCCCT	GCACGTCC	-
Top	Up	DREME_033	THAP1	2	0.0210822	4.32185	0.651943	7	GCCCGCCCT	CTGCCCGCA	+
Top	Up	DREME_033	NRF1	2	0.0268582	5.50594	0.771234	9	GCCCGCCCT	GCGCCTGCGCA	+
Top	Up	DREME_033	Zfx	4	0.0365234	7.4873	0.978851	9	GCCCGCCCT	GGGGCCGAGGCCTG	+
Top	Up	DREME_035	Tcf3	0	0.00228648	0.468728	0.636701	11	CGGCAGCCGGT	CTGCAGCTGTG	-
Top	Up	DREME_035	Myod1	2	0.00592705	1.21505	0.636701	11	CGGCAGCCGGT	AGGGACAGCTGCA	-
Top	Up	DREME_035	Myog	-1	0.00616144	1.26309	0.636701	10	CGGCAGCCGGT	GACAGCTGCAG	+
Top	Up	DREME_035	Tcf12	0	0.00659424	1.35182	0.636701	11	CGGCAGCCGGT	CTGCAGCTGTT	-
Top	Up	DREME_035	Mafb	1	0.0125369	2.57006	0.716473	7	CGGCAGCCGGT	GCGTCAGC	-
Top	Up	DREME_035	Atoh1	-3	0.0140457	2.87937	0.716473	8	CGGCAGCCGGT	CAGATGGC	+
Top	Up	DREME_035	GABPA	1	0.0210669	4.31871	0.955221	10	CGGCAGCCGGT	CCGGAAGTGGC	+
Top	Up	DREME_035	ELK4	0	0.0237889	4.87673	0.970781	11	CGGCAGCCGGT	CCACTTCCGGC	+
Top	Up	DREME_035	RFX2	7	0.0275616	5.65013	0.995319	11	CGGCAGCCGGT	GTTGCCATGGCAACCGCGG	+
Top	Up	DREME_035	NHLH1	0	0.033662	6.90071	0.995319	11	CGGCAGCCGGT	GCGCAGCTGCGT	+
Top	Down	AMD_001	Mecom	4	0.000852978	0.17486	0.210258	9	TAAGTTAAG	AAGATAAGATAATA	+
Top	Down	AMD_001	DUX4	0	0.00102565	0.210258	0.210258	9	TAAGTTAAG	TAATTTAATCA	+
Top	Down	AMD_001	Gata4	1	0.0234071	4.79845	1	9	TAAGTTAAG	GGGAGATAAGA	-
Top	Down	AMD_001	GATA3	-2	0.0235609	4.82999	1	7	TAAGTTAAG	AGATAAGA	+
Top	Down	AMD_001	NFIL3	3	0.0304403	6.24027	1	8	TAAGTTAAG	ATGTTACATAA	-
Top	Down	AMD_001	Nkx2-5	-4	0.0376732	7.723	1	5	TAAGTTAAG	TTAATTG	+
Top	Down	AMD_001	FOXL1	0	0.0381003	7.81056	1	8	TAAGTTAAG	TATGTATA	-
Top	Down	AMD_001	FOXF2	1	0.0390269	8.00051	1	9	TAAGTTAAG	CAAACGTAAACAAT	+
Top	Down	AMD_001	SRF	10	0.0420783	8.62605	1	8	TAAGTTAAG	CATGCCCAAATAAGGCAA	+
Top	Down	AMD_001	GATA2	0	0.0482731	9.89599	1	9	TAAGTTAAG	ACAGATAAGAATCT	-
Top	Down	AMD_001	Gata1	0	0.0482841	9.89824	1	9	TAAGTTAAG	ACAGATAAGAA	-
Top	Down	AMD_002	Nr5a2	1	3.84899e-05	0.00789043	0.0157054	11	ATGGCCTTGAA	GCTGACCTTGAACTT	-
Top	Down	AMD_002	Esrrb	-1	0.000681924	0.139794	0.139126	10	ATGGCCTTGAA	TGACCTTGAGCT	-
Top	Down	AMD_002	ESRRA	1	0.00139097	0.28515	0.189191	10	ATGGCCTTGAA	TGTGACCTTGG	-
Top	Down	AMD_002	RORA_1	-1	0.00493713	1.01211	0.503637	10	ATGGCCTTGAA	TGACCTTGAT	-
Top	Down	AMD_002	NR4A2	0	0.0102024	2.09149	0.832595	8	ATGGCCTTGAA	GTGACCTT	-
Top	Down	AMD_002	TP63	8	0.0149869	3.07231	0.99522	11	ATGGCCTTGAA	GGGCATGTCTGGGCATGTCT	-
Top	Down	AMD_002	ESR1	8	0.0180835	3.70711	0.99522	11	ATGGCCTTGAA	AGGTCAGGGTGACCTGGGCC	-
Top	Down	AMD_002	Nr1h3::Rxra	-1	0.0208698	4.27831	0.99522	10	ATGGCCTTGAA	TGACCTAAAGTAACCTCTG	+
Top	Down	AMD_002	SRF	9	0.0309184	6.33828	0.99522	9	ATGGCCTTGAA	TTGCCTTATTTGGGCATG	-
Top	Down	AMD_002	HNF4A	0	0.0321764	6.59617	0.99522	11	ATGGCCTTGAA	CTGGACTTTGGACTC	+
Top	Down	AMD_002	MAX	2	0.0360273	7.38559	0.99522	8	ATGGCCTTGAA	CCATGTGCTT	-
Top	Down	AMD_002	POU2F2	2	0.0435134	8.92025	0.99522	11	ATGGCCTTGAA	ATATGCAAATGAA	-
Top	Down	AMD_002	TP53	5	0.0483948	9.92093	0.99522	10	ATGGCCTTGAA	CATGTCTGGGCATGT	-
Top	Down	AMD_004	MAFF	3	0.0104241	2.13695	1	15	AAGACACCAATCTTA	GCTGAGTCAGCAATTTTT	+
Top	Down	AMD_004	TBP	-3	0.0187856	3.85105	1	12	AAGACACCAATCTTA	CCCCGCCTTTTATAC	-
Top	Down	AMD_004	JUND	1	0.0187856	3.85105	1	14	AAGACACCAATCTTA	GATGACATCATCTTT	-
Top	Down	AMD_004	Sox17	-2	0.0196346	4.0251	1	9	AAGACACCAATCTTA	GACAATGAG	-
Top	Down	AMD_004	JUN	0	0.0234963	4.81673	1	13	AAGACACCAATCTTA	ATGACATCATCTT	-
Top	Down	AMD_004	BRCA1	-3	0.0352678	7.22989	1	7	AAGACACCAATCTTA	ACAACAC	+
Top	Down	AMD_004	AR	0	0.0448776	9.19991	1	15	AAGACACCAATCTTA	AAGAACAGAATGTTC	+
Top	Down	AMD_005	FOXL1	-4	0.000544615	0.111646	0.222225	8	TGATTATTATAAATAA	TATGTATA	-
Top	Down	AMD_005	TAL1::GATA1	1	0.00153058	0.313768	0.312268	16	TGATTATTATAAATAA	CTGCTCCTCACAGATAAG	-
Top	Down	AMD_005	Pax4	11	0.00442553	0.907233	0.451448	16	TGATTATTATAAATAA	GGGGGGGGAGTGGAGTATTGGAAATTTTTC	-
Top	Down	AMD_005	MEF2C	-1	0.0196975	4.03798	0.99522	15	TGATTATTATAAATAA	TTCTATTTTTAGCAT	-
Top	Down	AMD_005	NFIL3	-5	0.0200398	4.10815	0.99522	11	TGATTATTATAAATAA	ATGTTACATAA	-
Top	Down	AMD_005	FOXC1	-7	0.0255273	5.2331	0.99522	8	TGATTATTATAAATAA	GGTAAGTA	+
Top	Down	AMD_005	FOXP1	-7	0.0340537	6.98102	0.99522	9	TGATTATTATAAATAA	CAAAAGTAAACAAAG	+
Top	Down	AMD_005	HNF1A	-4	0.0404108	8.28421	0.99522	12	TGATTATTATAAATAA	GGTAATTATTAACC	-
Top	Down	AMD_005	MEF2A	0	0.0451342	9.25251	0.99522	15	TGATTATTATAAATAA	ATGCTATTTTTAGCT	-
Top	Down	AMD_005	Foxq1	-4	0.046374	9.50667	0.99522	11	TGATTATTATAAATAA	AATAAACAATA	-
Top	Down	AMD_006	Pax4	5	0.00686431	1.40718	1	19	AGAGCATCAGCTGCAAACT	GAAAAATTTCCCATACTCCACTCCCCCCCC	+
Top	Down	AMD_006	SRF	2	0.010901	2.23471	1	16	AGAGCATCAGCTGCAAACT	CATGCCCAAATAAGGCAA	+
Top	Down	AMD_006	Myb	-6	0.015084	3.09221	1	10	AGAGCATCAGCTGCAAACT	CCAACTGCCA	+
Top	Down	AMD_006	Myod1	-2	0.0167285	3.42934	1	13	AGAGCATCAGCTGCAAACT	AGGGACAGCTGCA	-
Top	Down	AMD_006	Mafb	-3	0.0266695	5.46725	1	8	AGAGCATCAGCTGCAAACT	GCGTCAGC	-
Top	Down	AMD_006	BRCA1	-12	0.0269902	5.53299	1	7	AGAGCATCAGCTGCAAACT	ACAACAC	+
Top	Down	AMD_006	TCF7L2	-1	0.0285977	5.86252	1	14	AGAGCATCAGCTGCAAACT	AAAGATCAAAGGAA	+
Top	Down	AMD_006	Tcf12	-5	0.0304542	6.24312	1	11	AGAGCATCAGCTGCAAACT	AACAGCTGCAG	+
Top	Down	AMD_006	MAFK	-4	0.0319222	6.54405	1	15	AGAGCATCAGCTGCAAACT	CTGAGTCAGCAATTT	+
Top	Down	AMD_006	MAFF	-3	0.0339672	6.96328	1	16	AGAGCATCAGCTGCAAACT	GCTGAGTCAGCAATTTTT	+
Top	Down	AMD_007	TBP	3	0.0164169	3.36546	1	12	CAAAAAGACAGCCGAGA	GTATAAAAGGCGGGG	+
Top	Down	AMD_007	YY1	0	0.0208145	4.26696	1	12	CAAAAAGACAGCCGAGA	CAAGATGGCGGC	+
Top	Down	AMD_007	Sox17	2	0.0253764	5.20216	1	7	CAAAAAGACAGCCGAGA	GACAATGAG	-
Top	Down	AMD_007	ZNF263	4	0.0317737	6.51362	1	17	CAAAAAGACAGCCGAGA	GGAGGAGGAGGGGGAGGAGGA	+
Top	Down	AMD_007	FOXP1	-1	0.0362471	7.43066	1	15	CAAAAAGACAGCCGAGA	CAAAAGTAAACAAAG	+
Top	Down	AMD_007	Gata4	-6	0.0389865	7.99223	1	11	CAAAAAGACAGCCGAGA	GGGAGATAAGA	-
Top	Down	AMD_007	FOXI1	3	0.0395443	8.10659	1	9	CAAAAAGACAGCCGAGA	AAACAAACATCC	-
Top	Down	AMD_007	PAX5	1	0.039625	8.12313	1	17	CAAAAAGACAGCCGAGA	GAGGGCAGCCAAGCGTGAC	+
Top	Down	AMD_007	Pax4	5	0.0451949	9.26496	1	17	CAAAAAGACAGCCGAGA	GAAAAATTTCCCATACTCCACTCCCCCCCC	+
Top	Down	AMD_007	SOX10	1	0.0483112	9.9038	1	5	CAAAAAGACAGCCGAGA	ACAAAG	-
Bottom	Up	AMD_001	EGR1	-3	8.38472e-07	0.000171887	0.00033876	14	GGCGGCGGCGGCGGCGGCGGCGGCG	GGCGGGGGCGGGGG	-
Bottom	Up	AMD_001	SP2	-8	6.57943e-05	0.0134878	0.0132911	15	GGCGGCGGCGGCGGCGGCGGCGGCG	GGGAGGGGGCGGGGC	-
Bottom	Up	AMD_001	ZNF263	0	0.000170149	0.0348805	0.0171014	21	GGCGGCGGCGGCGGCGGCGGCGGCG	GGAGGAGGAGGGGGAGGAGGA	+
Bottom	Up	AMD_001	E2F3	-8	0.000203178	0.0416515	0.0171014	15	GGCGGCGGCGGCGGCGGCGGCGGCG	GAGTGGGGGCGGGAG	-
Bottom	Up	AMD_001	SP1	0	0.00021164	0.0433862	0.0171014	11	GGCGGCGGCGGCGGCGGCGGCGGCG	GGGGGCGGGGC	-
Bottom	Up	AMD_001	EGR2	-2	0.000675212	0.138418	0.0454665	15	GGCGGCGGCGGCGGCGGCGGCGGCG	GTGCGTGGGCGGGGG	-
Bottom	Up	AMD_001	E2F1	-1	0.00263127	0.539411	0.15187	11	GGCGGCGGCGGCGGCGGCGGCGGCG	CGGGCGGGAGG	+
Bottom	Up	AMD_001	E2F4	-2	0.0049662	1.01807	0.232164	11	GGCGGCGGCGGCGGCGGCGGCGGCG	GGGCGGGAAGG	+
Bottom	Up	AMD_001	Zfx	-4	0.00571518	1.17161	0.232164	14	GGCGGCGGCGGCGGCGGCGGCGGCG	CAGGCCTCGGCCCC	-
Bottom	Up	AMD_001	Pax4	-2	0.00574636	1.178	0.232164	23	GGCGGCGGCGGCGGCGGCGGCGGCG	GGGGGGGGAGTGGAGTATTGGAAATTTTTC	-
Bottom	Up	AMD_001	KLF5	-1	0.0110539	2.26604	0.405999	10	GGCGGCGGCGGCGGCGGCGGCGGCG	GGGGCGGGGC	-
Bottom	Up	AMD_001	E2F6	-2	0.0136734	2.80304	0.460359	11	GGCGGCGGCGGCGGCGGCGGCGGCG	GGGCGGGAAGG	+
Bottom	Up	AMD_001	NRF1	-3	0.0258591	5.30112	0.746258	11	GGCGGCGGCGGCGGCGGCGGCGGCG	TGCGCAGGCGC	-
Bottom	Up	AMD_001	Myod1	0	0.0288562	5.91552	0.777233	13	GGCGGCGGCGGCGGCGGCGGCGGCG	AGGGACAGCTGCA	-
Bottom	Up	AMD_001	PLAG1	-3	0.0400162	8.20332	0.951021	14	GGCGGCGGCGGCGGCGGCGGCGGCG	GGGGCCCAAGGGGG	+
Bottom	Up	AMD_001	Myog	0	0.0448382	9.19184	0.985415	11	GGCGGCGGCGGCGGCGGCGGCGGCG	GACAGCTGCAG	+
Bottom	Up	DREME_001	EGR1	0	0.000962546	0.197322	0.165772	8	CCGCCGCC	CCCCCGCCCCCGCC	+
Bottom	Up	DREME_001	E2F3	3	0.000990181	0.202987	0.165772	8	CCGCCGCC	CTCCCGCCCCCACTC	+
Bottom	Up	DREME_001	SP1	3	0.00145096	0.297446	0.165772	8	CCGCCGCC	GCCCCGCCCCC	+
Bottom	Up	DREME_001	SP2	3	0.00162505	0.333136	0.165772	8	CCGCCGCC	GCCCCGCCCCCTCCC	+
Bottom	Up	DREME_001	EGR2	0	0.00532302	1.09122	0.434401	8	CCGCCGCC	CCCCCGCCCACGCAC	+
Bottom	Up	DREME_001	Zfx	4	0.0143827	2.94845	0.978117	8	CCGCCGCC	GGGGCCGAGGCCTG	+
Bottom	Up	DREME_001	KLF5	0	0.0187357	3.84081	0.99522	8	CCGCCGCC	GCCCCGCCCC	+
Bottom	Up	DREME_001	CTCF	2	0.0214269	4.39252	0.99522	8	CCGCCGCC	TAGCGCCCCCTGGTGGCCA	-
Bottom	Up	DREME_001	E2F1	1	0.0221819	4.54729	0.99522	8	CCGCCGCC	CCTCCCGCCCG	-
Bottom	Up	DREME_001	YY1	-2	0.0250868	5.1428	0.99522	6	CCGCCGCC	GCCGCCATCTTG	-
Bottom	Up	DREME_001	INSM1	-1	0.0317463	6.50798	0.99522	7	CCGCCGCC	CGCCCCCTGACA	-
Bottom	Up	DREME_001	E2F4	5	0.0330439	6.77399	0.99522	6	CCGCCGCC	CCTTCCCGCCC	-
Bottom	Up	DREME_001	Klf4	0	0.0422072	8.65247	0.99522	8	CCGCCGCC	GCCCCACCCA	-
Bottom	Up	DREME_002	Zfx	7	0.00917042	1.87994	1	7	CGGCCCGG	CAGGCCTCGGCCCC	-
Bottom	Up	DREME_002	THAP1	0	0.0151132	3.0982	1	8	CGGCCCGG	CTGCCCGCA	+
Bottom	Up	DREME_002	E2F3	3	0.019996	4.09918	1	8	CGGCCCGG	CTCCCGCCCCCACTC	+
Bottom	Up	DREME_002	E2F1	4	0.0250692	5.13919	1	7	CGGCCCGG	CCTCCCGCCCG	-
Bottom	Up	DREME_002	NRF1	4	0.0386407	7.92135	1	7	CGGCCCGG	GCGCCTGCGCA	+
Bottom	Up	DREME_005	Zfx	3	0.00107097	0.219548	0.410616	8	GCCGCAGC	CAGGCCTCGGCCCC	-
Bottom	Up	DREME_005	NHLH1	2	0.010611	2.17525	1	8	GCCGCAGC	GCGCAGCTGCGT	+
Bottom	Up	DREME_005	SP1	3	0.0224777	4.60793	1	8	GCCGCAGC	GGGGGCGGGGC	-
Bottom	Up	DREME_005	NRF1	3	0.0268478	5.5038	1	8	GCCGCAGC	TGCGCAGGCGC	-
Bottom	Up	DREME_005	KLF5	2	0.0324749	6.65736	1	8	GCCGCAGC	GGGGCGGGGC	-
Bottom	Up	DREME_005	Mafb	0	0.0334895	6.86535	1	8	GCCGCAGC	GCTGACGG	+
Bottom	Up	DREME_005	TP63	6	0.0336468	6.8976	1	8	GCCGCAGC	GGGCATGTCTGGGCATGTCT	-
Bottom	Up	DREME_005	E2F3	5	0.0338292	6.93499	1	8	GCCGCAGC	CTCCCGCCCCCACTC	+
Bottom	Up	DREME_005	Myog	4	0.0379692	7.7837	1	7	GCCGCAGC	GACAGCTGCAG	+
Bottom	Up	DREME_005	Klf4	2	0.0385579	7.90437	1	8	GCCGCAGC	TGGGTGGGGC	+
Bottom	Up	DREME_005	SP2	7	0.0386728	7.92792	1	8	GCCGCAGC	GGGAGGGGGCGGGGC	-
Bottom	Up	DREME_005	Tcf12	4	0.0413359	8.47387	1	7	GCCGCAGC	AACAGCTGCAG	+
Bottom	Up	DREME_006	E2F3	3	0.00721791	1.47967	1	8	CCGCGCGC	CTCCCGCCCCCACTC	+
Bottom	Up	DREME_006	NRF1	0	0.0158673	3.25279	1	8	CCGCGCGC	GCGCCTGCGCA	+
Bottom	Up	DREME_006	E2F1	4	0.0201159	4.12375	1	7	CCGCGCGC	CCTCCCGCCCG	-
Bottom	Up	DREME_006	ZBTB33	-1	0.0371252	7.61066	1	7	CCGCGCGC	CTCTCGCGAGATCTG	+
Bottom	Up	DREME_006	SP1	1	0.041005	8.40602	1	8	CCGCGCGC	GCCCCGCCCCC	+
Bottom	Up	DREME_006	Arnt::Ahr	-1	0.0437925	8.97747	1	6	CCGCGCGC	TGCGTG	+
Bottom	Up	DREME_007	Zfx	3	0.0030872	0.632875	0.834183	8	CCCGCGGC	GGGGCCGAGGCCTG	+
Bottom	Up	DREME_007	TFAP2A	3	0.00472187	0.967983	0.834183	8	CCCGCGGC	TGCCCTGAGGCAATG	-
Bottom	Up	DREME_007	TFAP2C	3	0.0103208	2.11576	0.834183	8	CCCGCGGC	TGCCCTGGGGCCATG	-
Bottom	Up	DREME_007	EGR1	6	0.0129946	2.6639	0.834183	8	CCCGCGGC	CCCCCGCCCCCGCC	+
Bottom	Up	DREME_007	INSM1	3	0.0133221	2.73103	0.834183	8	CCCGCGGC	CGCCCCCTGACA	-
Bottom	Up	DREME_007	E2F3	6	0.0154988	3.17725	0.834183	8	CCCGCGGC	CTCCCGCCCCCACTC	+
Bottom	Up	DREME_007	Mycn	0	0.0331222	6.79005	1	8	CCCGCGGC	CACGTGGC	-
Bottom	Up	DREME_007	SP2	6	0.0355785	7.29358	1	8	CCCGCGGC	GCCCCGCCCCCTCCC	+
Bottom	Down	AMD_001	Klf1	2	0.00500532	1.02609	1	9	CCATATCCA	GGCCACACCCA	+
Bottom	Down	AMD_001	SRF	-1	0.00747751	1.53289	1	8	CCATATCCA	CATGCCCAAATAAGGCAA	+
Bottom	Down	AMD_001	Tcfcp2l1	4	0.0246074	5.04453	1	9	CCATATCCA	CCAGTTCAAACCAG	+
Bottom	Down	AMD_001	ZNF354C	-4	0.026235	5.37817	1	5	CCATATCCA	ATCCAC	+
Bottom	Down	AMD_001	Klf4	1	0.0268166	5.49741	1	9	CCATATCCA	GCCCCACCCA	-
Bottom	Down	AMD_001	Foxq1	-1	0.0350541	7.18608	1	8	CCATATCCA	AATAAACAATA	-
Bottom	Down	AMD_002	RXR::RAR_DR5	1	0.00811515	1.66361	1	9	GATCATGAA	AGGTCATGGAGAGGTCA	+
Bottom	Down	AMD_002	CEBPA	0	0.0136117	2.7904	1	9	GATCATGAA	TATTGTGCAAT	-
Bottom	Down	AMD_002	Sox17	0	0.0214868	4.40479	1	9	GATCATGAA	GACAATGAG	-
Bottom	Down	AMD_002	NFE2L1::MafG	-1	0.025896	5.30868	1	6	GATCATGAA	GTCATG	-
Bottom	Down	AMD_002	JUN	2	0.028915	5.92758	1	9	GATCATGAA	AAGATGATGTCAT	+
Bottom	Down	AMD_002	CEBPB	-1	0.0295635	6.06053	1	8	GATCATGAA	ATTGTGCAATA	-
Bottom	Down	AMD_002	RXRA::VDR	1	0.0461902	9.469	1	9	GATCATGAA	GGGTCAACGAGTTCA	+
Bottom	Down	AMD_003	ESRRA	2	0.00695258	1.42528	0.887128	9	ATGCTCAGTACT	CCAAGGTCACA	+
Bottom	Down	AMD_003	NR4A2	0	0.00776371	1.59156	0.887128	8	ATGCTCAGTACT	AAGGTCAC	+
Bottom	Down	AMD_003	MAFK	3	0.00811884	1.66436	0.887128	12	ATGCTCAGTACT	AAATTGCTGACTCAG	-
Bottom	Down	AMD_003	Rxra	2	0.012026	2.46534	0.887128	9	ATGCTCAGTACT	CAAAGGTCAGA	+
Bottom	Down	AMD_003	TP63	4	0.0151709	3.11004	0.887128	12	ATGCTCAGTACT	AGACATGCCCAGACATGCCC	+
Bottom	Down	AMD_003	TAL1::GATA1	0	0.0154447	3.16617	0.887128	12	ATGCTCAGTACT	CTGCTCCTCACAGATAAG	-
Bottom	Down	AMD_003	TAL1::TCF3	5	0.0167834	3.44059	0.887128	7	ATGCTCAGTACT	AACAGATGGTCG	-
Bottom	Down	AMD_003	MAFF	5	0.018008	3.69164	0.887128	12	ATGCTCAGTACT	AAAAATTGCTGACTCAGC	-
Bottom	Down	AMD_003	NR2F1	0	0.02154	4.41569	0.887128	12	ATGCTCAGTACT	AGGTTCAAAGGTCA	-
Bottom	Down	AMD_003	Nr5a2	6	0.0216779	4.44398	0.887128	9	ATGCTCAGTACT	AAGTTCAAGGTCAGC	+
Bottom	Down	AMD_003	Pax4	5	0.024208	4.96265	0.900607	12	ATGCTCAGTACT	GAAAAATTTCCCATACTCCACTCCCCCCCC	+
Bottom	Down	AMD_003	Esrrb	5	0.0418171	8.57251	0.998124	7	ATGCTCAGTACT	AGGTCAAGGTCA	+
Bottom	Down	AMD_003	RORA_1	3	0.0451833	9.26258	0.998124	7	ATGCTCAGTACT	ATCAAGGTCA	+
Bottom	Down	AMD_004	Pax6	1	0.000836488	0.17148	0.258726	13	ATTCATGTGTAAAAA	AACTCATGCGTGAA	-
Bottom	Down	AMD_004	FOXC1	-3	0.00304934	0.625115	0.258726	8	ATTCATGTGTAAAAA	GGTAAGTA	+
Bottom	Down	AMD_004	FOXO3	-7	0.00304934	0.625115	0.258726	8	ATTCATGTGTAAAAA	TGTAAACA	+
Bottom	Down	AMD_004	Foxa2	-3	0.00316707	0.649248	0.258726	12	ATTCATGTGTAAAAA	CCTAAGTAAACA	-
Bottom	Down	AMD_004	Pou5f1::Sox2	1	0.00317818	0.651526	0.258726	14	ATTCATGTGTAAAAA	CTTTGTTATGCAAAT	+
Bottom	Down	AMD_004	FOXD1	-8	0.00943082	1.93332	0.600311	7	ATTCATGTGTAAAAA	GTAAACAT	+
Bottom	Down	AMD_004	FOXP1	-3	0.0103239	2.11639	0.600311	12	ATTCATGTGTAAAAA	CAAAAGTAAACAAAG	+
Bottom	Down	AMD_004	Stat6	0	0.017814	3.65188	0.838323	15	ATTCATGTGTAAAAA	ATTTCTCAGGAAATG	-
Bottom	Down	AMD_004	FOXF2	-3	0.0235779	4.83348	0.838323	12	ATTCATGTGTAAAAA	CAAACGTAAACAAT	+
Bottom	Down	AMD_004	Hoxa9	2	0.0246891	5.06126	0.838323	9	ATTCATGTGTAAAAA	TGATTTATGGC	-
Bottom	Down	AMD_004	FOXP2	-6	0.0268588	5.50605	0.838323	9	ATTCATGTGTAAAAA	AAGTAAACAAA	+
Bottom	Down	AMD_004	POU2F2	-1	0.0275387	5.64543	0.838323	13	ATTCATGTGTAAAAA	TTCATTTGCATAT	+
Bottom	Down	AMD_004	Pax4	7	0.0287599	5.89577	0.838323	15	ATTCATGTGTAAAAA	GAAAAATTTCCCATACTCCACTCCCCCCCC	+
Bottom	Down	AMD_004	FOXA1	-4	0.0288342	5.91101	0.838323	11	ATTCATGTGTAAAAA	CAAAGTAAACATGGA	-
Bottom	Down	AMD_004	HNF1A	1	0.0378776	7.76491	0.963595	13	ATTCATGTGTAAAAA	GGTTAATAATTAAC	+
Bottom	Down	AMD_004	Hltf	-2	0.0403519	8.27213	0.966154	10	ATTCATGTGTAAAAA	ATATAAGGTT	-
Bottom	Down	AMD_004	ARID3A	0	0.0470453	9.64428	0.992769	6	ATTCATGTGTAAAAA	ATTAAA	+
Bottom	Down	AMD_005	Prrx2	-8	0.00130656	0.267845	0.521135	5	AAAAATGAAATTA	AATTA	+
Bottom	Down	AMD_005	Pax4	14	0.00296337	0.60749	0.521135	13	AAAAATGAAATTA	GGGGGGGGAGTGGAGTATTGGAAATTTTTC	-
Bottom	Down	AMD_005	ELF5	-3	0.00384062	0.787328	0.521135	9	AAAAATGAAATTA	AAGGAAGTA	-
Bottom	Down	AMD_005	Spi1	2	0.00599446	1.22886	0.572478	13	AAAAATGAAATTA	AAAAAGAGGAAGTGA	+
Bottom	Down	AMD_005	STAT2::STAT1	1	0.0082702	1.69539	0.572478	13	AAAAATGAAATTA	GGAAAATGAAACTGA	-
Bottom	Down	AMD_005	IRF1	0	0.00879312	1.80259	0.572478	13	AAAAATGAAATTA	AAAGTGAAAGTGAAAGTAAAA	-
Bottom	Down	AMD_005	Nobox	-5	0.00984434	2.01809	0.572478	8	AAAAATGAAATTA	ACCAATTA	-
Bottom	Down	AMD_005	Pdx1	-8	0.0141742	2.90572	0.682703	5	AAAAATGAAATTA	AATTAG	-
Bottom	Down	AMD_005	PRDM1	1	0.0160961	3.2997	0.682703	13	AAAAATGAAATTA	AGAAAGTGAAAGTGA	+
Bottom	Down	AMD_005	ELF1	1	0.0167711	3.43808	0.682703	12	AAAAATGAAATTA	GAACCAGGAAGTG	+
Bottom	Down	AMD_005	FEV	-3	0.0229026	4.69503	0.724012	8	AAAAATGAAATTA	CAGGAAAT	+
Bottom	Down	AMD_005	NFKB1	-4	0.0240994	4.94039	0.724012	9	AAAAATGAAATTA	GGGAAATTCCC	-
Bottom	Down	AMD_005	JUND	0	0.0249442	5.11355	0.724012	13	AAAAATGAAATTA	AAAGATGATGTCATC	+
Bottom	Down	AMD_005	RELA	-5	0.027186	5.57313	0.724012	8	AAAAATGAAATTA	GGAAATTCCC	-
Bottom	Down	AMD_005	MEF2C	-1	0.0287345	5.89058	0.724012	12	AAAAATGAAATTA	ATGCTAAAAATAGAA	+
Bottom	Down	AMD_005	JUN	-4	0.0311112	6.37779	0.724012	9	AAAAATGAAATTA	AGGAGATGACTCAT	+
Bottom	Down	AMD_005	Lhx3	-7	0.0313839	6.4337	0.724012	6	AAAAATGAAATTA	AAATTAATTAATC	+
Bottom	Down	AMD_005	Nkx2-5	-7	0.0341942	7.00981	0.724012	6	AAAAATGAAATTA	CAATTAA	-
Bottom	Down	AMD_005	HOXA5	-4	0.0348546	7.1452	0.724012	8	AAAAATGAAATTA	CACTAATT	+
Bottom	Down	AMD_005	Ets1	1	0.0361771	7.41631	0.724012	13	AAAAATGAAATTA	GAGACAGGAAGTGGG	-
Bottom	Down	AMD_005	HNF1A	-5	0.0373504	7.65683	0.724012	8	AAAAATGAAATTA	GGTAATTATTAACC	-
Bottom	Down	AMD_005	TAL1::GATA1	4	0.0410373	8.41265	0.759322	13	AAAAATGAAATTA	CTGCTCCTCACAGATAAG	-
Bottom	Down	AMD_006	Nfe2l2	3	0.0019887	0.407683	0.815367	12	TCAGTTTTGATG	TGCTGAGTCATGCTG	-
Bottom	Down	AMD_006	STAT2::STAT1	0	0.0152175	3.11958	1	12	TCAGTTTTGATG	TCAGTTTCATTTTCC	+
Bottom	Down	AMD_006	Rfx1	-3	0.0165851	3.39995	1	9	TCAGTTTTGATG	GTTGCCATGGCAAC	+
Bottom	Down	AMD_006	Nkx3-2	1	0.0210391	4.31302	1	8	TCAGTTTTGATG	TTAAGTGGA	+
Bottom	Down	AMD_006	RFX5	0	0.021523	4.41222	1	12	TCAGTTTTGATG	GCTGTTGCCAGGGAG	-
Bottom	Down	AMD_006	JUN::FOS	0	0.0294151	6.0301	1	7	TCAGTTTTGATG	TGAGTCA	-
Bottom	Down	AMD_006	RFX2	2	0.0308119	6.31643	1	12	TCAGTTTTGATG	CCGCGGTTGCCATGGCAAC	-
Bottom	Down	AMD_006	PPARG	2	0.0329502	6.75479	1	12	TCAGTTTTGATG	AGTAGGTCACCGTGACCTAC	-
Bottom	Down	AMD_006	Meis1	5	0.0400161	8.20329	1	10	TCAGTTTTGATG	AGCTGTCACTCACCT	+
Bottom	Down	AMD_006	En1	-1	0.0468007	9.59414	1	11	TCAGTTTTGATG	AAGTAGTGCCC	+
Bottom	Down	AMD_007	IRF1	2	0.00158064	0.324031	0.648062	13	AGTACAAATGAGA	AAAGTGAAAGTGAAAGTAAAA	-
Bottom	Down	AMD_007	PRDM1	-2	0.00577273	1.18341	0.888196	11	AGTACAAATGAGA	AGAAAGTGAAAGTGA	+
Bottom	Down	AMD_007	Meis1	-1	0.0136934	2.80716	0.888196	12	AGTACAAATGAGA	AGGTGAGTGACAGCT	-
Bottom	Down	AMD_007	NFYA	0	0.0140568	2.88164	0.888196	13	AGTACAAATGAGA	TGGACCAATCAGCACTCT	-
Bottom	Down	AMD_007	STAT2::STAT1	-2	0.0142442	2.92007	0.888196	11	AGTACAAATGAGA	GGAAAATGAAACTGA	-
Bottom	Down	AMD_007	Bhlhe40	-1	0.0164988	3.38225	0.888196	11	AGTACAAATGAGA	GTGCACGTGAG	-
Bottom	Down	AMD_007	NFYB	3	0.0166529	3.41384	0.888196	12	AGTACAAATGAGA	AAATGGACCAATCAG	+
Bottom	Down	AMD_007	Myb	-3	0.0183854	3.76901	0.888196	10	AGTACAAATGAGA	CCAACTGCCA	+
Bottom	Down	AMD_007	JUN	-2	0.0210785	4.3211	0.888196	11	AGTACAAATGAGA	AGGAGATGACTCAT	+
Bottom	Down	AMD_007	Gata4	-2	0.0224144	4.59495	0.888196	11	AGTACAAATGAGA	GGGAGATAAGA	-
Bottom	Down	AMD_007	POU2F2	1	0.0285024	5.843	0.888196	12	AGTACAAATGAGA	ATATGCAAATGAA	-
Bottom	Down	AMD_007	Gata1	-3	0.0290666	5.95866	0.888196	10	AGTACAAATGAGA	ACAGATAAGAA	-
Bottom	Down	AMD_007	ZEB1	-4	0.0294156	6.03019	0.888196	9	AGTACAAATGAGA	CAGGTGAGG	-
Bottom	Down	AMD_007	SRF	2	0.0303287	6.21737	0.888196	13	AGTACAAATGAGA	CATGCCCAAATAAGGCAA	+
Bottom	Down	AMD_007	Gfi1	-4	0.0347171	7.117	0.948933	9	AGTACAAATGAGA	CAAATCACTG	+
Bottom	Down	AMD_007	TAL1::GATA1	3	0.0450782	9.24102	1	13	AGTACAAATGAGA	CTGCTCCTCACAGATAAG	-
Bottom	Down	AMD_008	ZNF263	1	0.000677776	0.138944	0.277888	16	ATGGAGGTGGAGATGG	GGAGGAGGAGGGGGAGGAGGA	+
Bottom	Down	AMD_008	Pax4	2	0.00287142	0.588642	0.588642	16	ATGGAGGTGGAGATGG	GGGGGGGGAGTGGAGTATTGGAAATTTTTC	-
Bottom	Down	AMD_008	ELF5	0	0.00519524	1.06502	0.710016	9	ATGGAGGTGGAGATGG	AAGGAAGTA	-
Bottom	Down	AMD_008	Tcf3	0	0.00703052	1.44126	0.720628	11	ATGGAGGTGGAGATGG	CTGCAGCTGTG	-
Bottom	Down	AMD_008	Myc	0	0.0123576	2.53332	0.878298	10	ATGGAGGTGGAGATGG	AAGCACATGG	-
Bottom	Down	AMD_008	MZF1_5-13	-2	0.0136222	2.79254	0.878298	10	ATGGAGGTGGAGATGG	GGAGGGGGAA	+
Bottom	Down	AMD_008	MAX	0	0.0157376	3.22621	0.878298	10	ATGGAGGTGGAGATGG	AAGCACATGG	+
Bottom	Down	AMD_008	FLI1	1	0.0203387	4.16943	0.878298	10	ATGGAGGTGGAGATGG	ACAGGAAGTGG	+
Bottom	Down	AMD_008	Ets1	4	0.0230369	4.72257	0.878298	11	ATGGAGGTGGAGATGG	GAGACAGGAAGTGGG	-
Bottom	Down	AMD_008	Erg	1	0.0243787	4.99764	0.878298	10	ATGGAGGTGGAGATGG	ACAGGAAGTGG	+
Bottom	Down	AMD_008	Klf1	-1	0.0243787	4.99764	0.878298	11	ATGGAGGTGGAGATGG	TGGGTGTGGCC	-
Bottom	Down	AMD_008	ZNF354C	-6	0.0279887	5.73768	0.878298	6	ATGGAGGTGGAGATGG	GTGGAT	-
Bottom	Down	AMD_008	Spi1	5	0.0307311	6.29989	0.878298	10	ATGGAGGTGGAGATGG	AAAAAGAGGAAGTGA	+
Bottom	Down	AMD_008	HIF1A::ARNT	-2	0.0371033	7.60618	0.878298	8	ATGGAGGTGGAGATGG	GGACGTGC	+
Bottom	Down	AMD_008	Hltf	-2	0.037417	7.67048	0.878298	10	ATGGAGGTGGAGATGG	ATATAAGGTT	-
Bottom	Down	AMD_008	ELF1	-2	0.0413674	8.48031	0.878298	13	ATGGAGGTGGAGATGG	GAACCAGGAAGTG	+
Bottom	Down	AMD_008	Tcfcp2l1	4	0.0423253	8.67669	0.878298	10	ATGGAGGTGGAGATGG	CTGGTTTGAACTGG	-
Bottom	Down	AMD_008	Klf4	-1	0.0425902	8.731	0.878298	10	ATGGAGGTGGAGATGG	TGGGTGGGGC	+
Bottom	Down	AMD_008	MYC::MAX	0	0.0428438	8.78298	0.878298	11	ATGGAGGTGGAGATGG	GAGCACGTGGT	+
Bottom	Down	AMD_008	SP1	-2	0.0428438	8.78298	0.878298	11	ATGGAGGTGGAGATGG	GGGGGCGGGGC	-
Bottom	Down	AMD_008	HNF4A	0	0.0456796	9.36432	0.89184	15	ATGGAGGTGGAGATGG	CTGGACTTTGGACTC	+
Bottom	Down	AMD_009	FOXC1	-5	0.000209986	0.0430472	0.0860944	8	GCATCTGCAGGTA	GGTAAGTA	+
Bottom	Down	AMD_009	NFE2L1::MafG	1	0.0027445	0.562623	0.562623	5	GCATCTGCAGGTA	GTCATG	-
Bottom	Down	AMD_009	TAL1::GATA1	1	0.00952497	1.95262	1	13	GCATCTGCAGGTA	CTTATCTGTGAGGAGCAG	+
Bottom	Down	AMD_009	TP53	-1	0.0110952	2.27452	1	12	GCATCTGCAGGTA	CATGTCTGGGCATGT	-
Bottom	Down	AMD_009	POU2F2	1	0.0184809	3.78858	1	12	GCATCTGCAGGTA	TTCATTTGCATAT	+
Bottom	Down	AMD_009	TP63	2	0.0239385	4.90739	1	13	GCATCTGCAGGTA	GGGCATGTCTGGGCATGTCT	-
Bottom	Down	AMD_009	SRF	-1	0.0302947	6.21042	1	12	GCATCTGCAGGTA	CATGCCCAAATAAGGCAA	+
Bottom	Down	AMD_009	Pou5f1::Sox2	-1	0.0435561	8.92901	1	12	GCATCTGCAGGTA	CTTTGTTATGCAAAT	+
Bottom	Down	AMD_009	RXR::RAR_DR5	3	0.0449293	9.21052	1	13	GCATCTGCAGGTA	AGGTCATGGAGAGGTCA	+
Bottom	Down	AMD_009	Ddit3::Cebpa	6	0.0465851	9.54995	1	6	GCATCTGCAGGTA	GGGATTGCATCT	-
Bottom	Down	AMD_009	BATF::JUN	4	0.0473152	9.69962	1	7	GCATCTGCAGGTA	TGAGTCATTTC	-
Bottom	Down	AMD_009	NFYB	1	0.0473815	9.7132	1	13	GCATCTGCAGGTA	CTGATTGGTCCATTT	-
Bottom	Down	GLAM2_005	ZNF263	-1	6.70939e-09	1.37543e-06	2.69053e-06	18	GCCCTCCTCCTCCCCCGCC	TCCTCCTCCCCCTCCTCCTCC	-
Bottom	Down	GLAM2_005	EGR1	-5	4.27721e-05	0.00876828	0.00857602	14	GCCCTCCTCCTCCCCCGCC	CCCCCGCCCCCGCC	+
Bottom	Down	GLAM2_005	SP2	1	6.47468e-05	0.0132731	0.00865471	14	GCCCTCCTCCTCCCCCGCC	GCCCCGCCCCCTCCC	+
Bottom	Down	GLAM2_005	Pax4	9	0.000168002	0.0344404	0.0168426	19	GCCCTCCTCCTCCCCCGCC	GAAAAATTTCCCATACTCCACTCCCCCCCC	+
Bottom	Down	GLAM2_005	E2F3	-3	0.000458844	0.094063	0.0368002	15	GCCCTCCTCCTCCCCCGCC	CTCCCGCCCCCACTC	+
Bottom	Down	GLAM2_005	E2F6	-1	0.000921611	0.18893	0.0615959	11	GCCCTCCTCCTCCCCCGCC	CCTTCCCGCCC	-
Bottom	Down	GLAM2_005	E2F1	-2	0.00202026	0.414154	0.114839	11	GCCCTCCTCCTCCCCCGCC	CCTCCCGCCCG	-
Bottom	Down	GLAM2_005	SP1	-2	0.00229099	0.469652	0.114839	11	GCCCTCCTCCTCCCCCGCC	GCCCCGCCCCC	+
Bottom	Down	GLAM2_005	E2F4	-1	0.00331392	0.679353	0.147657	11	GCCCTCCTCCTCCCCCGCC	CCTTCCCGCCC	-
Bottom	Down	GLAM2_005	EGR2	-5	0.00409874	0.840241	0.164363	14	GCCCTCCTCCTCCCCCGCC	CCCCCGCCCACGCAC	+
Bottom	Down	GLAM2_005	EHF	-1	0.00514075	1.05385	0.187409	8	GCCCTCCTCCTCCCCCGCC	CCTTCCTG	+
Bottom	Down	GLAM2_005	EWSR1-FLI1	-1	0.00813672	1.66803	0.271909	18	GCCCTCCTCCTCCCCCGCC	CCTTCCTTCCTTCCTTCC	-
Bottom	Down	GLAM2_005	MZF1_5-13	0	0.00963246	1.97466	0.297132	10	GCCCTCCTCCTCCCCCGCC	TTCCCCCTAC	-
Bottom	Down	GLAM2_005	RREB1	-1	0.0114962	2.35673	0.329293	18	GCCCTCCTCCTCCCCCGCC	CCCCAAACCACCCCCCCCCC	+
Bottom	Down	GLAM2_005	Spi1	1	0.0175687	3.60159	0.44192	14	GCCCTCCTCCTCCCCCGCC	TCACTTCCTCTTTTT	-
Bottom	Down	GLAM2_005	KLF5	-2	0.0176323	3.61462	0.44192	10	GCCCTCCTCCTCCCCCGCC	GCCCCGCCCC	+
Bottom	Down	GLAM2_005	Ets1	-1	0.0192344	3.94305	0.453717	15	GCCCTCCTCCTCCCCCGCC	CCCACTTCCTGTCTC	+
Bottom	Down	GLAM2_005	ELF1	0	0.0216634	4.44099	0.482624	13	GCCCTCCTCCTCCCCCGCC	CACTTCCTGGTTC	-
Bottom	Down	GLAM2_005	Erg	1	0.0355378	7.28525	0.750054	10	GCCCTCCTCCTCCCCCGCC	CCACTTCCTGT	-
Bottom	Down	GLAM2_005	PPARG::RXRA	1	0.0437132	8.9612	0.876471	14	GCCCTCCTCCTCCCCCGCC	TGACCTTTGCCCTAC	-
Bottom	Down	GLAM2_010	FOXP1	-1	0.000471279	0.0966123	0.0954899	15	CTTTTTTTTTTTGTTTTTTTTG	CTTTGTTTACTTTTG	-
Bottom	Down	GLAM2_010	Sox3	0	0.000472901	0.0969448	0.0954899	10	CTTTTTTTTTTTGTTTTTTTTG	CCTTTGTTTT	+
Bottom	Down	GLAM2_010	IRF1	-1	0.0007072	0.144976	0.0954899	21	CTTTTTTTTTTTGTTTTTTTTG	TTTTACTTTCACTTTCACTTT	+
Bottom	Down	GLAM2_010	RUNX2	-3	0.00295663	0.606108	0.249933	15	CTTTTTTTTTTTGTTTTTTTTG	GGGGTTTGTGGTTTG	+
Bottom	Down	GLAM2_010	Pax4	9	0.00308502	0.632428	0.249933	21	CTTTTTTTTTTTGTTTTTTTTG	GGGGGGGGAGTGGAGTATTGGAAATTTTTC	-
Bottom	Down	GLAM2_010	FOXA1	-7	0.0063273	1.2971	0.427173	15	CTTTTTTTTTTTGTTTTTTTTG	TCCATGTTTACTTTG	+
Bottom	Down	GLAM2_010	Mecom	-7	0.00780906	1.60086	0.451895	14	CTTTTTTTTTTTGTTTTTTTTG	TGTTATCTTATCTT	-
Bottom	Down	GLAM2_010	MEF2C	-1	0.0108708	2.22851	0.497985	15	CTTTTTTTTTTTGTTTTTTTTG	TTCTATTTTTAGCAT	-
Bottom	Down	GLAM2_010	Foxd3	-8	0.0121042	2.48137	0.497985	12	CTTTTTTTTTTTGTTTTTTTTG	GAATGTTTGTTT	+
Bottom	Down	GLAM2_010	FOXI1	-8	0.0134151	2.75009	0.497985	12	CTTTTTTTTTTTGTTTTTTTTG	GGATGTTTGTTT	+
Bottom	Down	GLAM2_010	STAT2::STAT1	-3	0.013523	2.77221	0.497985	15	CTTTTTTTTTTTGTTTTTTTTG	TCAGTTTCATTTTCC	+
Bottom	Down	GLAM2_010	MEF2A	-10	0.0160553	3.29135	0.54197	12	CTTTTTTTTTTTGTTTTTTTTG	ATGCTATTTTTAGCT	-
Bottom	Down	GLAM2_010	Sox6	0	0.0192439	3.945	0.599635	10	CTTTTTTTTTTTGTTTTTTTTG	CCATTGTTTT	+
Bottom	Down	GLAM2_010	FOXP2	-9	0.0211058	4.32669	0.610675	11	CTTTTTTTTTTTGTTTTTTTTG	TTTGTTTACTT	-
Bottom	Down	GLAM2_010	IRF2	-1	0.024539	5.03049	0.662677	18	CTTTTTTTTTTTGTTTTTTTTG	GTTTTGCTTTCACTTTCC	-
Bottom	Down	GLAM2_010	SOX9	0	0.0322179	6.60466	0.815668	9	CTTTTTTTTTTTGTTTTTTTTG	CCATTGTTC	+
Bottom	Down	GLAM2_010	FOXF2	-9	0.0356725	7.31287	0.850005	13	CTTTTTTTTTTTGTTTTTTTTG	ATTGTTTACGTTTG	-
Bottom	Down	GLAM2_010	Foxq1	-1	0.0440385	9.02789	0.932417	11	CTTTTTTTTTTTGTTTTTTTTG	TATTGTTTATT	+
Bottom	Down	GLAM2_010	RUNX1	-6	0.0440385	9.02789	0.932417	11	CTTTTTTTTTTTGTTTTTTTTG	GTCTGTGGTTT	+
Bottom	Down	GLAM2_010	NFYB	0	0.0477265	9.78394	0.932417	15	CTTTTTTTTTTTGTTTTTTTTG	CTGATTGGTCCATTT	-
Bottom	Down	GLAM2_010	Gata4	1	0.0483385	9.90939	0.932417	10	CTTTTTTTTTTTGTTTTTTTTG	TCTTATCTCCC	+
Top	Up	DREME_001	EGR1	3	0.00140594	0.288217	0.172705	9	CCGCCGCCG	CCCCCGCCCCCGCC	+
Top	Up	DREME_001	E2F3	3	0.00160009	0.328018	0.172705	9	CCGCCGCCG	CTCCCGCCCCCACTC	+
Top	Up	DREME_001	SP1	3	0.00169127	0.34671	0.172705	8	CCGCCGCCG	GCCCCGCCCCC	+
Top	Up	DREME_001	SP2	3	0.00169302	0.347069	0.172705	9	CCGCCGCCG	GCCCCGCCCCCTCCC	+
Top	Up	DREME_001	Zfx	4	0.00738888	1.51472	0.596097	9	CCGCCGCCG	CAGGCCTCGGCCCC	-
Top	Up	DREME_001	EGR2	0	0.00876527	1.79688	0.596097	9	CCGCCGCCG	CCCCCGCCCACGCAC	+
Top	Up	DREME_001	E2F1	1	0.0217675	4.46234	0.99522	9	CCGCCGCCG	CCTCCCGCCCG	-
Top	Up	DREME_001	E2F4	5	0.0246306	5.04927	0.99522	6	CCGCCGCCG	CCTTCCCGCCC	-
Top	Up	DREME_001	KLF5	3	0.026322	5.396	0.99522	7	CCGCCGCCG	GCCCCGCCCC	+
Top	Up	DREME_001	Myog	2	0.0352815	7.23271	0.99522	9	CCGCCGCCG	GACAGCTGCAG	+
Top	Up	DREME_001	Tcf3	2	0.0396485	8.12795	0.99522	9	CCGCCGCCG	CACAGCTGCAG	+
Top	Up	DREME_001	MZF1_5-13	2	0.0405468	8.31209	0.99522	8	CCGCCGCCG	TTCCCCCTAC	-
Top	Up	DREME_001	Tcf12	2	0.0412031	8.44663	0.99522	9	CCGCCGCCG	AACAGCTGCAG	+
Top	Up	DREME_002	Zfx	7	0.00870517	1.78456	1	7	CGGCCCGG	CAGGCCTCGGCCCC	-
Top	Up	DREME_002	THAP1	0	0.0145808	2.98907	1	8	CGGCCCGG	CTGCCCGCA	+
Top	Up	DREME_002	E2F3	3	0.0181786	3.72662	1	8	CGGCCCGG	CTCCCGCCCCCACTC	+
Top	Up	DREME_002	E2F1	4	0.0230534	4.72595	1	7	CGGCCCGG	CCTCCCGCCCG	-
Top	Up	DREME_002	NRF1	4	0.0404732	8.297	1	7	CGGCCCGG	GCGCCTGCGCA	+
Top	Up	DREME_002	ELK1	4	0.0465677	9.54637	1	6	CGGCCCGG	CTTCCGGCTC	-
Top	Up	DREME_003	Zfx	2	0.000775792	0.159037	0.316586	8	GGCCGCGG	CAGGCCTCGGCCCC	-
Top	Up	DREME_003	EGR1	6	0.00225149	0.461555	0.459395	8	GGCCGCGG	GGCGGGGGCGGGGG	-
Top	Up	DREME_003	YY1	6	0.00463208	0.949576	0.526516	6	GGCCGCGG	CAAGATGGCGGC	+
Top	Up	DREME_003	E2F3	4	0.00547434	1.12224	0.526516	8	GGCCGCGG	GAGTGGGGGCGGGAG	-
Top	Up	DREME_003	SP1	3	0.00645113	1.32248	0.526516	8	GGCCGCGG	GGGGGCGGGGC	-
Top	Up	DREME_003	KLF5	2	0.0124652	2.55536	0.629139	8	GGCCGCGG	GGGGCGGGGC	-
Top	Up	DREME_003	SP2	4	0.013316	2.72978	0.629139	8	GGCCGCGG	GGGAGGGGGCGGGGC	-
Top	Up	DREME_003	EGR2	7	0.0147598	3.02576	0.629139	8	GGCCGCGG	GTGCGTGGGCGGGGG	-
Top	Up	DREME_003	CTCF	9	0.015417	3.16049	0.629139	8	GGCCGCGG	TGGCCACCAGGGGGCGCTA	+
Top	Up	DREME_003	INSM1	5	0.0272326	5.58268	0.957139	7	GGCCGCGG	TGTCAGGGGGCG	+
Top	Up	DREME_003	Klf4	2	0.0281456	5.76985	0.957139	8	GGCCGCGG	TGGGTGGGGC	+
Top	Up	DREME_003	NRF1	2	0.0460008	9.43017	0.995319	8	GGCCGCGG	GCGCCTGCGCA	+
Top	Up	DREME_004	EGR1	4	0.00535031	1.09681	1	8	CGGCCCCG	CCCCCGCCCCCGCC	+
Top	Up	DREME_004	Zfx	1	0.00562986	1.15412	1	8	CGGCCCCG	GGGGCCGAGGCCTG	+
Top	Up	DREME_004	SP2	4	0.0181546	3.72169	1	8	CGGCCCCG	GCCCCGCCCCCTCCC	+
Top	Up	DREME_004	E2F3	4	0.0245811	5.03912	1	8	CGGCCCCG	CTCCCGCCCCCACTC	+
Top	Up	DREME_004	PLAG1	7	0.0268072	5.49548	1	7	CGGCCCCG	CCCCCTTGGGCCCC	-
Top	Up	DREME_004	SP1	3	0.0302143	6.19393	1	8	CGGCCCCG	GCCCCGCCCCC	+
Top	Up	DREME_004	TFAP2C	2	0.0303445	6.22063	1	8	CGGCCCCG	CATGGCCCCAGGGCA	+
Top	Up	DREME_004	KLF5	-2	0.0432056	8.85714	1	6	CGGCCCCG	GCCCCGCCCC	+
Top	Up	DREME_007	EGR1	0	0.00043674	0.0895316	0.176924	8	CCCCCGCC	CCCCCGCCCCCGCC	+
Top	Up	DREME_007	SP1	0	0.0014692	0.301187	0.288445	8	CCCCCGCC	GCCCCGCCCCC	+
Top	Up	DREME_007	EGR2	0	0.00213609	0.437899	0.288445	8	CCCCCGCC	CCCCCGCCCACGCAC	+
Top	Up	DREME_007	SP2	0	0.00290238	0.594988	0.29394	8	CCCCCGCC	GCCCCGCCCCCTCCC	+
Top	Up	DREME_007	KLF5	1	0.00475354	0.974475	0.385134	8	CCCCCGCC	GCCCCGCCCC	+
Top	Up	DREME_007	Klf4	1	0.00734588	1.50591	0.454294	8	CCCCCGCC	GCCCCACCCA	-
Top	Up	DREME_007	E2F3	0	0.00842925	1.728	0.454294	8	CCCCCGCC	CTCCCGCCCCCACTC	+
Top	Up	DREME_007	E2F1	1	0.00897145	1.83915	0.454294	8	CCCCCGCC	CCTCCCGCCCG	-
Top	Up	DREME_007	E2F6	2	0.0110246	2.26004	0.49623	8	CCCCCGCC	CCTTCCCGCCC	-
Top	Up	DREME_007	E2F4	2	0.0134552	2.75831	0.536162	8	CCCCCGCC	CCTTCCCGCCC	-
Top	Up	DREME_007	Zfx	4	0.0165601	3.39482	0.536162	8	CCCCCGCC	GGGGCCGAGGCCTG	+
Top	Up	DREME_007	MZF1_5-13	2	0.0169738	3.47964	0.536162	8	CCCCCGCC	TTCCCCCTAC	-
Top	Up	DREME_007	INSM1	3	0.0172058	3.52719	0.536162	8	CCCCCGCC	CGCCCCCTGACA	-
Top	Up	DREME_007	RREB1	11	0.0268273	5.49959	0.724519	8	CCCCCGCC	CCCCAAACCACCCCCCCCCC	+
Top	Up	DREME_007	MZF1_1-4	1	0.0391702	8.02989	0.988054	5	CCCCCGCC	TCCCCA	-
Top	Up	DREME_007	ZNF263	7	0.0487681	9.99746	0.988054	8	CCCCCGCC	TCCTCCTCCCCCTCCTCCTCC	-
Top	Up	DREME_009	EGR1	1	0.000690225	0.141496	0.148526	8	GCGGGAGC	GGCGGGGGCGGGGG	-
Top	Up	DREME_009	E2F1	3	0.000729795	0.149608	0.148526	8	GCGGGAGC	CGGGCGGGAGG	+
Top	Up	DREME_009	E2F4	2	0.00182379	0.373876	0.176287	8	GCGGGAGC	GGGCGGGAAGG	+
Top	Up	DREME_009	E2F6	2	0.00192395	0.394409	0.176287	8	GCGGGAGC	GGGCGGGAAGG	+
Top	Up	DREME_009	E2F3	8	0.0021655	0.443927	0.176287	7	GCGGGAGC	GAGTGGGGGCGGGAG	-
Top	Up	DREME_009	EGR2	8	0.0138905	2.84755	0.826641	7	GCGGGAGC	GTGCGTGGGCGGGGG	-
Top	Up	DREME_009	SP2	2	0.0165822	3.39936	0.826641	8	GCGGGAGC	GGGAGGGGGCGGGGC	-
Top	Up	DREME_009	ZBTB33	5	0.0180944	3.70935	0.826641	8	GCGGGAGC	CTCTCGCGAGATCTG	+
Top	Up	DREME_009	NRF1	0	0.0182779	3.74698	0.826641	8	GCGGGAGC	GCGCCTGCGCA	+
Top	Up	DREME_009	SP1	4	0.0245033	5.02317	0.984763	7	GCGGGAGC	GGGGGCGGGGC	-
Top	Up	DREME_009	Mafb	0	0.0386888	7.93121	0.992769	8	GCGGGAGC	GCGTCAGC	-
Top	Up	DREME_009	Arnt::Ahr	1	0.0468158	9.59723	0.992769	5	GCGGGAGC	TGCGTG	+
Top	Up	DREME_010	Zfx	4	0.0046184	0.946772	0.788968	8	CCGGGCCC	GGGGCCGAGGCCTG	+
Top	Up	DREME_010	PLAG1	-1	0.00546279	1.11987	0.788968	7	CCGGGCCC	GGGGCCCAAGGGGG	+
Top	Up	DREME_010	TFAP2C	4	0.037459	7.67909	1	8	CCGGGCCC	TGCCCTGGGGCCATG	-
Top	Up	DREME_015	MZF1_5-13	-1	0.00651984	1.33657	1	7	CGGAGGGG	GGAGGGGGAA	+
Top	Up	DREME_015	SP1	2	0.00840159	1.72233	1	8	CGGAGGGG	GGGGGCGGGGC	-
Top	Up	DREME_015	KLF5	1	0.0109566	2.24609	1	8	CGGAGGGG	GGGGCGGGGC	-
Top	Up	DREME_015	TFAP2A	6	0.0139299	2.85562	1	8	CGGAGGGG	CATTGCCTCAGGGCA	+
Top	Up	DREME_015	SP2	0	0.0153108	3.13872	1	8	CGGAGGGG	GGGAGGGGGCGGGGC	-
Top	Up	DREME_015	GABPA	1	0.0228619	4.68669	1	8	CGGAGGGG	CCGGAAGTGGC	+
Top	Up	DREME_015	EGR1	5	0.024725	5.06863	1	8	CGGAGGGG	GGCGGGGGCGGGGG	-
Top	Up	DREME_015	ELK4	2	0.0249607	5.11694	1	8	CGGAGGGG	GCCGGAAGTGG	-
Top	Up	DREME_015	ZNF263	2	0.0249767	5.12023	1	8	CGGAGGGG	GGAGGAGGAGGGGGAGGAGGA	+
Top	Up	DREME_015	NR2C2	6	0.0390124	7.99753	1	8	CGGAGGGG	AGGGGTCAGAGGTCA	+
Top	Up	DREME_017	KLF5	-3	0.00223328	0.457821	0.513189	8	CGTGCCCCCCC	GCCCCGCCCC	+
Top	Up	DREME_017	SP1	-3	0.00382805	0.78475	0.513189	8	CGTGCCCCCCC	GCCCCGCCCCC	+
Top	Up	DREME_017	SP2	2	0.00387252	0.793866	0.513189	11	CGTGCCCCCCC	GCCCCGCCCCCTCCC	+
Top	Up	DREME_017	Klf4	-3	0.00505453	1.03618	0.513189	8	CGTGCCCCCCC	GCCCCACCCA	-
Top	Up	DREME_017	E2F4	0	0.0100767	2.06573	0.526802	11	CGTGCCCCCCC	CCTTCCCGCCC	-
Top	Up	DREME_017	E2F1	0	0.0100767	2.06573	0.526802	11	CGTGCCCCCCC	CCTCCCGCCCG	-
Top	Up	DREME_017	ZNF263	4	0.0105101	2.15457	0.526802	11	CGTGCCCCCCC	TCCTCCTCCCCCTCCTCCTCC	-
Top	Up	DREME_017	E2F6	0	0.0112576	2.3078	0.526802	11	CGTGCCCCCCC	CCTTCCCGCCC	-
Top	Up	DREME_017	MZF1_5-13	-1	0.0116743	2.39324	0.526802	10	CGTGCCCCCCC	TTCCCCCTAC	-
Top	Up	DREME_017	PLAG1	4	0.017186	3.52312	0.624313	10	CGTGCCCCCCC	CCCCCTTGGGCCCC	-
Top	Up	DREME_017	E2F3	2	0.0172399	3.53417	0.624313	11	CGTGCCCCCCC	CTCCCGCCCCCACTC	+
Top	Up	DREME_017	EGR1	3	0.0184471	3.78165	0.624313	11	CGTGCCCCCCC	CCCCCGCCCCCGCC	+
Top	Up	DREME_017	THAP1	-1	0.0224404	4.60028	0.701042	9	CGTGCCCCCCC	CTGCCCGCA	+
Top	Up	DREME_017	Bhlhe40	4	0.0254264	5.21242	0.737589	7	CGTGCCCCCCC	CTCACGTGCAC	+
Top	Up	DREME_017	Pax4	19	0.037642	7.71661	0.968953	11	CGTGCCCCCCC	GAAAAATTTCCCATACTCCACTCCCCCCCC	+
Top	Up	DREME_017	Klf1	-2	0.0393046	8.05744	0.968953	9	CGTGCCCCCCC	GGCCACACCCA	+
Top	Up	DREME_017	TP53	1	0.0405597	8.31474	0.968953	11	CGTGCCCCCCC	ACATGCCCAGACATG	+
Top	Up	DREME_024	PLAG1	3	0.00669781	1.37305	0.962106	11	GGCCAAGCGGA	GGGGCCCAAGGGGG	+
Top	Up	DREME_024	ESR2	1	0.0118138	2.42183	0.962106	11	GGCCAAGCGGA	AGGTCAGGGTGACCT	-
Top	Up	DREME_024	NFIC	0	0.0118562	2.43052	0.962106	6	GGCCAAGCGGA	TGCCAA	-
Top	Up	DREME_024	NFYA	2	0.0121172	2.48403	0.962106	11	GGCCAAGCGGA	TGGACCAATCAGCACTCT	-
Top	Up	DREME_024	SPIB	-5	0.0134718	2.76171	0.962106	6	GGCCAAGCGGA	AGAGGAA	+
Top	Up	DREME_024	NFYB	5	0.0140796	2.88632	0.962106	10	GGCCAAGCGGA	AAATGGACCAATCAG	+
Top	Up	DREME_024	PAX5	6	0.0171974	3.52547	1	11	GGCCAAGCGGA	GAGGGCAGCCAAGCGTGAC	+
Top	Up	DREME_024	Nkx3-2	-2	0.0234406	4.80533	1	9	GGCCAAGCGGA	TTAAGTGGA	+
Top	Up	DREME_024	Mycn	-1	0.0280607	5.75244	1	8	GGCCAAGCGGA	GCCACGTG	+
Top	Up	DREME_024	Rfx1	2	0.0324448	6.65118	1	11	GGCCAAGCGGA	GTTGCCATGGCAAC	-
Top	Up	DREME_024	Esrrb	1	0.0354001	7.25702	1	11	GGCCAAGCGGA	AGGTCAAGGTCA	+
Top	Up	DREME_024	MYC::MAX	0	0.0409609	8.39699	1	11	GGCCAAGCGGA	GAGCACGTGGT	+
Top	Up	DREME_024	Arnt::Ahr	-3	0.0412643	8.45918	1	6	GGCCAAGCGGA	CACGCA	-
Top	Up	DREME_024	PPARG::RXRA	4	0.04437	9.09585	1	11	GGCCAAGCGGA	GTAGGGCAAAGGTCA	+
Top	Up	DREME_025	TLX1::NFIC	1	0.00375634	0.770051	0.696491	11	GCCACCCGGCC	TGGCACCATGCCAA	+
Top	Up	DREME_025	ESR1	7	0.0062006	1.27112	0.696491	11	GCCACCCGGCC	GGCCCAGGTCACCCTGACCT	+
Top	Up	DREME_025	USF1	0	0.00756691	1.55122	0.696491	11	GCCACCCGGCC	GCCACGTGACC	+
Top	Up	DREME_025	ESR2	2	0.00770623	1.57978	0.696491	11	GCCACCCGGCC	AGGTCACCCTGACCT	+
Top	Up	DREME_025	E2F6	0	0.0086439	1.772	0.696491	11	GCCACCCGGCC	CCTTCCCGCCC	-
Top	Up	DREME_025	INSM1	1	0.012877	2.63979	0.696491	11	GCCACCCGGCC	CGCCCCCTGACA	-
Top	Up	DREME_025	E2F1	-1	0.0140708	2.88451	0.696491	10	GCCACCCGGCC	CCTCCCGCCCG	-
Top	Up	DREME_025	E2F4	0	0.0154772	3.17282	0.696491	11	GCCACCCGGCC	CCTTCCCGCCC	-
Top	Up	DREME_025	USF2	1	0.0154772	3.17282	0.696491	10	GCCACCCGGCC	GGTCACATGAC	-
Top	Up	DREME_025	MYC::MAX	0	0.0204979	4.20206	0.696491	11	GCCACCCGGCC	ACCACGTGGTC	-
Top	Up	DREME_025	Zfx	1	0.021953	4.50037	0.696491	11	GCCACCCGGCC	GGGGCCGAGGCCTG	+
Top	Up	DREME_025	Atoh1	0	0.0278572	5.71072	0.696491	8	GCCACCCGGCC	GCCATCTG	-
Top	Up	DREME_025	TFAP2A	4	0.0305243	6.25749	0.696491	11	GCCACCCGGCC	CATTGCCTCAGGGCA	+
Top	Up	DREME_025	Mycn	0	0.0309413	6.34297	0.696491	8	GCCACCCGGCC	GCCACGTG	+
Top	Up	DREME_025	TFAP2C	3	0.0343744	7.04675	0.733046	11	GCCACCCGGCC	CATGGCCCCAGGGCA	+
Top	Up	DREME_025	SP2	5	0.0421601	8.64283	0.799151	10	GCCACCCGGCC	GCCCCGCCCCCTCCC	+
Top	Up	DREME_025	EGR2	-2	0.0433913	8.89521	0.799151	9	GCCACCCGGCC	CCCCCGCCCACGCAC	+
Top	Up	DREME_025	CTCF	2	0.0486762	9.97862	0.809933	11	GCCACCCGGCC	TGGCCACCAGGGGGCGCTA	+
Top	Down	AMD_001	ARID3A	-2	0.00173441	0.355554	0.534707	6	ACATTAATG	TTTAAT	-
Top	Down	AMD_001	Hoxa9	0	0.00365262	0.748786	0.534707	9	ACATTAATG	TGATTTATGGC	-
Top	Down	AMD_001	PBX1	2	0.00393089	0.805832	0.534707	9	ACATTAATG	TTTGATTGATGG	-
Top	Down	AMD_001	HOXA5	-1	0.00570155	1.16882	0.581674	8	ACATTAATG	AATTAGTG	-
Top	Down	AMD_001	HNF1B	5	0.00954727	1.95719	0.589329	7	ACATTAATG	GTTAAATATTAA	-
Top	Down	AMD_001	Lhx3	0	0.0129973	2.66445	0.589329	9	ACATTAATG	AAATTAATTAATC	+
Top	Down	AMD_001	Hoxc9	1	0.0129973	2.66445	0.589329	9	ACATTAATG	GTGATTTATGGCC	-
Top	Down	AMD_001	JUND	-2	0.0203163	4.16483	0.829068	7	ACATTAATG	AAAGATGATGTCATC	+
Top	Down	AMD_001	Pdx1	-3	0.0299058	6.1307	0.880823	6	ACATTAATG	CTAATT	+
Top	Down	AMD_001	Pax6	-1	0.0305931	6.27159	0.880823	8	ACATTAATG	AACTCATGCGTGAA	-
Top	Down	AMD_001	JUN	0	0.0323768	6.63724	0.880823	9	ACATTAATG	AAGATGATGTCAT	+
Top	Down	AMD_001	MAFK	0	0.0447318	9.17002	0.995319	9	ACATTAATG	AAATTGCTGACTCAG	-
Top	Down	AMD_004	TCF7L2	-4	0.00190078	0.38966	0.777948	8	AAATTCACATCA	AAAGATCAAAGGAA	+
Top	Down	AMD_004	FOXI1	0	0.0116643	2.39118	0.876364	12	AAATTCACATCA	AAACAAACATCC	-
Top	Down	AMD_004	PBX1	-6	0.0127704	2.61793	0.876364	6	AAATTCACATCA	CCATCAATCAAA	+
Top	Down	AMD_004	Gfi1	-5	0.0150581	3.08692	0.876364	7	AAATTCACATCA	CAAATCACTG	+
Top	Down	AMD_004	USF2	-2	0.0162944	3.34035	0.876364	10	AAATTCACATCA	GGTCACATGAC	-
Top	Down	AMD_004	FOXA1	2	0.0173658	3.55999	0.876364	12	AAATTCACATCA	CAAAGTAAACATGGA	-
Top	Down	AMD_004	CREB1	-4	0.0196203	4.02217	0.876364	8	AAATTCACATCA	TGACGTCA	-
Top	Down	AMD_004	GATA2	0	0.0223159	4.57476	0.876364	12	AAATTCACATCA	AGATTCTTATCTGT	+
Top	Down	AMD_004	Nr1h3::Rxra	2	0.0252493	5.17611	0.876364	12	AAATTCACATCA	CAGAGGTTACTTTAGGTCA	-
Top	Down	AMD_004	JUN	-3	0.0265304	5.43872	0.876364	9	AAATTCACATCA	ATGACATCATCTT	-
Top	Down	AMD_004	NFIL3	-1	0.0289572	5.93622	0.876364	11	AAATTCACATCA	ATGTTACATAA	-
Top	Down	AMD_004	JUND	-2	0.0299157	6.13272	0.876364	10	AAATTCACATCA	GATGACATCATCTTT	-
Top	Down	AMD_004	Esrrb	0	0.032902	6.74492	0.876364	12	AAATTCACATCA	AGGTCAAGGTCA	+
Top	Down	AMD_004	Nkx3-2	-3	0.0351479	7.20533	0.876364	9	AAATTCACATCA	TCCACTTAA	-
Top	Down	AMD_004	FOXL1	-3	0.0361997	7.42095	0.876364	8	AAATTCACATCA	TATACATA	+
Top	Down	AMD_004	znf143	0	0.0400628	8.21288	0.876364	12	AAATTCACATCA	GATTTCCCATAATGCCTTGC	+
Top	Down	AMD_004	ESR1	-1	0.0416922	8.54689	0.876364	11	AAATTCACATCA	GGCCCAGGTCACCCTGACCT	+
Top	Down	AMD_004	BRCA1	-6	0.0423242	8.67646	0.876364	6	AAATTCACATCA	ACAACAC	+
Top	Down	AMD_004	T	-3	0.0440587	9.03203	0.876364	9	AAATTCACATCA	TTCACACCTAG	-
Top	Down	AMD_004	TAL1::GATA1	5	0.0454157	9.31022	0.876364	12	AAATTCACATCA	CTGCTCCTCACAGATAAG	-
Top	Down	AMD_004	POU2F2	0	0.0484338	9.92893	0.876364	12	AAATTCACATCA	ATATGCAAATGAA	-
Top	Down	AMD_005	STAT2::STAT1	1	0.000691392	0.141735	0.283471	12	AATCTTCATTTT	TCAGTTTCATTTTCC	+
Top	Down	AMD_005	IRF1	9	0.00346566	0.710461	0.710461	12	AATCTTCATTTT	TTTTACTTTCACTTTCACTTT	+
Top	Down	AMD_005	PRDM1	1	0.00599367	1.2287	0.819134	12	AATCTTCATTTT	TCACTTTCACTTTCT	-
Top	Down	AMD_005	Foxd3	1	0.00838794	1.71953	0.859764	11	AATCTTCATTTT	GAATGTTTGTTT	+
Top	Down	AMD_005	SPIB	-4	0.0148779	3.04996	1	7	AATCTTCATTTT	TTCCTCT	-
Top	Down	AMD_005	HSF1	7	0.0237948	4.87794	1	8	AATCTTCATTTT	CTTCTAGAAGGTTCT	+
Top	Down	AMD_005	Crx	2	0.0268043	5.49489	1	9	AATCTTCATTTT	CTAATCCTCTT	-
Top	Down	AMD_005	ELF5	-1	0.0271699	5.56982	1	9	AATCTTCATTTT	TACTTCCTT	+
Top	Down	AMD_005	Spi1	0	0.0279179	5.72316	1	12	AATCTTCATTTT	TCACTTCCTCTTTTT	-
Top	Down	AMD_005	POU2F2	2	0.0281376	5.76821	1	11	AATCTTCATTTT	TTCATTTGCATAT	+
Top	Down	AMD_005	NFATC2	-2	0.0327648	6.71678	1	7	AATCTTCATTTT	TTTTCCA	+
Top	Down	AMD_006	Pdx1	-6	0.0108834	2.23109	1	5	CATGATCATTA	AATTAG	-
Top	Down	AMD_006	FOXC1	-3	0.0114517	2.3476	1	8	CATGATCATTA	GGTAAGTA	+
Top	Down	AMD_006	FOXL1	-3	0.0180327	3.69669	1	8	CATGATCATTA	TATACATA	+
Top	Down	AMD_006	GATA2	-2	0.0187865	3.85124	1	9	CATGATCATTA	AGATTCTTATCTGT	+
Top	Down	AMD_006	Crx	-1	0.0218823	4.48588	1	10	CATGATCATTA	AAGAGGATTAG	+
Top	Down	AMD_006	TBP	1	0.0339146	6.9525	1	11	CATGATCATTA	CCCCGCCTTTTATAC	-
Top	Down	AMD_006	Prrx2	-6	0.0395069	8.09891	1	5	CATGATCATTA	AATTA	+
Top	Down	AMD_006	Nobox	-3	0.040875	8.37938	1	8	CATGATCATTA	ACCAATTA	-
Top	Down	AMD_006	NFIL3	-5	0.0451657	9.25897	1	6	CATGATCATTA	ATGTTACATAA	-
Top	Down	AMD_007	FOXL1	1	0.000713286	0.146224	0.292447	7	ATGATGATAATGAA	TATGTATA	-
Top	Down	AMD_007	Sox17	4	0.0111017	2.27586	1	5	ATGATGATAATGAA	GACAATGAG	-
Top	Down	AMD_007	Pax4	9	0.013355	2.73777	1	14	ATGATGATAATGAA	GGGGGGGGAGTGGAGTATTGGAAATTTTTC	-
Top	Down	AMD_007	TAL1::GATA1	3	0.0141793	2.90675	1	14	ATGATGATAATGAA	CTTATCTGTGAGGAGCAG	+
Top	Down	AMD_007	ZNF263	5	0.0322573	6.61275	1	14	ATGATGATAATGAA	GGAGGAGGAGGGGGAGGAGGA	+
Top	Down	AMD_007	POU2F2	2	0.0355313	7.28391	1	11	ATGATGATAATGAA	ATATGCAAATGAA	-
Top	Down	AMD_007	AR	0	0.0445391	9.13052	1	14	ATGATGATAATGAA	AAGAACAGAATGTTC	+
Top	Down	AMD_007	TAL1::TCF3	5	0.0468682	9.60799	1	7	ATGATGATAATGAA	AACAGATGGTCG	-
Top	Down	AMD_008	IRF1	-1	0.00319604	0.655189	1	10	CAAAAAAAAAG	AAAGTGAAAGTGAAAGTAAAA	-
Top	Down	AMD_008	ELF1	0	0.00760214	1.55844	1	11	CAAAAAAAAAG	GAACCAGGAAGTG	+
Top	Down	AMD_008	Spi1	1	0.0204922	4.2009	1	11	CAAAAAAAAAG	AAAAAGAGGAAGTGA	+
Top	Down	AMD_008	Sox3	-2	0.0248525	5.09477	1	9	CAAAAAAAAAG	AAAACAAAGG	-
Top	Down	AMD_008	Pax4	10	0.0266385	5.46089	1	11	CAAAAAAAAAG	GAAAAATTTCCCATACTCCACTCCCCCCCC	+
Top	Down	AMD_008	STAT2::STAT1	1	0.0283799	5.81788	1	11	CAAAAAAAAAG	GGAAAATGAAACTGA	-
Top	Down	AMD_008	TCF7L2	0	0.0293705	6.02096	1	11	CAAAAAAAAAG	AAAGATCAAAGGAA	+
Top	Down	AMD_008	PRDM1	1	0.0310738	6.37014	1	11	CAAAAAAAAAG	AGAAAGTGAAAGTGA	+
Top	Down	AMD_008	TAL1::GATA1	7	0.0412788	8.46215	1	11	CAAAAAAAAAG	CTTATCTGTGAGGAGCAG	+
Top	Down	AMD_008	FOXC1	-5	0.0435805	8.934	1	6	CAAAAAAAAAG	GGTAAGTA	+
Top	Down	AMD_008	Ets1	0	0.046144	9.45951	1	11	CAAAAAAAAAG	GAGACAGGAAGTGGG	-
Top	Down	GLAM2_005	FOXP1	-6	0.000312004	0.0639608	0.0604669	15	TTTTTTCTTTTTTTTCTTTTTG	CTTTGTTTACTTTTG	-
Top	Down	GLAM2_005	IRF1	0	0.000319776	0.065554	0.0604669	21	TTTTTTCTTTTTTTTCTTTTTG	TTTTACTTTCACTTTCACTTT	+
Top	Down	GLAM2_005	ZNF263	-2	0.000445664	0.091361	0.0604669	20	TTTTTTCTTTTTTTTCTTTTTG	TCCTCCTCCCCCTCCTCCTCC	-
Top	Down	GLAM2_005	Spi1	0	0.000884809	0.181386	0.0900371	15	TTTTTTCTTTTTTTTCTTTTTG	TCACTTCCTCTTTTT	-
Top	Down	GLAM2_005	Mecom	0	0.00383067	0.785288	0.311844	14	TTTTTTCTTTTTTTTCTTTTTG	TGTTATCTTATCTT	-
Top	Down	GLAM2_005	STAT2::STAT1	-8	0.00865576	1.77443	0.5872	14	TTTTTTCTTTTTTTTCTTTTTG	TCAGTTTCATTTTCC	+
Top	Down	GLAM2_005	Pax4	8	0.0148261	3.03934	0.853693	22	TTTTTTCTTTTTTTTCTTTTTG	GGGGGGGGAGTGGAGTATTGGAAATTTTTC	-
Top	Down	GLAM2_005	Sox6	-5	0.0167787	3.43964	0.853693	10	TTTTTTCTTTTTTTTCTTTTTG	CCATTGTTTT	+
Top	Down	GLAM2_005	Gata1	-4	0.0280338	5.74694	0.992053	11	TTTTTTCTTTTTTTTCTTTTTG	TTCTTATCTGT	+
Top	Down	GLAM2_005	PRDM1	1	0.0292576	5.99782	0.992053	14	TTTTTTCTTTTTTTTCTTTTTG	TCACTTTCACTTTCT	-
Top	Down	GLAM2_005	Ets1	1	0.0304777	6.24793	0.992053	14	TTTTTTCTTTTTTTTCTTTTTG	CCCACTTCCTGTCTC	+
Top	Down	GLAM2_005	TCF7L2	1	0.0315011	6.45773	0.992053	13	TTTTTTCTTTTTTTTCTTTTTG	TTCCTTTGATCTTT	-
Top	Down	GLAM2_005	Sox3	-6	0.0354812	7.27365	0.992053	10	TTTTTTCTTTTTTTTCTTTTTG	CCTTTGTTTT	+
Top	Down	GLAM2_005	CDX2	-3	0.0374903	7.6855	0.992053	11	TTTTTTCTTTTTTTTCTTTTTG	TTTTATGGCTT	-
Top	Down	GLAM2_005	FOXA1	-5	0.0387965	7.95329	0.992053	15	TTTTTTCTTTTTTTTCTTTTTG	TCCATGTTTACTTTG	+
Top	Down	GLAM2_005	ELF5	-1	0.0415769	8.52326	0.992053	9	TTTTTTCTTTTTTTTCTTTTTG	TACTTCCTT	+
Top	Down	GLAM2_005	ELF1	-1	0.0422392	8.65903	0.992053	13	TTTTTTCTTTTTTTTCTTTTTG	CACTTCCTGGTTC	-
Top	Down	GLAM2_005	FOXF2	-8	0.0438708	8.99351	0.992053	14	TTTTTTCTTTTTTTTCTTTTTG	ATTGTTTACGTTTG	-
Top	Down	GLAM2_005	SPIB	-13	0.0465559	9.54395	0.992769	7	TTTTTTCTTTTTTTTCTTTTTG	TTCCTCT	-
Top	Down	DREME_001	JUN	5	0.00323597	0.663373	1	7	ATCATCA	ATGACATCATCTT	-
Top	Down	DREME_001	JUND	6	0.00920486	1.887	1	7	ATCATCA	GATGACATCATCTTT	-
Top	Down	DREME_001	NFYA	7	0.019607	4.01943	1	7	ATCATCA	TGGACCAATCAGCACTCT	-
Top	Down	DREME_001	SREBF2	0	0.020548	4.21234	1	7	ATCATCA	ATCACCCCAT	-
Top	Down	DREME_001	FOXH1	4	0.0216833	4.44509	1	7	ATCATCA	TCCAATCCACA	+
Top	Down	DREME_001	SREBF1	0	0.0237737	4.87361	1	7	ATCATCA	ATCACCCCAC	+
Top	Down	DREME_001	Gfi1	3	0.0330205	6.7692	1	7	ATCATCA	CAAATCACTG	+
Top	Down	DREME_001	FOSL2	4	0.0335055	6.86863	1	7	ATCATCA	ATGAGTCATCC	-
Top	Down	DREME_001	NFE2L1::MafG	0	0.0347029	7.11409	1	6	ATCATCA	GTCATG	-
Top	Down	DREME_001	Foxq1	1	0.0367536	7.5345	1	7	ATCATCA	AATAAACAATA	-
Top	Down	DREME_001	MZF1_1-4	-1	0.0383913	7.87022	1	6	ATCATCA	TCCCCA	-
Top	Down	DREME_001	JUNB	4	0.0384726	7.88689	1	7	ATCATCA	ATGAGTCATCC	-
Top	Down	DREME_001	PBX1	-1	0.0453558	9.29794	1	6	ATCATCA	CCATCAATCAAA	+
Top	Down	DREME_003	NFATC2	-4	0.00203374	0.416916	0.833832	7	AAAATGGAGAAAA	TGGAAAA	-
Top	Down	DREME_003	FOXP1	2	0.0134937	2.7662	1	13	AAAATGGAGAAAA	CAAAAGTAAACAAAG	+
Top	Down	DREME_003	YY1	1	0.0159003	3.25957	1	11	AAAATGGAGAAAA	CAAGATGGCGGC	+
Top	Down	DREME_003	MZF1_1-4	-4	0.0285657	5.85596	1	6	AAAATGGAGAAAA	TGGGGA	+
Top	Down	DREME_003	ZNF354C	-3	0.0285657	5.85596	1	6	AAAATGGAGAAAA	GTGGAT	-
Top	Down	DREME_003	Spi1	0	0.0354428	7.26578	1	13	AAAATGGAGAAAA	AAAAAGAGGAAGTGA	+
Top	Down	DREME_003	Gata4	-4	0.0355706	7.29198	1	9	AAAATGGAGAAAA	GGGAGATAAGA	-
Top	Down	DREME_003	IRF1	6	0.048145	9.86972	1	13	AAAATGGAGAAAA	AAAGTGAAAGTGAAAGTAAAA	-
Bottom	Up	AMD_001	EGR1	-9	1.11672e-06	0.000228927	0.000450072	14	GGGGGCGGGGGCGGCGGCGGCGGCG	GGCGGGGGCGGGGG	-
Bottom	Up	AMD_001	SP2	-8	3.44076e-05	0.00705357	0.00693366	15	GGGGGCGGGGGCGGCGGCGGCGGCG	GGGAGGGGGCGGGGC	-
Bottom	Up	AMD_001	SP1	-12	0.000126451	0.0259225	0.0169879	11	GGGGGCGGGGGCGGCGGCGGCGGCG	GGGGGCGGGGC	-
Bottom	Up	AMD_001	ZNF263	0	0.000255645	0.0524072	0.0257582	21	GGGGGCGGGGGCGGCGGCGGCGGCG	GGAGGAGGAGGGGGAGGAGGA	+
Bottom	Up	AMD_001	E2F3	-8	0.000355375	0.0728519	0.0286454	15	GGGGGCGGGGGCGGCGGCGGCGGCG	GAGTGGGGGCGGGAG	-
Bottom	Up	AMD_001	EGR2	-2	0.000854886	0.175252	0.0574242	15	GGGGGCGGGGGCGGCGGCGGCGGCG	GTGCGTGGGCGGGGG	-
Bottom	Up	AMD_001	Zfx	-10	0.00293343	0.601354	0.168895	14	GGGGGCGGGGGCGGCGGCGGCGGCG	CAGGCCTCGGCCCC	-
Bottom	Up	AMD_001	E2F1	-1	0.0039409	0.807885	0.198538	11	GGGGGCGGGGGCGGCGGCGGCGGCG	CGGGCGGGAGG	+
Bottom	Up	AMD_001	Pax4	-2	0.00536726	1.10029	0.240352	23	GGGGGCGGGGGCGGCGGCGGCGGCG	GGGGGGGGAGTGGAGTATTGGAAATTTTTC	-
Bottom	Up	AMD_001	E2F4	-2	0.00734232	1.50517	0.269016	11	GGGGGCGGGGGCGGCGGCGGCGGCG	GGGCGGGAAGG	+
Bottom	Up	AMD_001	KLF5	-13	0.0108871	2.23186	0.365653	10	GGGGGCGGGGGCGGCGGCGGCGGCG	GGGGCGGGGC	-
Bottom	Up	AMD_001	Myod1	-12	0.0156418	3.20656	0.484931	13	GGGGGCGGGGGCGGCGGCGGCGGCG	AGGGACAGCTGCA	-
Bottom	Up	AMD_001	E2F6	-2	0.0198442	4.06806	0.571272	11	GGGGGCGGGGGCGGCGGCGGCGGCG	GGGCGGGAAGG	+
Bottom	Up	AMD_001	PLAG1	-9	0.0253618	5.19916	0.681437	14	GGGGGCGGGGGCGGCGGCGGCGGCG	GGGGCCCAAGGGGG	+
Bottom	Up	AMD_001	Myog	-12	0.0353852	7.25397	0.891333	11	GGGGGCGGGGGCGGCGGCGGCGGCG	GACAGCTGCAG	+
Bottom	Up	AMD_001	RREB1	-2	0.0388489	7.96403	0.921017	20	GGGGGCGGGGGCGGCGGCGGCGGCG	TGGGGGGGGGTGGTTTGGGG	-
Bottom	Up	AMD_001	NRF1	-3	0.0465945	9.55187	0.983001	11	GGGGGCGGGGGCGGCGGCGGCGGCG	TGCGCAGGCGC	-
Bottom	Up	DREME_001	ELK1	3	0.0144637	2.96506	1	7	CCGGCCCG	CTTCCGGCTC	-
Bottom	Up	DREME_001	Zfx	5	0.0145615	2.98512	1	8	CCGGCCCG	CAGGCCTCGGCCCC	-
Bottom	Up	DREME_001	E2F1	3	0.0161079	3.30212	1	8	CCGGCCCG	CCTCCCGCCCG	-
Bottom	Up	DREME_001	E2F3	2	0.0209099	4.28653	1	8	CCGGCCCG	CTCCCGCCCCCACTC	+
Bottom	Up	DREME_001	THAP1	1	0.0310424	6.36369	1	8	CCGGCCCG	TGCGGGCAG	-
Bottom	Up	DREME_001	SP1	3	0.0447621	9.17623	1	8	CCGGCCCG	GCCCCGCCCCC	+
Bottom	Up	DREME_001	E2F6	4	0.0466478	9.56279	1	7	CCGGCCCG	CCTTCCCGCCC	-
Bottom	Up	DREME_001	E2F4	4	0.0485961	9.9622	1	7	CCGGCCCG	CCTTCCCGCCC	-
Bottom	Up	DREME_002	E2F3	2	0.00724725	1.48569	0.952196	8	CGGCGGGC	GAGTGGGGGCGGGAG	-
Bottom	Up	DREME_002	INSM1	3	0.00871657	1.7869	0.952196	8	CGGCGGGC	TGTCAGGGGGCG	+
Bottom	Up	DREME_002	SP2	2	0.0117906	2.41706	0.952196	8	CGGCGGGC	GGGAGGGGGCGGGGC	-
Bottom	Up	DREME_002	E2F4	0	0.0122593	2.51316	0.952196	8	CGGCGGGC	GGGCGGGAAGG	+
Bottom	Up	DREME_002	Atoh1	0	0.0129665	2.65813	0.952196	8	CGGCGGGC	CAGATGGC	+
Bottom	Up	DREME_002	THAP1	-1	0.0146009	2.99319	0.952196	7	CGGCGGGC	TGCGGGCAG	-
Bottom	Up	DREME_002	SP1	2	0.0174296	3.57306	0.952196	8	CGGCGGGC	GGGGGCGGGGC	-
Bottom	Up	DREME_002	E2F6	0	0.0198543	4.07014	0.952196	8	CGGCGGGC	GGGCGGGAAGG	+
Bottom	Up	DREME_002	CTCF	7	0.0209019	4.28488	0.952196	8	CGGCGGGC	TGGCCACCAGGGGGCGCTA	+
Bottom	Up	DREME_002	TFAP2A	6	0.0275064	5.63882	1	8	CGGCGGGC	CATTGCCTCAGGGCA	+
Bottom	Up	DREME_002	EGR1	5	0.0313702	6.4309	1	8	CGGCGGGC	GGCGGGGGCGGGGG	-
Bottom	Up	DREME_002	KLF5	1	0.0344486	7.06196	1	8	CGGCGGGC	GGGGCGGGGC	-
Bottom	Up	DREME_003	EGR1	1	0.00262584	0.538298	1	8	GCGGCGGC	GGCGGGGGCGGGGG	-
Bottom	Up	DREME_003	E2F3	2	0.0114982	2.35713	1	8	GCGGCGGC	GAGTGGGGGCGGGAG	-
Bottom	Up	DREME_003	Mafb	0	0.0123859	2.53911	1	8	GCGGCGGC	GCGTCAGC	-
Bottom	Up	DREME_003	Zfx	6	0.0143505	2.94185	1	8	GCGGCGGC	CAGGCCTCGGCCCC	-
Bottom	Up	DREME_003	NRF1	0	0.0156538	3.20903	1	8	GCGGCGGC	GCGCCTGCGCA	+
Bottom	Up	DREME_003	NHLH1	2	0.0228906	4.69257	1	8	GCGGCGGC	ACGCAGCTGCGC	-
Bottom	Up	DREME_003	SP1	1	0.0268568	5.50564	1	8	GCGGCGGC	GGGGGCGGGGC	-
Bottom	Up	DREME_003	SP2	2	0.0350101	7.17707	1	8	GCGGCGGC	GGGAGGGGGCGGGGC	-
Bottom	Up	DREME_003	YY1	4	0.0453898	9.30491	1	8	GCGGCGGC	CAAGATGGCGGC	+
Bottom	Up	DREME_003	E2F1	0	0.0470981	9.6551	1	8	GCGGCGGC	CGGGCGGGAGG	+
Bottom	Up	DREME_004	NRF1	2	0.000575075	0.11789	0.235231	9	CGCGGGCGC	TGCGCAGGCGC	-
Bottom	Up	DREME_004	EGR1	2	0.00430471	0.882466	0.586941	9	CGCGGGCGC	GGCGGGGGCGGGGG	-
Bottom	Up	DREME_004	PLAG1	4	0.00887005	1.81836	0.726215	9	CGCGGGCGC	CCCCCTTGGGCCCC	-
Bottom	Up	DREME_004	E2F3	3	0.00887695	1.81977	0.726215	9	CGCGGGCGC	GAGTGGGGGCGGGAG	-
Bottom	Up	DREME_004	Zfx	5	0.0117005	2.3986	0.797673	9	CGCGGGCGC	CAGGCCTCGGCCCC	-
Bottom	Up	DREME_004	CTCF	8	0.0162881	3.33906	0.951796	9	CGCGGGCGC	TGGCCACCAGGGGGCGCTA	+
Bottom	Up	DREME_004	ZBTB33	4	0.0239765	4.91517	0.997671	9	CGCGGGCGC	CTCTCGCGAGATCTG	+
Bottom	Up	DREME_004	EGR2	3	0.028473	5.83696	0.997671	9	CGCGGGCGC	GTGCGTGGGCGGGGG	-
Bottom	Up	DREME_004	SP2	3	0.0309909	6.35312	0.997671	9	CGCGGGCGC	GGGAGGGGGCGGGGC	-
Bottom	Up	DREME_004	SP1	-1	0.0356712	7.31259	0.997671	8	CGCGGGCGC	GGGGGCGGGGC	-
Bottom	Up	DREME_004	INSM1	4	0.0361608	7.41297	0.997671	8	CGCGGGCGC	TGTCAGGGGGCG	+
Bottom	Up	DREME_004	THAP1	0	0.0391354	8.02275	0.997671	9	CGCGGGCGC	TGCGGGCAG	-
Bottom	Up	DREME_004	E2F1	-2	0.0450571	9.2367	0.997671	7	CGCGGGCGC	CGGGCGGGAGG	+
Bottom	Up	DREME_005	Zfx	5	0.00208491	0.427406	0.854812	8	CGCGGCGC	CAGGCCTCGGCCCC	-
Bottom	Up	DREME_005	NRF1	2	0.026721	5.47781	1	8	CGCGGCGC	GCGCCTGCGCA	+
Bottom	Up	DREME_005	E2F1	-1	0.026721	5.47781	1	7	CGCGGCGC	CGGGCGGGAGG	+
Bottom	Up	DREME_005	E2F3	4	0.0369609	7.57699	1	8	CGCGGCGC	GAGTGGGGGCGGGAG	-
Bottom	Up	DREME_006	SP1	1	0.00328034	0.672469	0.449086	8	CCCCGCCG	GCCCCGCCCCC	+
Bottom	Up	DREME_006	KLF5	1	0.00332175	0.680959	0.449086	8	CCCCGCCG	GCCCCGCCCC	+
Bottom	Up	DREME_006	Klf4	1	0.00380347	0.77971	0.449086	8	CCCCGCCG	GCCCCACCCA	-
Bottom	Up	DREME_006	EGR1	7	0.00440237	0.902487	0.449086	7	CCCCGCCG	CCCCCGCCCCCGCC	+
Bottom	Up	DREME_006	SP2	1	0.00633962	1.29962	0.455483	8	CCCCGCCG	GCCCCGCCCCCTCCC	+
Bottom	Up	DREME_006	Zfx	4	0.00669762	1.37301	0.455483	8	CCCCGCCG	CAGGCCTCGGCCCC	-
Bottom	Up	DREME_006	E2F3	7	0.0108305	2.22025	0.587633	8	CCCCGCCG	CTCCCGCCCCCACTC	+
Bottom	Up	DREME_006	E2F4	3	0.0115211	2.36182	0.587633	8	CCCCGCCG	CCTTCCCGCCC	-
Bottom	Up	DREME_006	EGR2	1	0.0236186	4.84181	0.99522	8	CCCCGCCG	CCCCCGCCCACGCAC	+
Bottom	Up	DREME_006	E2F1	2	0.0368968	7.56385	0.99522	8	CCCCGCCG	CCTCCCGCCCG	-
Bottom	Up	DREME_006	E2F6	3	0.0426698	8.74732	0.99522	8	CCCCGCCG	CCTTCCCGCCC	-
Bottom	Up	DREME_009	Zfx	3	0.00078015	0.159931	0.163024	8	GCCGGGGC	GGGGCCGAGGCCTG	+
Bottom	Up	DREME_009	Klf4	2	0.00161002	0.330054	0.163024	8	GCCGGGGC	TGGGTGGGGC	+
Bottom	Up	DREME_009	KLF5	2	0.00161002	0.330054	0.163024	8	GCCGGGGC	GGGGCGGGGC	-
Bottom	Up	DREME_009	SP1	3	0.00210281	0.431077	0.170338	8	GCCGGGGC	GGGGGCGGGGC	-
Bottom	Up	DREME_009	SP2	7	0.00282978	0.580104	0.189405	8	GCCGGGGC	GGGAGGGGGCGGGGC	-
Bottom	Up	DREME_009	EGR1	1	0.00327346	0.67106	0.189405	8	GCCGGGGC	GGCGGGGGCGGGGG	-
Bottom	Up	DREME_009	Rfx1	3	0.00944119	1.93544	0.47799	8	GCCGGGGC	GTTGCCATGGCAAC	-
Bottom	Up	DREME_009	RFX2	8	0.0114327	2.3437	0.508737	8	GCCGGGGC	CCGCGGTTGCCATGGCAAC	-
Bottom	Up	DREME_009	E2F3	2	0.0125606	2.57493	0.508737	8	GCCGGGGC	GAGTGGGGGCGGGAG	-
Bottom	Up	DREME_009	RFX5	6	0.0158514	3.24953	0.535016	8	GCCGGGGC	GCTGTTGCCAGGGAG	-
Bottom	Up	DREME_009	TP53	3	0.0158514	3.24953	0.535016	8	GCCGGGGC	CATGTCTGGGCATGT	-
Bottom	Up	DREME_009	TP63	6	0.0224294	4.59803	0.611012	8	GCCGGGGC	GGGCATGTCTGGGCATGTCT	-
Bottom	Up	DREME_009	NRF1	3	0.0232942	4.77531	0.611012	8	GCCGGGGC	TGCGCAGGCGC	-
Bottom	Up	DREME_009	Klf1	2	0.0340952	6.98951	0.767189	8	GCCGGGGC	TGGGTGTGGCC	-
Bottom	Up	DREME_010	E2F3	3	0.000625396	0.128206	0.221284	8	CCGCCCGC	CTCCCGCCCCCACTC	+
Bottom	Up	DREME_010	THAP1	0	0.00109262	0.223988	0.221284	8	CCGCCCGC	CTGCCCGCA	+
Bottom	Up	DREME_010	E2F1	0	0.00186055	0.381413	0.251206	8	CCGCCCGC	CCTCCCGCCCG	-
Bottom	Up	DREME_010	EGR1	3	0.00319163	0.654285	0.308396	8	CCGCCCGC	CCCCCGCCCCCGCC	+
Bottom	Up	DREME_010	SP1	3	0.00380688	0.78041	0.308396	8	CCGCCCGC	GCCCCGCCCCC	+
Bottom	Up	DREME_010	E2F6	1	0.00520067	1.06614	0.309525	8	CCGCCCGC	CCTTCCCGCCC	-
Bottom	Up	DREME_010	SP2	3	0.00534915	1.09658	0.309525	8	CCGCCCGC	GCCCCGCCCCCTCCC	+
Bottom	Up	DREME_010	E2F4	1	0.00635673	1.30313	0.32185	8	CCGCCCGC	CCTTCCCGCCC	-
Bottom	Up	DREME_010	EGR2	3	0.00815522	1.67182	0.367031	8	CCGCCCGC	CCCCCGCCCACGCAC	+
Bottom	Up	DREME_010	HINFP	2	0.0173472	3.55618	0.702651	8	CCGCCCGC	TAACGTCCGC	+
Bottom	Up	DREME_010	Mafb	0	0.0221167	4.53393	0.776158	8	CCGCCCGC	GCGTCAGC	-
Bottom	Up	DREME_010	INSM1	-1	0.0235822	4.83436	0.776158	7	CCGCCCGC	CGCCCCCTGACA	-
Bottom	Up	DREME_010	CTCF	2	0.0249106	5.10667	0.776158	8	CCGCCCGC	TAGCGCCCCCTGGTGGCCA	-
Bottom	Up	DREME_010	Zfx	6	0.0280404	5.74829	0.811271	8	CCGCCCGC	CAGGCCTCGGCCCC	-
Bottom	Up	DREME_010	NRF1	0	0.0367896	7.54188	0.931354	8	CCGCCCGC	GCGCCTGCGCA	+
Bottom	Up	DREME_010	TFAP2C	1	0.0445131	9.12518	0.987928	8	CCGCCCGC	CATGGCCCCAGGGCA	+
Bottom	Up	DREME_013	E2F3	3	0.00138893	0.284731	0.568137	8	CCGCCAGC	CTCCCGCCCCCACTC	+
Bottom	Up	DREME_013	NRF1	0	0.00373428	0.765527	0.625702	8	CCGCCAGC	GCGCCTGCGCA	+
Bottom	Up	DREME_013	Mafb	0	0.00458899	0.940743	0.625702	8	CCGCCAGC	GCGTCAGC	-
Bottom	Up	DREME_013	YY1	1	0.0171995	3.5259	0.997671	8	CCGCCAGC	GCCGCCATCTTG	-
Bottom	Up	DREME_013	SP2	3	0.0202379	4.14876	0.997671	8	CCGCCAGC	GCCCCGCCCCCTCCC	+
Bottom	Up	DREME_013	E2F1	4	0.0211194	4.32947	0.997671	7	CCGCCAGC	CCTCCCGCCCG	-
Bottom	Up	DREME_013	THAP1	0	0.0216912	4.44669	0.997671	8	CCGCCAGC	CTGCCCGCA	+
Bottom	Up	DREME_013	SP1	3	0.0220984	4.53017	0.997671	8	CCGCCAGC	GCCCCGCCCCC	+
Bottom	Up	DREME_013	EGR1	3	0.0280101	5.74206	0.997671	8	CCGCCAGC	CCCCCGCCCCCGCC	+
Bottom	Up	DREME_013	Atoh1	-2	0.0282258	5.78629	0.997671	6	CCGCCAGC	GCCATCTG	-
Bottom	Up	DREME_013	INSM1	2	0.0335476	6.87726	0.997671	8	CCGCCAGC	CGCCCCCTGACA	-
Bottom	Up	DREME_013	E2F4	5	0.034389	7.04974	0.997671	6	CCGCCAGC	CCTTCCCGCCC	-
Bottom	Up	DREME_013	E2F6	5	0.0462332	9.47781	0.997671	6	CCGCCAGC	CCTTCCCGCCC	-
Bottom	Up	DREME_018	Zfx	4	0.000662427	0.135798	0.271595	9	CCTCGGCCG	CAGGCCTCGGCCCC	-
Bottom	Up	DREME_018	Esrrb	3	0.00824488	1.6902	1	9	CCTCGGCCG	TGACCTTGAGCT	-
Bottom	Up	DREME_018	PPARG::RXRA	3	0.0271087	5.55728	1	9	CCTCGGCCG	TGACCTTTGCCCTAC	-
Bottom	Up	DREME_018	PLAG1	3	0.0338603	6.94136	1	9	CCTCGGCCG	CCCCCTTGGGCCCC	-
Bottom	Down	AMD_005	Esrrb	-5	0.00456922	0.936691	0.752681	12	TGTCATGACCATGTTCATTGCAAA	AGGTCAAGGTCA	+
Bottom	Down	AMD_005	MAX	-8	0.00883971	1.81214	0.752681	10	TGTCATGACCATGTTCATTGCAAA	CCATGTGCTT	-
Bottom	Down	AMD_005	RORA_1	-5	0.0102952	2.11051	0.752681	10	TGTCATGACCATGTTCATTGCAAA	TGACCTTGAT	-
Bottom	Down	AMD_005	Nr5a2	-3	0.0106413	2.18147	0.752681	15	TGTCATGACCATGTTCATTGCAAA	GCTGACCTTGAACTT	-
Bottom	Down	AMD_005	ESRRA	-8	0.0123523	2.53222	0.752681	11	TGTCATGACCATGTTCATTGCAAA	CCAAGGTCACA	+
Bottom	Down	AMD_005	Foxq1	-8	0.0205302	4.20869	0.883781	11	TGTCATGACCATGTTCATTGCAAA	TATTGTTTATT	+
Bottom	Down	AMD_005	AR	-3	0.0266786	5.4691	0.883781	15	TGTCATGACCATGTTCATTGCAAA	GAACATTCTGTTCTT	-
Bottom	Down	AMD_005	Myc	-8	0.0281527	5.77131	0.883781	10	TGTCATGACCATGTTCATTGCAAA	CCATGTGCTT	+
Bottom	Down	AMD_005	POU2F2	-7	0.0290731	5.95998	0.883781	13	TGTCATGACCATGTTCATTGCAAA	TTCATTTGCATAT	+
Bottom	Down	AMD_005	TP63	4	0.0299994	6.14987	0.883781	16	TGTCATGACCATGTTCATTGCAAA	GGGCATGTCTGGGCATGTCT	-
Bottom	Down	AMD_005	Pax4	1	0.0302415	6.19952	0.883781	24	TGTCATGACCATGTTCATTGCAAA	GGGGGGGGAGTGGAGTATTGGAAATTTTTC	-
Bottom	Down	AMD_005	Pou5f1::Sox2	-10	0.036034	7.38698	0.982857	14	TGTCATGACCATGTTCATTGCAAA	ATTTGCATAACAAAG	-
Bottom	Down	AMD_005	RFX2	-4	0.0393096	8.05847	0.997895	19	TGTCATGACCATGTTCATTGCAAA	GTTGCCATGGCAACCGCGG	+
Bottom	Down	AMD_005	FOXI1	-8	0.0437266	8.96396	0.997895	12	TGTCATGACCATGTTCATTGCAAA	GGATGTTTGTTT	+
Bottom	Down	AMD_005	Sox17	-7	0.0466972	9.57293	0.997895	9	TGTCATGACCATGTTCATTGCAAA	TTCATTGTC	+
Bottom	Down	AMD_006	IRF1	0	0.00137137	0.281131	0.562262	8	AAAAAAAA	AAAGTGAAAGTGAAAGTAAAA	-
Bottom	Down	AMD_006	FOXP1	1	0.0060622	1.24275	1	8	AAAAAAAA	CAAAAGTAAACAAAG	+
Bottom	Down	AMD_006	Pax4	1	0.00872304	1.78822	1	8	AAAAAAAA	GAAAAATTTCCCATACTCCACTCCCCCCCC	+
Bottom	Down	AMD_006	STAT2::STAT1	2	0.0128446	2.63315	1	8	AAAAAAAA	GGAAAATGAAACTGA	-
Bottom	Down	AMD_006	Foxd3	2	0.0328426	6.73274	1	8	AAAAAAAA	AAACAAACATTC	-
Bottom	Down	AMD_006	SRY	0	0.0486679	9.97691	1	8	AAAAAAAA	GTAAACAAT	+
Bottom	Down	AMD_008	AR	-4	0.00851543	1.74566	1	15	GCAAAAGATGTCTATGTCCGATGTG	AAGAACAGAATGTTC	+
Bottom	Down	AMD_008	JUN	-1	0.00994212	2.03814	1	13	GCAAAAGATGTCTATGTCCGATGTG	AAGATGATGTCAT	+
Bottom	Down	AMD_008	Pax4	-1	0.0111171	2.27901	1	24	GCAAAAGATGTCTATGTCCGATGTG	GAAAAATTTCCCATACTCCACTCCCCCCCC	+
Bottom	Down	AMD_008	TP63	-3	0.0149083	3.0562	1	20	GCAAAAGATGTCTATGTCCGATGTG	GGGCATGTCTGGGCATGTCT	-
Bottom	Down	AMD_008	JUND	0	0.0196182	4.02174	1	15	GCAAAAGATGTCTATGTCCGATGTG	AAAGATGATGTCATC	+
Bottom	Down	AMD_008	FOXL1	-6	0.0214613	4.39956	1	8	GCAAAAGATGTCTATGTCCGATGTG	TATGTATA	-
Bottom	Down	AMD_008	Hltf	-9	0.0304198	6.23605	1	10	GCAAAAGATGTCTATGTCCGATGTG	ATATAAGGTT	-
Bottom	Down	AMD_008	TAL1::GATA1	-7	0.0313597	6.42874	1	18	GCAAAAGATGTCTATGTCCGATGTG	CTGCTCCTCACAGATAAG	-
Bottom	Down	AMD_008	Meis1	-5	0.0321439	6.5895	1	15	GCAAAAGATGTCTATGTCCGATGTG	AGCTGTCACTCACCT	+
Bottom	Down	AMD_008	POU2F2	-5	0.0330404	6.77329	1	13	GCAAAAGATGTCTATGTCCGATGTG	ATATGCAAATGAA	-
Bottom	Down	AMD_008	Nr5a2	-6	0.0334556	6.8584	1	15	GCAAAAGATGTCTATGTCCGATGTG	AAGTTCAAGGTCAGC	+
Bottom	Down	GLAM2_001	IRF1	-2	0.000355554	0.0728886	0.115072	19	TTTCTTTTTTTTTTTTTTTTT	TTTTACTTTCACTTTCACTTT	+
Bottom	Down	GLAM2_001	FOXP1	-6	0.000566771	0.116188	0.115072	15	TTTCTTTTTTTTTTTTTTTTT	CTTTGTTTACTTTTG	-
Bottom	Down	GLAM2_001	Mecom	-6	0.00321601	0.659282	0.348256	14	TTTCTTTTTTTTTTTTTTTTT	TGTTATCTTATCTT	-
Bottom	Down	GLAM2_001	Pax4	9	0.00343058	0.70327	0.348256	21	TTTCTTTTTTTTTTTTTTTTT	GGGGGGGGAGTGGAGTATTGGAAATTTTTC	-
Bottom	Down	GLAM2_001	Spi1	-6	0.00526995	1.08034	0.35107	15	TTTCTTTTTTTTTTTTTTTTT	TCACTTCCTCTTTTT	-
Bottom	Down	GLAM2_001	PRDM1	-6	0.00550437	1.1284	0.35107	15	TTTCTTTTTTTTTTTTTTTTT	TCACTTTCACTTTCT	-
Bottom	Down	GLAM2_001	STAT2::STAT1	-6	0.00682671	1.39947	0.35107	15	TTTCTTTTTTTTTTTTTTTTT	TCAGTTTCATTTTCC	+
Bottom	Down	GLAM2_001	ZNF263	0	0.00691661	1.4179	0.35107	21	TTTCTTTTTTTTTTTTTTTTT	TCCTCCTCCCCCTCCTCCTCC	-
Bottom	Down	GLAM2_001	MEF2C	-5	0.011739	2.40649	0.529636	15	TTTCTTTTTTTTTTTTTTTTT	TTCTATTTTTAGCAT	-
Bottom	Down	GLAM2_001	FOXA1	-2	0.0137996	2.82891	0.560346	15	TTTCTTTTTTTTTTTTTTTTT	TCCATGTTTACTTTG	+
Bottom	Down	GLAM2_001	Foxd3	-6	0.0217615	4.46111	0.722319	12	TTTCTTTTTTTTTTTTTTTTT	GAATGTTTGTTT	+
Bottom	Down	GLAM2_001	Foxq1	-6	0.023125	4.74062	0.722319	11	TTTCTTTTTTTTTTTTTTTTT	TATTGTTTATT	+
Bottom	Down	GLAM2_001	Gata1	-10	0.023125	4.74062	0.722319	11	TTTCTTTTTTTTTTTTTTTTT	TTCTTATCTGT	+
Bottom	Down	GLAM2_001	Sox3	-12	0.0272804	5.59249	0.791251	9	TTTCTTTTTTTTTTTTTTTTT	CCTTTGTTTT	+
Bottom	Down	GLAM2_001	FOXI1	-9	0.0292991	6.00631	0.791257	12	TTTCTTTTTTTTTTTTTTTTT	GGATGTTTGTTT	+
Bottom	Down	GLAM2_001	TCF7L2	-5	0.0311779	6.39146	0.791257	14	TTTCTTTTTTTTTTTTTTTTT	TTCCTTTGATCTTT	-
Bottom	Down	GLAM2_001	FOXF2	-4	0.0421927	8.64951	0.990392	14	TTTCTTTTTTTTTTTTTTTTT	ATTGTTTACGTTTG	-
Bottom	Down	GLAM2_001	IRF2	-1	0.0468633	9.60698	0.990392	18	TTTCTTTTTTTTTTTTTTTTT	GTTTTGCTTTCACTTTCC	-
Bottom	Down	DREME_002	PBX1	6	0.00272369	0.558357	1	6	TGATGAA	TTTGATTGATGG	-
Bottom	Down	DREME_002	JUN	1	0.00878266	1.80045	1	7	TGATGAA	AAGATGATGTCAT	+
Bottom	Down	DREME_002	TCF7L2	6	0.0208322	4.27061	1	7	TGATGAA	TTCCTTTGATCTTT	-
Bottom	Down	DREME_002	JUND	2	0.023072	4.72976	1	7	TGATGAA	AAAGATGATGTCATC	+
Bottom	Down	DREME_002	DUX4	0	0.0369898	7.58291	1	7	TGATGAA	TGATTAAATTA	-
Bottom	Down	DREME_002	REST	14	0.0429894	8.81284	1	7	TGATGAA	GGCGCTGTCCATGGTGCTGAA	-
Bottom	Down	DREME_004	CDX2	4	0.00122071	0.250246	0.500492	7	CTTAAAA	AAGCCATAAAA	+
Bottom	Down	DREME_004	MEF2C	3	0.00661335	1.35574	1	7	CTTAAAA	ATGCTAAAAATAGAA	+
Bottom	Down	DREME_004	MEF2A	2	0.0100598	2.06225	1	7	CTTAAAA	AGCTAAAAATAGCAT	+
Bottom	Down	DREME_004	Bcl6	3	0.0283369	5.80907	1	7	CTTAAAA	TTTCCTAGAAAGCA	+
Bottom	Down	DREME_004	TCF7L2	3	0.0331217	6.78995	1	7	CTTAAAA	AAAGATCAAAGGAA	+
Bottom	Down	DREME_004	Hoxa9	2	0.0335835	6.88462	1	7	CTTAAAA	GCCATAAATCA	+
Bottom	Down	DREME_004	TBP	1	0.0369362	7.57192	1	7	CTTAAAA	GTATAAAAGGCGGGG	+
Bottom	Down	DREME_004	SRF	6	0.0393024	8.05699	1	7	CTTAAAA	CATGCCCAAATAAGGCAA	+
Bottom	Down	DREME_004	Hoxc9	3	0.0452927	9.28501	1	7	CTTAAAA	GGCCATAAATCAC	+
Bottom	Down	DREME_006	STAT2::STAT1	3	0.00561429	1.15093	1	7	AAAAGAA	GGAAAATGAAACTGA	-
Bottom	Down	DREME_006	Gata1	4	0.0123465	2.53104	1	7	AAAAGAA	ACAGATAAGAA	-
Bottom	Down	DREME_006	GATA2	4	0.0127446	2.61264	1	7	AAAAGAA	ACAGATAAGAATCT	-
Bottom	Down	DREME_006	IRF1	1	0.0135534	2.77844	1	7	AAAAGAA	AAAGTGAAAGTGAAAGTAAAA	-
Bottom	Down	DREME_006	Sox3	0	0.0178724	3.66384	1	7	AAAAGAA	AAAACAAAGG	-
Bottom	Down	DREME_006	FOXP1	1	0.0245499	5.03274	1	7	AAAAGAA	CAAAAGTAAACAAAG	+
Bottom	Down	DREME_006	SPIB	0	0.0261551	5.3618	1	7	AAAAGAA	AGAGGAA	+
Bottom	Down	DREME_006	Sox6	0	0.0291773	5.98134	1	7	AAAAGAA	AAAACAATGG	-
Bottom	Down	DREME_006	SRY	1	0.0302269	6.19652	1	7	AAAAGAA	GTAAACAAT	+
Bottom	Down	DREME_006	Erg	0	0.0302605	6.20339	1	7	AAAAGAA	ACAGGAAGTGG	+
Bottom	Down	DREME_006	Spi1	1	0.034423	7.05671	1	7	AAAAGAA	AAAAAGAGGAAGTGA	+
Bottom	Down	DREME_006	Sox5	-1	0.0359527	7.3703	1	6	AAAAGAA	AAACAAT	-
Bottom	Down	DREME_006	MEF2C	8	0.0373625	7.65932	1	7	AAAAGAA	ATGCTAAAAATAGAA	+
Bottom	Down	DREME_006	GATA3	2	0.0384482	7.88189	1	6	AAAAGAA	AGATAAGA	+
Bottom	Down	DREME_006	Foxd3	0	0.0400291	8.20596	1	7	AAAAGAA	AAACAAACATTC	-
Bottom	Down	DREME_006	FLI1	0	0.0429498	8.8047	1	7	AAAAGAA	ACAGGAAGTGG	+
Bottom	Down	DREME_007	Pdx1	0	0.00782891	1.60493	1	6	CATCAGA	AATTAG	-
Bottom	Down	DREME_007	ARID3A	-1	0.012183	2.49752	1	6	CATCAGA	ATTAAA	+
Bottom	Down	DREME_007	Pou5f1::Sox2	5	0.0182893	3.74932	1	7	CATCAGA	ATTTGCATAACAAAG	-
Bottom	Down	DREME_007	TCF7L2	3	0.0295273	6.0531	1	7	CATCAGA	AAAGATCAAAGGAA	+
Bottom	Down	DREME_007	HOXA5	0	0.0331347	6.79261	1	7	CATCAGA	AATTAGTG	-
Bottom	Down	DREME_007	Mafb	1	0.042352	8.68215	1	7	CATCAGA	GCGTCAGC	-
Bottom	Down	DREME_007	CTCF	4	0.0447392	9.17153	1	7	CATCAGA	TGGCCACCAGGGGGCGCTA	+
Bottom	Down	DREME_009	REST	3	0.0120911	2.47867	1	9	ATCACCAAG	TTCAGCACCATGGACAGCGCC	+
Bottom	Down	DREME_009	Pou5f1::Sox2	6	0.0141932	2.9096	1	9	ATCACCAAG	ATTTGCATAACAAAG	-
Bottom	Down	DREME_009	MZF1_1-4	-1	0.0159929	3.27854	1	6	ATCACCAAG	TCCCCA	-
Bottom	Down	DREME_009	Foxq1	1	0.0307307	6.29979	1	9	ATCACCAAG	AATAAACAATA	-
Bottom	Down	DREME_009	NFYA	7	0.0379587	7.78153	1	9	ATCACCAAG	TGGACCAATCAGCACTCT	-
Bottom	Down	DREME_009	JUN	5	0.0394752	8.09242	1	8	ATCACCAAG	ATGACATCATCTT	-
Bottom	Down	DREME_009	TAL1::GATA1	3	0.0433674	8.89032	1	9	ATCACCAAG	CTTATCTGTGAGGAGCAG	+
Bottom	Down	DREME_009	Stat5a::Stat5b	0	0.0464471	9.52165	1	9	ATCACCAAG	ATTTCCAAGAA	+
Bottom	Down	DREME_010	TBP	1	0.000424608	0.0870446	0.174089	7	TATAAAA	GTATAAAAGGCGGGG	+
Bottom	Down	DREME_010	CDX2	4	0.00773217	1.58509	1	7	TATAAAA	AAGCCATAAAA	+
Bottom	Down	DREME_010	ARID3A	-1	0.0155754	3.19295	1	6	TATAAAA	ATTAAA	+
Bottom	Down	DREME_010	FOXL1	0	0.0379473	7.7792	1	7	TATAAAA	TATGTATA	-
Bottom	Down	DREME_010	GATA3	1	0.0396345	8.12506	1	7	TATAAAA	AGATAAGA	+
Bottom	Down	DREME_010	MEF2C	2	0.039707	8.13994	1	7	TATAAAA	ATGCTAAAAATAGAA	+
Bottom	Down	DREME_010	Foxq1	0	0.0424994	8.71237	1	7	TATAAAA	AATAAACAATA	-
Bottom	Down	DREME_010	MEF2A	1	0.0474335	9.72386	1	7	TATAAAA	AGCTAAAAATAGCAT	+
Bottom	Down	DREME_011	Nobox	0	0.000644069	0.132034	0.113911	8	AGTAATTA	ACCAATTA	-
Bottom	Down	DREME_011	Prrx2	-3	0.00102476	0.210077	0.113911	5	AGTAATTA	AATTA	+
Bottom	Down	DREME_011	HNF1B	2	0.00112497	0.23062	0.113911	8	AGTAATTA	TTAATATTTAAC	+
Bottom	Down	DREME_011	Lhx3	2	0.00207775	0.425939	0.168308	8	AGTAATTA	AAATTAATTAATC	+
Bottom	Down	DREME_011	HNF1A	4	0.00412725	0.846087	0.238806	8	AGTAATTA	GGTTAATAATTAAC	+
Bottom	Down	DREME_011	HOXA5	1	0.0111652	2.28886	0.514959	7	AGTAATTA	CACTAATT	+
Bottom	Down	DREME_011	Pdx1	-1	0.0114428	2.34578	0.514959	6	AGTAATTA	CTAATT	+
Bottom	Down	DREME_011	NKX3-1	-1	0.0171819	3.5223	0.579926	7	AGTAATTA	ATACTTA	+
Bottom	Down	DREME_011	ELF5	1	0.0263508	5.40192	0.711516	8	AGTAATTA	AAGGAAGTA	-
Bottom	Down	DREME_011	RORA_2	0	0.0308047	6.31496	0.779792	8	AGTAATTA	TATAAGTAGGTCAA	+
Bottom	Down	DREME_011	Foxa2	4	0.0385289	7.89842	0.883269	8	AGTAATTA	CCTAAGTAAACA	-
Bottom	Down	DREME_011	FOXC1	0	0.0409304	8.39073	0.883269	8	AGTAATTA	GGTAAGTA	+
Bottom	Down	DREME_011	MAFK	7	0.0414347	8.49412	0.883269	8	AGTAATTA	CTGAGTCAGCAATTT	+
Bottom	Down	DREME_013	HNF1B	5	0.0117204	2.40269	1	7	ATATTAG	GTTAAATATTAA	-
Bottom	Down	DREME_013	BATF::JUN	1	0.01381	2.83104	1	7	ATATTAG	GAAATGACTCA	+
Bottom	Down	DREME_013	Pdx1	-1	0.0208125	4.26655	1	6	ATATTAG	AATTAG	-
Bottom	Down	DREME_013	SRF	7	0.0453423	9.29517	1	7	ATATTAG	CATGCCCAAATAAGGCAA	+
Bottom	Down	DREME_014	RXR::RAR_DR5	4	0.00862792	1.76872	1	12	CTTTTCTTCACC	TGACCTCTCCGTGACCT	-
Bottom	Down	DREME_014	Gata4	1	0.0104145	2.13497	1	10	CTTTTCTTCACC	TCTTATCTCCC	+
Bottom	Down	DREME_014	GATA3	1	0.0106927	2.192	1	7	CTTTTCTTCACC	TCTTATCT	-
Bottom	Down	DREME_014	Sox3	0	0.0190262	3.90037	1	10	CTTTTCTTCACC	CCTTTGTTTT	+
Bottom	Down	DREME_014	SOX9	0	0.0230455	4.72433	1	9	CTTTTCTTCACC	CCATTGTTC	+
Bottom	Down	DREME_014	Stat6	0	0.0236653	4.85138	1	12	CTTTTCTTCACC	CATTTCCTGAGAAAT	+
Bottom	Down	DREME_014	Gata1	2	0.0243475	4.99123	1	9	CTTTTCTTCACC	TTCTTATCTGT	+
Bottom	Down	DREME_014	FOXP1	-1	0.0285423	5.85117	1	11	CTTTTCTTCACC	CTTTGTTTACTTTTG	-
Bottom	Down	DREME_014	Mecom	6	0.0300019	6.15039	1	8	CTTTTCTTCACC	TGTTATCTTATCTT	-
Bottom	Down	DREME_014	SPIB	-3	0.0320646	6.57324	1	7	CTTTTCTTCACC	TTCCTCT	-
Bottom	Down	DREME_014	PPARG::RXRA	4	0.039875	8.17437	1	11	CTTTTCTTCACC	TGACCTTTGCCCTAC	-
Bottom	Down	DREME_014	NFATC2	-1	0.0421303	8.63672	1	7	CTTTTCTTCACC	TTTTCCA	+
Bottom	Down	DREME_014	Mafb	-4	0.044557	9.13419	1	8	CTTTTCTTCACC	GCGTCAGC	-
Bottom	Down	DREME_014	Sox2	0	0.0477698	9.79281	1	8	CTTTTCTTCACC	CCTTTGTT	+
Bottom	Down	DREME_016	Hoxc9	3	0.000604885	0.124001	0.245657	10	ATTTCTGGTC	GTGATTTATGGCC	-
Bottom	Down	DREME_016	Hoxa9	2	0.00237442	0.486756	0.457455	9	ATTTCTGGTC	TGATTTATGGC	-
Bottom	Down	DREME_016	TP53	1	0.00337919	0.692734	0.457455	10	ATTTCTGGTC	CATGTCTGGGCATGT	-
Bottom	Down	DREME_016	MEF2C	4	0.00624375	1.27997	0.633932	10	ATTTCTGGTC	TTCTATTTTTAGCAT	-
Bottom	Down	DREME_016	HOXA5	1	0.0101727	2.08541	0.635797	7	ATTTCTGGTC	AATTAGTG	-
Bottom	Down	DREME_016	MEF2A	5	0.0123874	2.53942	0.635797	10	ATTTCTGGTC	ATGCTATTTTTAGCT	-
Bottom	Down	DREME_016	FEV	0	0.0144612	2.96455	0.635797	8	ATTTCTGGTC	ATTTCCTG	-
Bottom	Down	DREME_016	Nr1h3::Rxra	8	0.0148824	3.05089	0.635797	10	ATTTCTGGTC	CAGAGGTTACTTTAGGTCA	-
Bottom	Down	DREME_016	CDX2	0	0.0149177	3.05813	0.635797	10	ATTTCTGGTC	TTTTATGGCTT	-
Bottom	Down	DREME_016	ELK1	-1	0.0175809	3.60408	0.635797	9	ATTTCTGGTC	CTTCCGGCTC	-
Bottom	Down	DREME_016	RUNX1	0	0.0181845	3.72782	0.635797	10	ATTTCTGGTC	GTCTGTGGTTT	+
Bottom	Down	DREME_016	ELK4	2	0.0187864	3.8512	0.635797	9	ATTTCTGGTC	CCACTTCCGGC	+
Bottom	Down	DREME_016	SRF	5	0.0212015	4.34631	0.66234	10	ATTTCTGGTC	TTGCCTTATTTGGGCATG	-
Bottom	Down	DREME_016	RUNX2	3	0.0251767	5.16122	0.730343	10	ATTTCTGGTC	GGGGTTTGTGGTTTG	+
Bottom	Down	DREME_016	TP63	4	0.0272639	5.5891	0.738165	10	ATTTCTGGTC	GGGCATGTCTGGGCATGTCT	-
Bottom	Down	DREME_016	ELF1	2	0.0351416	7.20402	0.891986	10	ATTTCTGGTC	CACTTCCTGGTTC	-
Bottom	Down	DREME_017	Crx	0	0.000898588	0.184211	0.368421	10	AAGAAGATGA	AAGAGGATTAG	+
Bottom	Down	DREME_017	JUN	-1	0.00599366	1.2287	0.888647	9	AAGAAGATGA	AGGAGATGACTCAT	+
Bottom	Down	DREME_017	Spi1	0	0.00654271	1.34126	0.888647	10	AAGAAGATGA	AAAAAGAGGAAGTGA	+
Bottom	Down	DREME_017	MAX	0	0.0103142	2.1144	0.888647	10	AAGAAGATGA	AAGCACATGG	+
Bottom	Down	DREME_017	JUN	0	0.016634	3.40997	0.888647	10	AAGAAGATGA	AAGATGATGTCAT	+
Bottom	Down	DREME_017	NFE2L1::MafG	-5	0.016922	3.469	0.888647	5	AAGAAGATGA	CATGAC	+
Bottom	Down	DREME_017	Gata4	-1	0.0182451	3.74024	0.888647	9	AAGAAGATGA	GGGAGATAAGA	-
Bottom	Down	DREME_017	Myc	0	0.0272097	5.57799	0.888647	10	AAGAAGATGA	AAGCACATGG	-
Bottom	Down	DREME_017	AR	0	0.0284584	5.83397	0.888647	10	AAGAAGATGA	AAGAACAGAATGTTC	+
Bottom	Down	DREME_017	POU2F2	2	0.0300715	6.16466	0.888647	10	AAGAAGATGA	ATATGCAAATGAA	-
Bottom	Down	DREME_017	STAT2::STAT1	-1	0.0303701	6.22587	0.888647	9	AAGAAGATGA	GGAAAATGAAACTGA	-
Bottom	Down	DREME_017	Mecom	2	0.0306468	6.28259	0.888647	10	AAGAAGATGA	AAGATAAGATAATA	+
Bottom	Down	DREME_017	RORA_1	0	0.0349872	7.17237	0.888647	10	AAGAAGATGA	ATCAAGGTCA	+
Bottom	Down	DREME_017	JUND	-2	0.0368161	7.54731	0.888647	8	AAGAAGATGA	AAAGATGATGTCATC	+
Bottom	Down	DREME_017	Sox6	0	0.0383921	7.87038	0.888647	10	AAGAAGATGA	AAAACAATGG	-
Bottom	Down	DREME_017	ZNF263	8	0.0392168	8.03945	0.888647	10	AAGAAGATGA	GGAGGAGGAGGGGGAGGAGGA	+
Bottom	Down	DREME_017	Tcf3	0	0.040271	8.25555	0.888647	10	AAGAAGATGA	CTGCAGCTGTG	-
Bottom	Down	DREME_017	IRF1	3	0.040521	8.3068	0.888647	10	AAGAAGATGA	AAAGTGAAAGTGAAAGTAAAA	-
Bottom	Down	DREME_017	NHLH1	0	0.0411812	8.44215	0.888647	10	AAGAAGATGA	ACGCAGCTGCGC	-
Bottom	Down	DREME_018	Nr5a2	6	0.00692394	1.41941	1	9	CATGAACTTC	GCTGACCTTGAACTT	-
Bottom	Down	DREME_018	Rxra	0	0.0144823	2.96888	1	10	CATGAACTTC	TCTGACCTTTG	-
Bottom	Down	DREME_018	FEV	0	0.0152672	3.12978	1	8	CATGAACTTC	CAGGAAAT	+
Bottom	Down	DREME_018	MAX	1	0.0164051	3.36305	1	9	CATGAACTTC	CCATGTGCTT	-
Bottom	Down	DREME_018	NR4A2	-1	0.0178218	3.65346	1	8	CATGAACTTC	GTGACCTT	-
Bottom	Down	DREME_018	ESRRA	0	0.0216604	4.44039	1	10	CATGAACTTC	TGTGACCTTGG	-
Bottom	Down	DREME_018	RXRA::VDR	4	0.0278275	5.70463	1	10	CATGAACTTC	GGGTCAACGAGTTCA	+
Bottom	Down	DREME_018	HNF4A	-1	0.0285785	5.8586	1	9	CATGAACTTC	CTGGACTTTGGACTC	+
Bottom	Down	DREME_018	NR2F1	-2	0.0287525	5.89426	1	8	CATGAACTTC	TGACCTTTGAACCT	+
Bottom	Down	DREME_018	RORA_1	-2	0.0368694	7.55822	1	8	CATGAACTTC	TGACCTTGAT	-
Bottom	Down	DREME_018	Myc	1	0.0407633	8.35648	1	9	CATGAACTTC	CCATGTGCTT	+
Bottom	Down	DREME_018	RXR::RAR_DR5	9	0.042816	8.77728	1	8	CATGAACTTC	TGACCTCTCCGTGACCT	-
Bottom	Down	DREME_018	NFE2L1::MafG	0	0.0433031	8.87713	1	6	CATGAACTTC	CATGAC	+
Bottom	Down	DREME_018	Esrrb	-2	0.0447537	9.17452	1	8	CATGAACTTC	TGACCTTGAGCT	-
Bottom	Down	DREME_018	HNF4G	-2	0.047748	9.78834	1	8	CATGAACTTC	TGGACTTTGGACTCT	-
Bottom	Down	DREME_019	NR2C2	1	0.0240409	4.92838	1	10	GATCCTTCAC	TGACCTCTGACCCCT	-
Bottom	Down	DREME_019	NR1H2::RXRA	3	0.0300602	6.16233	1	10	GATCCTTCAC	GTTGACCTTTGACCTTT	-
Bottom	Down	DREME_019	JUND	0	0.0403692	8.27568	1	10	GATCCTTCAC	GATGAGTCACC	-
Bottom	Down	DREME_019	ZNF354C	-4	0.0477008	9.77866	1	6	GATCCTTCAC	ATCCAC	+
