# Supplementary material for: TSS-Seq analysis of low pH-induced gene expression in intercalated cells in the renal collecting duct
Source: PLoS One. 2017 Aug 31;12(8):e0184185. doi: 10.1371/journal.pone.0184185 (PMC5578634; doi:10.1371/journal.pone.0184185)
Supplement: S4 Table — By merging similar sequences listed in S3 Table, we identified 126 sequences that were significantly enriched in the 5’-flanking regions of genes. (XLSX) [file pone.0184185.s004.xlsx]

## Sheet: Sheet1
Top/Bottom	Up/Down	MotifNo	Consensus	Foreground	Background	Pvalue	KnownMotifs(Pvalue)
Top	Up	AMD_003	AGGAGCNMNNNNM	35	1836	8.22873e-08	NA
Top	Up	AMD_004	MATGTTCCNNS	17	922	0.00265418	NA
Top	Up	AMD_005	RRNAGCKMTMNCGCNVAS	22	967	1.50136e-05	NA
Top	Up	AMD_006	YNNGCNCCTNATA	19	747	1.77425e-05	NA
Top	Up	AMD_008	GCTNNNNNSNNNSCTGK	34	1792	2.14353e-07	NA
Top	Up	AMD_009	MSNKNACGYKANNKCCGMNGDG	15	814	0.00528615	NA
Top	Up	GLAM2_009	GCCBCCGCSCCCGCCCCCGCCCBC	36	2996	0.00732535	EGR1(4.54859e-09),SP1(5.1807e-06),EGR2(7.6456e-06),SP2(9.37891e-06),ZNF263(2.67598e-05),E2F3(7.12131e-05)
Top	Up	DREME_001	GCAGCATCAAA	13	668	0.00645834	NA
Top	Up	AMD_006	SWKCCCAGCASSGYGWYTGARSSMG	4	1159	0.00291776	NA
Top	Up	AMD_009	CMAKSCAGGCCTGARNYY	4	1299	0.00459736	Zfx(6.973e-05)
Top	Up	DREME_003	ACCCATACT	3	652	0.00897082	NA
Top	Up	DREME_001	GCGGCGGCG	173	1835	1.33076e-44	NA
Top	Up	DREME_002	SCCGGCGS	132	1217	2.08478e-32	NA
Top	Up	DREME_003	CGGGCSGS	141	1518	5.83534e-29	NA
Top	Up	DREME_004	CSCGCSGC	142	1658	1.18336e-25	NA
Top	Up	DREME_005	GBCCCGGC	136	1373	5.24679e-30	NA
Top	Up	DREME_006	CKCCGCK	83	1090	1.81166e-09	NA
Top	Up	DREME_015	CCTGGGCCTGCGC	112	1602	1.87475e-11	NA
Top	Up	DREME_016	GACGCGCCTC	40	605	0.00152963	NA
Top	Up	DREME_018	GCGCCCTSGCA	49	472	2.94895e-09	NA
Top	Up	DREME_019	GGGGGTCRCC	31	459	0.0041215	NA
Top	Up	DREME_021	CGGTGGCGGAG	76	881	6.56013e-11	NA
Top	Up	DREME_024	CTCGCGTCACA	37	610	0.00879464	NA
Top	Up	DREME_028	GCGGGAGGAGGC	136	2058	1.61238e-13	NA
Top	Up	DREME_031	CCGAGCTGMG	95	1264	7.58449e-11	NA
Top	Up	DREME_032	CTGCTCCACGCC	78	1215	7.23175e-06	NA
Top	Up	DREME_033	GCCCGCCCT	103	1113	6.92833e-18	NA
Top	Up	DREME_035	CGGCAGCCGGT	38	432	9.55627e-06	NA
Top	Up	DREME_001	CCGCCGCCS	99	1688	4.5135e-29	NA
Top	Up	DREME_002	CGGCSCGS	88	1428	1.20635e-24	NA
Top	Up	DREME_003	GGCSGCGS	57	1033	3.18894e-11	NA
Top	Up	DREME_004	CGGCCYCG	75	1225	7.15663e-19	NA
Top	Up	DREME_007	CSCCVGCC	74	1766	1.06965e-09	NA
Top	Up	DREME_009	GCGGGDGC	54	995	3.00045e-10	NA
Top	Up	DREME_010	CSGGGSCC	74	1301	1.06257e-16	NA
Top	Up	DREME_015	CGGAGGGS	60	913	3.04377e-15	NA
Top	Up	DREME_017	CGTGCCCCBCC	42	1074	0.000284727	NA
Top	Up	DREME_024	GGCCAAGCGGA	20	453	0.00478051	NA
Top	Up	DREME_025	GCCACCCGGCC	57	958	1.5788e-12	NA
Bottom	Up	GLAM2_009	GVRGSNGSGGCSGGGGGMGGGGGSGGCGBGG	80	3341	6.59064e-05	SP2(5.97832e-07),SP1(1.60588e-06),EGR1(2.09958e-06),ZNF263(1.87841e-05),E2F3(2.23805e-05),KLF5(9.67166e-05)
Bottom	Up	DREME_002	GCRGCGCC	48	1198	2.50157e-08	NA
Bottom	Up	DREME_003	GCTCGCTGYC	32	1138	0.00955615	NA
Bottom	Up	AMD_001	RKKGTTNSMASCAGGGKRT	4	970	0.00717116	NA
Bottom	Up	AMD_003	KKNHVCCWGGGGWYYCAGGCWG	5	1268	0.00106444	NA
Bottom	Up	AMD_004	GRNNMCAGGMNGGGCTVAGMK	5	1965	0.00944737	NA
Bottom	Up	AMD_006	MCNCTCCKAGGNNGCCNNNKC	5	1398	0.00173088	NA
Bottom	Up	AMD_001	GGSGGCGGSGGSGGSGGCGGSGGSG	187	2761	1.48358e-31	EGR1(8.38472e-07),SP2(6.57943e-05)
Bottom	Up	DREME_001	CCGCCGCC	162	1755	2.2604e-37	NA
Bottom	Up	DREME_002	CGGCSCGS	143	1373	5.00668e-35	NA
Bottom	Up	DREME_005	GCCGSNGC	125	1366	3.33957e-23	NA
Bottom	Up	DREME_006	BCGCKCGC	112	1191	1.31963e-20	NA
Bottom	Up	DREME_007	CCCSSGGC	117	1258	1.46812e-21	NA
Bottom	Up	AMD_001	GSSGGCGGSSGSGGSGGCGGSGGSG	91	2805	4.93719e-14	EGR1(1.11672e-06),SP2(3.44076e-05)
Bottom	Up	DREME_001	CCGGSCCG	72	1176	2.11703e-23	NA
Bottom	Up	DREME_002	CGGVGGGC	62	1092	3.89741e-17	NA
Bottom	Up	DREME_003	GCGGCGGC	79	1753	1.55748e-18	NA
Bottom	Up	DREME_004	CGSGGGCSC	62	1132	2.20943e-16	NA
Bottom	Up	DREME_005	CSVGGCGC	63	1344	1.65663e-13	NA
Bottom	Up	DREME_006	CCNCGCCG	64	1406	3.25684e-13	NA
Bottom	Up	DREME_009	GCCGGGGC	55	1019	1.1471e-13	NA
Bottom	Up	DREME_010	CCGSCCGC	56	1100	6.21398e-13	NA
Bottom	Up	DREME_013	CCGCCDGC	47	1064	2.09038e-08	NA
Bottom	Up	GLAM2_010	GVRGSNGSGGCSGGGGGMGGGGGSGGCGBGG	80.4585	1137.27	-0.00130938	SP2(5.97832e-07),SP1(1.60588e-06),EGR1(2.09958e-06),ZNF263(1.87841e-05),E2F3(2.23805e-05),KLF5(9.67166e-06)
Top	Down	AMD_005	KNDNHTACRCKGAANNMR	5	682	0.00272051	NA
Top	Down	AMD_006	SCNCVWYGTCWYYNACGYNACKCNY	6	841	0.000655349	NA
Top	Down	AMD_007	CMNNAGCNNMCTCYKCAG	8	1510	7.12623e-05	NA
Top	Down	AMD_009	SRGYYACGGAGSTRAGTGSGS	5	891	0.00634169	NA
Top	Down	GLAM2_010	SCMCYGCCCCDKSCCCBCYSSGVC	8	2808	0.00999417	SP2(6.00232e-06),EGR1(1.00592e-05),SP1(2.43372e-05),KLF5(3.56756e-05)
Top	Down	DREME_001	ACAAAGCAKA	6	1418	0.00848264	NA
Top	Down	AMD_001	TAASNTAAK	15	1050	6.59784e-06	NA
Top	Down	AMD_002	ATGNNMTTGNR	14	1079	5.71511e-05	Nr5a2(3.84899e-05)
Top	Down	AMD_004	ANSACANNNNNNTTA	14	1029	3.28912e-05	NA
Top	Down	AMD_005	KNNNTATNNNNNRTAA	16	1788	0.00106825	NA
Top	Down	AMD_006	WNRSCATCARMWGCAAMNT	13	1117	0.000422526	NA
Top	Down	AMD_007	CAANNAGANARNNNAGA	18	2223	0.00107546	NA
Top	Down	AMD_001	WNATTRATG	19	1079	1.23868e-08	NA
Top	Down	AMD_004	RNNKNNACATCA	18	1142	2.97494e-07	NA
Top	Down	AMD_005	AATNTTCNNYTT	22	2509	9.01313e-05	NA
Top	Down	AMD_006	CAWNNNNNTTA	19	1258	1.68257e-07	NA
Top	Down	AMD_007	ATGNNNWNNATRAW	21	1454	2.25201e-08	NA
Top	Down	AMD_008	CAAWNWNNAAG	21	2311	0.000122334	NA
Top	Down	GLAM2_005	YBTTTTYHTNTTYTTYHTTTTS	25	3357	5.02271e-05	NA
Top	Down	DREME_001	ATCAHCA	14	704	1.37341e-06	NA
Top	Down	DREME_003	AAAATGGAGAAAA	18	2289	0.00754513	NA
Bottom	Down	AMD_002	GTCMNRNKACAGA	14	1081	0.000111695	NA
Bottom	Down	AMD_004	RWNACTNNAGTNNTWNK	14	1455	0.0027909	NA
Bottom	Down	AMD_005	ASATGNRNNYCACNNNY	15	942	3.53603e-06	NA
Bottom	Down	AMD_006	AAACNKCCNNNNNNCCC	17	1166	1.25851e-06	Pax4(4.36769e-05)
Bottom	Down	AMD_008	CNNYWGANNNNNGTCNR	16	892	2.15374e-07	NA
Bottom	Down	AMD_009	MAGCSNACTCYTNNNNY	16	1507	0.000258919	NA
Bottom	Down	AMD_002	AGANTAA	13	1102	2.18956e-05	NA
Bottom	Down	AMD_003	ATGWNACA	10	959	0.00118739	NA
Bottom	Down	AMD_004	WGANNNCAT	11	1073	0.00062509	NA
Bottom	Down	AMD_005	YNKNAATNNCAA	17	1656	6.22063e-07	NA
Bottom	Down	AMD_008	ATGNTTNYKNNGAA	17	1370	2.9872e-08	NA
Bottom	Down	AMD_009	TAANNNNNNNNNTYAAA	17	2667	0.00100534	NA
Bottom	Down	GLAM2_006	TTTTYTBYYTKTKYTTTT	19	3175	0.000186482	NA
Bottom	Down	DREME_001	AGACCCCTGTGTTT	9	963	0.00533067	NA
Bottom	Down	AMD_001	YMATANCCA	18	1103	0.000150666	NA
Bottom	Down	AMD_002	GATNATGRA	15	670	2.18487e-05	NA
Bottom	Down	AMD_003	ATGNTCANHNNK	21	870	2.81545e-08	NA
Bottom	Down	AMD_004	ATTNANNNGTANANW	26	1779	4.1366e-06	NA
Bottom	Down	AMD_005	RNNNNNGAARTTA	24	1803	0.000104848	NA
Bottom	Down	AMD_006	TNAGTNNNNATG	19	1037	1.5314e-05	NA
Bottom	Down	AMD_007	WNNNMAANTGAGA	22	1488	5.82887e-05	NA
Bottom	Down	AMD_008	ANGGANNTGGNNNTKR	25	1894	6.59366e-05	NA
Bottom	Down	AMD_009	KCATNNSYNNGTA	18	635	5.30665e-08	NA
Bottom	Down	GLAM2_005	SCCCYCCTSCYCSCYCDCC	28	2906	0.00584653	ZNF263(6.70939e-09),EGR1(4.27721e-05),SP2(6.47468e-05)
Bottom	Down	GLAM2_010	CTTTTBTTTTNTDTTTTTYTTG	29	3071	0.00579414	NA
Bottom	Down	AMD_005	WRTHNTGWNCATGWTCATWRNWNW	50	1622	1.21136e-09	NA
Bottom	Down	AMD_006	AANNNNAW	58	2902	0.00023171	NA
Bottom	Down	AMD_008	KMNRAWGATSTMNATGNNNGANDWR	45	1121	3.60285e-12	NA
Bottom	Down	GLAM2_001	YTTNYTTNTTTTTYTTTYTTT	73	3654	3.37165e-09	NA
Bottom	Down	DREME_002	TGATSAW	32	660	4.84695e-10	NA
Bottom	Down	DREME_004	CHTAAAA	49	1354	5.82151e-12	NA
Bottom	Down	DREME_006	AAAAGAA	53	1796	8.2888e-10	NA
Bottom	Down	DREME_007	CATYAGA	31	622	5.51922e-10	NA
Bottom	Down	DREME_009	ATCACCAAG	25	903	0.00106726	NA
Bottom	Down	DREME_010	TATARAA	39	1014	1.37189e-09	NA
Bottom	Down	DREME_011	AGTAWTTA	31	696	7.68935e-09	NA
Bottom	Down	DREME_013	ATATBAG	26	472	3.52721e-09	NA
Bottom	Down	DREME_014	CTTTTCTTCACC	42	1917	0.00117788	NA
Bottom	Down	DREME_016	ATTTCTGGTC	23	877	0.00369418	NA
Bottom	Down	DREME_017	AAGAAGATGA	44	1438	6.15593e-08	NA
Bottom	Down	DREME_018	CATGAACTTC	19	498	0.000119052	NA
Bottom	Down	DREME_019	GATCCTTCAC	21	672	0.000696277	NA
